# Supplementary material for: Metastable hybridization-based DNA information storage to allow rapid and permanent erasure
Source: Nat Commun. 2020 Oct 6;11:5008. doi: 10.1038/s41467-020-18842-6 (PMC7538566; doi:10.1038/s41467-020-18842-6)
Supplement: Supplementary file 2 — Supplementary Dataset 1 [file 41467_2020_18842_MOESM2_ESM.xlsx]

## Sheet: Original Twist pool sequence
CGAAAGCCTGCAGAACGTTTATTTAAGTGCAGTGCCAACTGTACTTCGATGAACTCAACTAGGATACACTACGATACGATAGACTAGGATAGGATCAAAGCATAGCAAAGGAATGGAATG
CGAAAGCCTGCAGAACGTTTATTTATCTGCAGTGCCTACTCTTCTTCGATGTACTGTTCTAGGATTGGATTGACTTCGATTGGATTGACTTCGATCAAAGCATAGCAAAGGAATGGAATG
CGAAAGCCTGCAGAACGTTTATTTAACTGCAGTGCTGACTGTTCTTCGATAGACTCTTCTACGATGAACTCATCTTCGATGAACTCATCTTCGATCAAAGCATAGCAAAGGAATGGAATG
CGAAAGCCTGCAGAACGTTTATTTAGATGCAGTGCAGACTACACTACGATCAACTCTACTCTGATCTTCTTGACTTCGATTCACTACACTCAGATCAAAGCATAGCAAAGGAATGGAATG
CGAAAGCCTGCAGAACGTTTATTTACATGCAGTGCGAACTTGACTACGATCTACTACACTGTGATGAACTTCACTGTGATCTACTCAACTAGCATCAAAGCATAGCAAAGGAATGGAATG
CGAAAGCCTGCAGAACGTTTATTTAGTTGCAGTGCTCACTCAACTAGGATACACTGTACTTCGATGAACTTCACTTGGATGTACTGAACTTCGATCAAAGCATAGCAAAGGAATGGAATG
CGAAAGCCTGCAGAACGTTTATTTACTTGCAGTGCCTACTACACTTCACTGTACTTCACTAGACTGAACTGTACTGTACTACACTCAACTCAACTCAAAGCATAGCAAAGGAATGGAATG
CGAAAGCCTGCAGAACGTTTATTTATGAGCAGTGCCAACTGTTCTACTCTGTACTCTTCTGATCTCTACTCTTCTCTTCTGTACTGTTCTGTTCTCAAAGCATAGCAAAGGAATGGAATG
CGAAAGCCTGCAGAACGTTTATTTAAGAGCAGTGCGATCTGTTCTTGTCTACACTCAACTCTTCTGTTCTCTTCTGTAGTACACTGAACTACTCTCAAAGCATAGCAAAGGAATGGAATG
CGAAAGCCTGCAGAACGTTTATTTATCAGCAGTGCTCTCTTGACTCTTCTTCTCTTGACTCTTCTTCTCTCATCTACTCTGTTCTAGACTCTTCTCAAAGCATAGCAAAGGAATGGAATG
CGAAAGCCTGCAGAACGTTTATTTAACAGCAGTGCCATCTGTACTCTGATGATCTCAACTGTGATGATCTCAACTAGGATACTCTGAACTTGGATCAAAGCATAGCAAAGGAATGGAATG
CGAAAGCCTGCAGAACGTTTATTTAGAAGCAGTGCTCTCTACACTTGCATTGACTAGGATGTCATGATCTCAACTCTGATCATCTGTACTTGCATCAAAGCATAGCAAAGGAATGGAATG
CGAAAGCCTGCAGAACGTTTATTTACAAGCAGTGCGAACTTGGATCAGATCAACTAGGATGTGATGAAGTACGATCAGATACAGTTCGATGAGATCAAAGCATAGCAAAGGAATGGAATG
CGAAAGCCTGCAGAACGTTTATTTAGTAGCAGTGCGAACTAGGATGAGATCAACTTCGATCAGATACGATCTACTGAGATGTGATTCGATCTGATCAAAGCATAGCAAAGGAATGGAATG
CGAAAGCCTGCAGAACGTTTATTTACTAGCAGTGCCTACTCAACTACGATGTACTGAACTTCGATTCACTAGGATGAGATTGACTCTACTTCGATCAAAGCATAGCAAAGGAATGGAATG
CGAAAGCCTGCAGAACGTTTATTTATGTCCAGTGCACACTTGACTAGGATCTACTGAACTCAGATTGGATAGACTTGGATTCGATACACTTCGATCAAAGCATAGCAAAGGAATGGAATG
CGAAAGCCTGCAGAACGTTTATTTAAGTCCAGTGCCAACTTGACTTCACTTCGATCAACTCTACTTGCATACACTCAACTGTGATAGACTACACTCAAAGCATAGCAAAGGAATGGAATG
CGAAAGCCTGCAGAACGTTTATTTATCTCCAGTGCGTCTACATCTCTTCTCTTGTGTACTTGGATACAGTCTTCTAGACTGATCTTGGATTCGATCAAAGCATAGCAAAGGAATGGAATG
CGAAAGCCTGCAGAACGTTTATTTAACTCCAGTGCGTCTAGTTCTGAACTCTCTACTTCTCAACTTGCTACATCTAGACTGACTAAGACTCAACTCAAAGCATAGCAAAGGAATGGAATG
CGAAAGCCTGCAGAACGTTTATTTAGATCCAGTGCCATCTGTACTACCATAGTCTTCACTCTGATACAGTTCACTACGATAGAGTTGACTAGGATCAAAGCATAGCAAAGGAATGGAATG
CGAAAGCCTGCAGAACGTTTATTTACATCCAGTGCCAAGTCTTCTGTACTCTAGTAGACTTGGATCTTGTTCACTCTACTTGAGTACACTTGGATCAAAGCATAGCAAAGGAATGGAATG
CGAAAGCCTGCAGAACGTTTATTTAGTTCCAGTGCCATCTGTTCTTCACTAGTCTTCTCTGTTCTACTCTGTTCTGTACTACTCTGTTCTGTACTCAAAGCATAGCAAAGGAATGGAATG
CGAAAGCCTGCAGAACGTTTATTTACTTCCAGTGCGAACTTGTCTGTAGTTGACTGAAGTTCAGTGAACTGATCTGATCTGATCTGAAGTGAAGTCAAAGCATAGCAAAGGAATGGAATG
CGAAAGCCTGCAGAACGTTTATTTATGACCAGTGCTGTGTCATCTTCTCTCACTATCTCTCTAGTTGTCTAGTCTCTAGTCTAGTTGTCTGTAGTCAAAGCATAGCAAAGGAATGGAATG
CGAAAGCCTGCAGAACGTTTATTTAAGACCAGTGCGATGTACAGTGTAGTCATCTGAACTCTACTCTTGTACTCTCTACTTGTGTGAAGTTGACTCAAAGCATAGCAAAGGAATGGAATG
CGAAAGCCTGCAGAACGTTTATTTATCACCAGTGCCTTCATGGTATCCTATCGTAACAGTCATCTCTCAACTCTACATGTGATGTGATCTTCACTCAAAGCATAGCAAAGGAATGGAATG
CGAAAGCCTGCAGAACGTTTATTTAACACCAGTGCGTACGGATGAGTTCAGTCAGGATCAGTGAAACCAGAGACATGGAAGATGATCGTAAGCTACAAAGCATAGCAAAGGAATGGAATG
CGAAAGCCTGCAGAACGTTTATTTAGAACCAGTGCACGAACTGTATCGTAGTCAATCTGTCACTAGTACGTGACAGAGAAAGGTGACCAACTGTACAAAGCATAGCAAAGGAATGGAATG
CGAAAGCCTGCAGAACGTTTATTTACAACCAGTGCCTCTAGTTGTACTGTTGCTACTCTAGACTACACTATCTCTTCAGTTCCTACTAGTCTTGTCAAAGCATAGCAAAGGAATGGAATG
CGAAAGCCTGCAGAACGTTTATTTAGTACCAGTGCGTAGTACTCTTCTCTTCTCTCTTCTGTTCTTGCTACTGTAAGCTAGTAGTCAAGTCTAGTCAAAGCATAGCAAAGGAATGGAATG
CGAAAGCCTGCAGAACGTTTATTTACTACCAGTGCTGACTTCTCTACAGTCATCTCTAGTTGAGTAGTCTCTTCTTCTCTTCTCTTGACTACTCTCAAAGCATAGCAAAGGAATGGAATG
CGAAAGCCTGCAGAACGTTTATTTATGGACAGTGCTCACTCTTGTCTCTAAGGATGTAGTGTTGTCTTCTCATGTGTCTACTACTCAAGTGTTGTCAAAGCATAGCAAAGGAATGGAATG
CGAAAGCCTGCAGAACGTTTATTTAAGGACAGTGCCTACTGAAGTCTGTAAGGATGTAGTAGCTACTGATTCAGTGACTAACGATGTTGTTGCTACAAAGCATAGCAAAGGAATGGAATG
CGAAAGCCTGCAGAACGTTTATTTATCGACAGTGCAGCATGATGTGTGTAACCATGTTGTTGCTACTGATTGAGTACGTAAGCATTCAGTCAGTACAAAGCATAGCAAAGGAATGGAATG
CGAAAGCCTGCAGAACGTTTATTTAACGACAGTGCCTGTAAGGTAGTGAAGTCTATGCTACACAAGTACTCAAGTGATGTTCGATAGTCTTGAGTCAAAGCATAGCAAAGGAATGGAATG
CGAAAGCCTGCAGAACGTTTATTTAGAGACAGTGCAGGAGACCTCACGACTCGAGGACTCGAGACGTGAGTGTCGGTCTCCACAGCTTCGCATGGCAAAGCATAGCAAAGGAATGGAATG
CGAAAGCCTGCAGAACGTTTATTTACAGACAGTGCTCCAGCTCTCGAGACCACAGTCTGGCTGACGTCAGAGTGGGTGACGTCAGAGTGGGTGACCAAAGCATAGCAAAGGAATGGAATG
CGAAAGCCTGCAGAACGTTTATTTAGTGACAGTGCACACGCAGTCCAACCAGGAGACCTCACGACACGAGTCCTCAGGACAGCAGTGTGGCTGACCAAAGCATAGCAAAGGAATGGAATG
CGAAAGCCTGCAGAACGTTTATTTACTGACAGTGCCATCGGAGTCTGGACCTTCGGTGTCTCGACCATCGACGTCGAACCTCACGTGCTCAGGACCAAAGCATAGCAAAGGAATGGAATG
CGAAAGCCTGCAGAACGTTTATTTATGCACAGTGCAGACGTGCTCCAGACCATCGGAGTCAGGACTGACGCTGTCACGACGTTCGCAGTCAGGACCAAAGCATAGCAAAGGAATGGAATG
CGAAAGCCTGCAGAACGTTTATTTAAGCACAGTGCGATCGTCGTCTCGACTGACGGTGTCGTGACCTAGGGAGTCTGGACACTCGTGCTCGAGACCAAAGCATAGCAAAGGAATGGAATG
CGAAAGCCTGCAGAACGTTTATTTATCCACAGTGCTGGAGCTCACAGGACCTGAGGTGTCTGCACACACGTGGTCAGGACCTACGGAGTCCAGACCAAAGCATAGCAAAGGAATGGAATG
CGAAAGCCTGCAGAACGTTTATTTAACCACAGTGCACACGACCACCTACCAGCAGAGCTCCACACACGAGCTCACACGACGTCAGTCCTCGTCACCAAAGCATAGCAAAGGAATGGAATG
CGAAAGCCTGCAGAACGTTTATTTAGACACAGTGCTGTCGGTCACGTACCAGACGCTGTCCTGACGATCGACCACGAACCCTACGGTGTCCTGACCAAAGCATAGCAAAGGAATGGAATG
CGAAAGCCTGCAGAACGTTTATTTACACACAGTGCCTTCGAGCTCGTGACGTTCGTGCTCCAGACTCTCGCTGTCACGACACTCGTGCTCGAGACCAAAGCATAGCAAAGGAATGGAATG
CGAAAGCCTGCAGAACGTTTATTTAGTCACAGTGCGAACGACCTCACCACCATCGGAGTCGAGACCTTCGAGCTCTGCACTCTCGGAGTCACGACCAAAGCATAGCAAAGGAATGGAATG
CGAAAGCCTGCAGAACGTTTATTTACTCACAGTGCCAACGTCCTCTGGACCAACGTCCTCTGGACAGACGTGCTCGAGACGTTCGCAGTCAGGACCAAAGCATAGCAAAGGAATGGAATG
CGAAAGCCTGCAGAACGTTTATTTATGGTCAGTGCACGTGCTAGGACCACGACAGTGAGGGAGACACCAGTGAGGCTGACTCCAGCTTGGGTGACCAAAGCATAGCAAAGGAATGGAATG
CGAAAGCCTGCAGAACGTTTATTTAAGGTCAGTGCACAGAACGTGCTACGTCTCATCCTGGTGAGCTCAGAGAGGAGCACCACAGCTTGGCTGACCAAAGCATAGCAAAGGAATGGAATG
CGAAAGCCTGCAGAACGTTTATTTATCGTCAGTGCCAAGTGATGTAGTGTAGAGTTGTGTCACTAGAAGTTGTGTTCCTATGTCTGATGTGTCTACAAAGCATAGCAAAGGAATGGAATG
CGAAAGCCTGCAGAACGTTTATTTAACGTCAGTGCAGACTACTGTCTGTATCACTGATGTTGCTATCTCTTCTGTACCTATGTCTTGTGTAGCTACAAAGCATAGCAAAGGAATGGAATG
CGAAAGCCTGCAGAACGTTTATTTAGAGTCAGTGCCAACTACAGTTGTGTGTACTGAAGTAGTGTGTACTTGAGTGACTACTACTAGAGTCACTACAAAGCATAGCAAAGGAATGGAATG
CGAAAGCCTGCAGAACGTTTATTTACAGTCAGTGCCAACTTCTGTGTCAACTACTGATGTTGGTAAGGATAGAGTCACTAAGGATAGAGTCACTACAAAGCATAGCAAAGGAATGGAATG
CGAAAGCCTGCAGAACGTTTATTTAGTGTCAGTGCGAGATGTTGTCACAACTACTAGTGTTGCAATGGATAGTGTTGCAATGGATAGTGTTGCAACAAAGCATAGCAAAGGAATGGAATG
CGAAAGCCTGCAGAACGTTTATTTACTGTCAGTGCACACTACTGTAGGTAGTGATGTAGTGACTATGGATCATGTAGGTAAGGATGTTGTTCGTACAAAGCATAGCAAAGGAATGGAATG
CGAAAGCCTGCAGAACGTTTATTTATGCTCAGTGCACACTGTCTAAGCAACTACTTCTGTCACAAAGACTCTCTAGTCAACAGATACAGTTCCTACAAAGCATAGCAAAGGAATGGAATG
CGAAAGCCTGCAGAACGTTTATTTAAGCTCAGTGCGAACTTGTGTCTCAACTACTACTGTTCGTAGTACTCACTACACAAACGATTCTGTTCGTACAAAGCATAGCAAAGGAATGGAATG
CGAAAGCCTGCAGAACGTTTATTTATCCTCAGTGCAGACTCATGTGAGTACTACTACAGTTCCTAGAACTACTGTACGTACTACTGTTGTGTGTACAAAGCATAGCAAAGGAATGGAATG
CGAAAGCCTGCAGAACGTTTATTTAACCTCAGTGCAGACTTCTGTTCGTACTACTTGAGTTGCTATGACTGATGTACGTATGGATGAAGTACCTACAAAGCATAGCAAAGGAATGGAATG
CGAAAGCCTGCAGAACGTTTATTTAGACTCAGTGCCTGATTCAGTACCTAAGCATGAAGTCACTATGGATGTTGTGTGTAGAGATTCAGTTCCTACAAAGCATAGCAAAGGAATGGAATG
CGAAAGCCTGCAGAACGTTTATTTACACTCAGTGCAGACTACAGTAGCTAAGACTACAGTAGCTAACACTACAGTTCCTACAACTCAAGTGACTACAAAGCATAGCAAAGGAATGGAATG
CGAAAGCCTGCAGAACGTTTATTTAGTCTCAGTGCCTTCTCAAGTGACTATCACTTGTCTCTCTACTTCTACAGTAGCTATGACTGAAGTTCCTACAAAGCATAGCAAAGGAATGGAATG
CGAAAGCCTGCAGAACGTTTATTTACTCTCAGTGCTGACTGAAGTTGTGTGTACTTCTCTGTTGTAGACTGTAGTTGTGTGTACTACTCTCATGTCAAAGCATAGCAAAGGAATGGAATG
CGAAAGCCTGCAGAACGTTTATTTATGTGGAGTGCCTTCTCTTGTTGTGTCTTCTCTTGTTGTGTTGACTAGAGTTGTGTACACTGAAGTACTGTCAAAGCATAGCAAAGGAATGGAATG
CGAAAGCCTGCAGAACGTTTATTTAAGTGGAGTGCACTCTACTGTGTGTATGTCTTGTGTACGTACTTCTGATGTCAGTAGATCTAGTGTTCGTACAAAGCATAGCAAAGGAATGGAATG
CGAAAGCCTGCAGAACGTTTATTTATCTGGAGTGCGTAGTTGAGTCACTAGAAGTGTTGTACCTATGTCTGTTGTGACTACAAGTACTGTAGCTACAAAGCATAGCAAAGGAATGGAATG
CGAAAGCCTGCAGAACGTTTATTTAACTGGAGTGCAGAGTGACTAGTCAACTAGTTCTGTGAGTAAGAGTTGTGTGTGTAGAAGTACTGTAGCTACAAAGCATAGCAAAGGAATGGAATG
CGAAAGCCTGCAGAACGTTTATTTAGATGGAGTGCCTTCTGTCTATCCAAACTCTTCCTAGTGAATGTCTGACTAACCAAACTCTCTCTAGTCAACAAAGCATAGCAAAGGAATGGAATG
CGAAAGCCTGCAGAACGTTTATTTACATGGAGTGCCTTCTCTCTACACAATGACTTGTGTGTCAACATCTACCTATCCAACATCTACCTATCCAACAAAGCATAGCAAAGGAATGGAATG
CGAAAGCCTGCAGAACGTTTATTTAGTTGGAGTGCACTCTTCTGTCTCAAGATCTACTGTTGGTATCTCTGTCTAGACAAAGTCTCACTAACCAACAAAGCATAGCAAAGGAATGGAATG
CGAAAGCCTGCAGAACGTTTATTTACTTGGAGTGCGTTCTTCTGTTGGTATCACTGTTGTGAGTAGATCTACTGTTGGTAGTTCTCATGTTCGTACAAAGCATAGCAAAGGAATGGAATG
CGAAAGCCTGCAGAACGTTTATTTATGAGGAGTGCGAACTACTGTCTCAAGAACTACTGTCTCAATGACTTGTGTGACAATGACTTGTGTGACAACAAAGCATAGCAAAGGAATGGAATG
CGAAAGCCTGCAGAACGTTTATTTAAGAGGAGTGCTGTCTCTCTATCGTACATCTGATGTCTGTATGACTCTCTACAGTAGAACTACTGTAGCTACAAAGCATAGCAAAGGAATGGAATG
CGAAAGCCTGCAGAACGTTTATTTATCAGGAGTGCCTAGTCTCTAGTCAAGTTGTGTGTACAGAAACAGTGACTAGACAAGTAGTCTCTACTCAACAAAGCATAGCAAAGGAATGGAATG
CGAAAGCCTGCAGAACGTTTATTTAACAGGAGTGCTCTCTGTCTAGACAAGATGTTGGTAGTACACTAGTACCTAAGCAAGTAGTTCCTATGCAACAAAGCATAGCAAAGGAATGGAATG
CGAAAGCCTGCAGAACGTTTATTTAGAAGGAGTGCACCTAGTCTACAGAAAGGTGGAGTGACACGTCTGTTCCTAACGAAGTACAGTTCACTCTGCAAAGCATAGCAAAGGAATGGAATG
CGAAAGCCTGCAGAACGTTTATTTACAAGGAGTGCAGCTGTCCTGGTAGGCAACGGTACGTCGTCGTACAACGAAGACTGGTACGACGAGGACTCCAAAGCATAGCAAAGGAATGGAATG
CGAAAGCCTGCAGAACGTTTATTTAGTAGGAGTGCTCTCGGAAGGAGCACTGCAGTCGAGCTCTCGAACGAGACGCACACGAACGAGACGCACACCAAAGCATAGCAAAGGAATGGAATG
CGAAAGCCTGCAGAACGTTTATTTACTAGGAGTGCAGGAGCAACGCACACCTACGACACGACCACTCGAGCTACGAGCTCTGACGCATCGCTCACCAAAGCATAGCAAAGGAATGGAATG
CGAAAGCCTGCAGAACGTTTATTTATGTCGAGTGCGAGAAGAAGATGCAGGTGAAGTAGATCCAGTCACGCAAGGCTACCGAACGCTAGGAGGACCAAAGCATAGCAAAGGAATGGAATG
CGAAAGCCTGCAGAACGTTTATTTAAGTCGAGTGCCTTGTTGGTAACTGAAGAGTTCGTACATGACATGTCAGTATCAGACATGTCAGTATCAGACAAAGCATAGCAAAGGAATGGAATG
CGAAAGCCTGCAGAACGTTTATTTATCTCGAGTGCCAGTACTGAATCGTGCTGTAAGCAAGAGTGTGTGTGACAACACTGGATGTTGGTAAGTGACAAAGCATAGCAAAGGAATGGAATG
CGAAAGCCTGCAGAACGTTTATTTAACTCGAGTGCTGTGTCAACAAGACGCACTATCACAGTTCGCACAATCACACAACGACCAATGACAACACGCAAAGCATAGCAAAGGAATGGAATG
CGAAAGCCTGCAGAACGTTTATTTAGATCGAGTGCCTACACTTGACAGTCACACAACTGAAGGTCAGCTACTTCAACAGGCAGTAACTCACTTGGCAAAGCATAGCAAAGGAATGGAATG
CGAAAGCCTGCAGAACGTTTATTTACATCGAGTGCTGTGAACTGAACGTCGTGAGAGCAGAGACCCTTGATCAGAGTCACAGTGAGATGATGCACCAAAGCATAGCAAAGGAATGGAATG
CGAAAGCCTGCAGAACGTTTATTTAGTTCGAGTGCACCTGCTCTGACGTCTCCTGGTCTGTCGTCAGCAGCACAGGTGACCTGTGACCTGGAGTCCAAAGCATAGCAAAGGAATGGAATG
CGAAAGCCTGCAGAACGTTTATTTACTTCGAGTGCGATGACTCTGGAACCGAAGACTTGAGAGACGTGTGTGCTGGTACCGTCTGTGTGAGTGACCAAAGCATAGCAAAGGAATGGAATG
CGAAAGCCTGCAGAACGTTTATTTATGACGAGTGCACGAAGAAGAGACTCAGCAATCTCATCTGGGAGAACATCAAGCTCACACAGAAGATGGTCCAAAGCATAGCAAAGGAATGGAATG
CGAAAGCCTGCAGAACGTTTATTTAAGACGAGTGCAGCTGTGCTGGAGTCCATGAGATGATGTGGTCGAATCTCACTCTCACCAAACACATGAGGCAAAGCATAGCAAAGGAATGGAATG
CGAAAGCCTGCAGAACGTTTATTTATCACGAGTGCTCCTGTGTGAAGGTCGAGTGTCCTGACCACTGTCGTCACGTGACCAGCAGACGTGAGGTCCAAAGCATAGCAAAGGAATGGAATG
CGAAAGCCTGCAGAACGTTTATTTAACACGAGTGCCTGTGGTTGATCGTCCTGTGGTTGATCGTCTCTGATGAGAAGGTCAGCTGCTCTGTGCACCAAAGCATAGCAAAGGAATGGAATG
CGAAAGCCTGCAGAACGTTTATTTAGAACGAGTGCGAGAGGTGTGACGACAGCTGACAGATGCTCGAACGCTCAGGTACCCTGTGTCAGAAGCTCCAAAGCATAGCAAAGGAATGGAATG
CGAAAGCCTGCAGAACGTTTATTTACAACGAGTGCACCTCACTCGACGACAGAGGAGGAGAGGTCCATGGCTACGTCCACTCGAGGACTGCTTGGCAAAGCATAGCAAAGGAATGGAATG
CGAAAGCCTGCAGAACGTTTATTTAGTACGAGTGCGTACCGAGTCACACCCATGGACACGTCTGGTCGTCAGAGGACGACGAAGGACGAGCACTCCAAAGCATAGCAAAGGAATGGAATG
CGAAAGCCTGCAGAACGTTTATTTACTACGAGTGCTCAGCCAGACAGTCCTGCACACTGGCTCACCATGCTGGACGAAGCTCGTCCAAGGAGCTCCAAAGCATAGCAAAGGAATGGAATG
CGAAAGCCTGCAGAACGTTTATTTATGGAGAGTGCGAGACGACTCAGACCACTGGACACGTGCTCTCACCACGTCCTTCCCAGTCGTAGGTCGTCCAAAGCATAGCAAAGGAATGGAATG
CGAAAGCCTGCAGAACGTTTATTTAAGGAGAGTGCGTCTCTCGAGTGCTCCTAGGACGTGAGAGGTCCACAGAGGTCCACGTCTCCAACGGTCTCCAAAGCATAGCAAAGGAATGGAATG
CGAAAGCCTGCAGAACGTTTATTTATCGAGAGTGCTCTGAGTAGAGTTGGAGCTGCATGACACTCCTGAGGATGAGAAGGTGGTGCAAGACATCGCAAAGCATAGCAAAGGAATGGAATG
CGAAAGCCTGCAGAACGTTTATTTAACGAGAGTGCGTAGGTCCAGCTTCCCTTCGACGTGTGGACCTCAGTGCTGTGCACGACAGCAGTGCAGACCAAAGCATAGCAAAGGAATGGAATG
CGAAAGCCTGCAGAACGTTTATTTAGAGAGAGTGCTCTGGGTCAGCTGACGTCTCTCCAGACGACGATGGGTCAGAGGACTGTGGTCCAGCAACCCAAAGCATAGCAAAGGAATGGAATG
CGAAAGCCTGCAGAACGTTTATTTACAGAGAGTGCGTTGGAGGTGTGCACAGAGGGAGTGACCACACCTCGAGAGTGGACAGTGGTCCAGGTGACCAAAGCATAGCAAAGGAATGGAATG
CGAAAGCCTGCAGAACGTTTATTTAGTGAGAGTGCCACTCCTGAGTGGACCTGTCAGGAGTCACCAGAGGGAGTGAGCACGATGGCTCAGGAGACCAAAGCATAGCAAAGGAATGGAATG
CGAAAGCCTGCAGAACGTTTATTTACTGAGAGTGCCAGTCAGACGACGACTCGTCGTTCGTGGACCTGTCGTACGTGGACTCCTCAGGAGACGACCAAAGCATAGCAAAGGAATGGAATG
CGAAAGCCTGCAGAACGTTTATTTATGCAGAGTGCGTCACTCTCGGTACCAGGTCCATCGAGGACACGTCCTTCGACGACGTCACTCTCGGTACCCAAAGCATAGCAAAGGAATGGAATG
CGAAAGCCTGCAGAACGTTTATTTAAGCAGAGTGCTCCAGTCGTGCAGTCCTGAGCTCAGTCGTCTGGAGGTCAGGACACCATCGACGAGAGGACCAAAGCATAGCAAAGGAATGGAATG
CGAAAGCCTGCAGAACGTTTATTTATCCAGAGTGCACTGGTGTCGGAACCACACGTGCAGGAGTCCTTCGGAACGCAGACGAGAGAGCAGTCGTCCAAAGCATAGCAAAGGAATGGAATG
CGAAAGCCTGCAGAACGTTTATTTAACCAGAGTGCTGTGGCTACGTGCACGTGAGCATGAGTAGGCACTCCTTCGTCGACGAACGGTGTGAGTGGCAAAGCATAGCAAAGGAATGGAATG
CGAAAGCCTGCAGAACGTTTATTTAGACAGAGTGCTCTGAGTAGAGATCGACGTGCTCTGCATGGCAACGCAGTGACCTCAGGTGAGAGACTAGGCAAAGCATAGCAAAGGAATGGAATG
CGAAAGCCTGCAGAACGTTTATTTACACAGAGTGCTGTGCTGTGCTGTGCTGTGCTGTGCTGTGCTCCTGTCAGATCAGGGTGTGGTTGAGTTGGCAAAGCATAGCAAAGGAATGGAATG
CGAAAGCCTGCAGAACGTTTATTTAAGTGCTCTGCTCAGTGTTCTTGACTTGTCTGAACTGTACTTCAGTTGACTCTTCTAGTCTCTACTGTACTCAAAGCATAGCAAAGGAATGGAATG
CGAAAGCCTGCAGAACGTTTATTTATCTGCTCTGCGAAGTCTTCTCTACTCAAGTTGACTTGGATACAGTCATCTGAACTGTAGTTGACTCTACTCAAAGCATAGCAAAGGAATGGAATG
CGAAAGCCTGCAGAACGTTTATTTAACTGCTCTGCTGTCTAGACTACGATCTAGTTGACTTCGATCAAGTCTTCTAGGATCAAGTCTTCTAGGATCAAAGCATAGCAAAGGAATGGAATG
CGAAAGCCTGCAGAACGTTTATTTAGATGCTCTGCTGGATGAACTCTGATCAACTAGACTGAGATAGACTACACTCAGATCTTCTAGACTACGATCAAAGCATAGCAAAGGAATGGAATG
CGAAAGCCTGCAGAACGTTTATTTACATGCTCTGCCAACTTCGATACGATAGACTGTACTCTACTCTACTAGGATAGGATCAACTCTACTCTACTCAAAGCATAGCAAAGGAATGGAATG
CGAAAGCCTGCAGAACGTTTATTTAGTTGCTCTGCGACATGTACTGAGATTCCATGAACTTCGATTCGATAGGATCAGATGTACTCAACTAGGATCAAAGCATAGCAAAGGAATGGAATG
CGAAAGCCTGCAGAACGTTTATTTACTTGCTCTGCCTACTAGACTTCACTTGGATTCACTACACTAGCATACACTAGGATTCCATGAACTTCGATCAAAGCATAGCAAAGGAATGGAATG
CGAAAGCCTGCAGAACGTTTATTTATGAGCTCTGCGTCATTCTCTAGTCTCTCATACTCTTCTCTTCGATGTTCTGATCTACGATCTTCTCATCTCAAAGCATAGCAAAGGAATGGAATG
CGAAAGCCTGCAGAACGTTTATTTAAGAGCTCTGCGACATGTTCTTGTCTCTCATAGACTACTCTACCTTAGACTACTCTACCTTAGACTACTCTCAAAGCATAGCAAAGGAATGGAATG
CGAAAGCCTGCAGAACGTTTATTTATCAGCTCTGCCTACTGAACTTGACTCAACTTCACTGTTCTAGGATAGACTTCTCTACGATACACTGATCTCAAAGCATAGCAAAGGAATGGAATG
CGAAAGCCTGCAGAACGTTTATTTAACAGCTCTGCCATCTGTTCTTCACTTGACTAGACTCAACTGAACTCTTCTTGACTACACTGTTCTCTTCTCAAAGCATAGCAAAGGAATGGAATG
CGAAAGCCTGCAGAACGTTTATTTAGAAGCTCTGCGAGTAAGTCTCATCTCATGTTCGATGTGATCTTGTGTTCTAGACTTGTCTCTACTTCGATCAAAGCATAGCAAAGGAATGGAATG
CGAAAGCCTGCAGAACGTTTATTTACAAGCTCTGCCTTGTTGTCTCAACTTGTCTAGACTGTGATCTCTATCTCTCTACTTGAGTACACTTGCATCAAAGCATAGCAAAGGAATGGAATG
CGAAAGCCTGCAGAACGTTTATTTAGTAGCTCTGCGAAGTAGACTAGGATTCTCTCTACTCTGATACAGTGATCTGTACTTCTCTACACTCAGATCAAAGCATAGCAAAGGAATGGAATG
CGAAAGCCTGCAGAACGTTTATTTACTAGCTCTGCTCTCTCATCTCAACTAGACTGAACTGAGATCTAGTAGACTTGGATGTTCTTGGATCTGATCAAAGCATAGCAAAGGAATGGAATG
CGAAAGCCTGCAGAACGTTTATTTATGTCCTCTGCACTGTAGACTGTACTCATGTACACTTGGATCAAGTCATCTGAACTTCTCTTCACTAGGATCAAAGCATAGCAAAGGAATGGAATG
CGAAAGCCTGCAGAACGTTTATTTAAGTCCTCTGCTCTCTTGACTCAACTTGTCTGTTCTACACTACTCTAGACTGTACTCTAGTCATCTTCACTCAAAGCATAGCAAAGGAATGGAATG
CGAAAGCCTGCAGAACGTTTATTTATCTCCTCTGCACTCTGATCTTGACTTCACTACACTCTACTACTCTGTTCTACACTGTTCTAGACTGTACTCAAAGCATAGCAAAGGAATGGAATG
CGAAAGCCTGCAGAACGTTTATTTAACTCCTCTGCTGACTCATCTAGTCTAGACTGTTCTTCTCTGTTCTGATCTGATCTACACTAGACTAGACTCAAAGCATAGCAAAGGAATGGAATG
CGAAAGCCTGCAGAACGTTTATTTAGATCCTCTGCAGACTGATCTACAGTCAACTTGACTCTAGTTCACTGATCTCAAGTACACTCATCTGTAGTCAAAGCATAGCAAAGGAATGGAATG
CGAAAGCCTGCAGAACGTTTATTTACATCCTCTGCCTTCTAGTCTTCTCTCTTCTAGTCTTCTCTCAAGTTCTCTAGTCTGTAGTACTCTTCTCTCAAAGCATAGCAAAGGAATGGAATG
CGAAAGCCTGCAGAACGTTTATTTAGTTCCTCTGCAGACTCAAGTACAGTGTACTTCTCTTGTCTAGACTGAAGTGTAGTACACTGTAGTTGTCTCAAAGCATAGCAAAGGAATGGAATG
CGAAAGCCTGCAGAACGTTTATTTACTTCCTCTGCTCGATCTAGTGAAGTTCGATCTAGTGAAGTTCGATACTCTTGTCTACGATGATCTAGTCTCAAAGCATAGCAAAGGAATGGAATG
CGAAAGCCTGCAGAACGTTTATTTATGACCTCTGCCAAGTTGTCTGATCTGAAGTCTAGTACTCTGTTCTAGAGTACAGTCTTCTTCAGTGAAGTCAAAGCATAGCAAAGGAATGGAATG
CGAAAGCCTGCAGAACGTTTATTTAAGACCTCTGCGTGTGGTGAATGCTATCAGATCCTAGAAGTGTACATCCTAACAGTTCGTAGTAGTCTACTCAAAGCATAGCAAAGGAATGGAATG
CGAAAGCCTGCAGAACGTTTATTTATCACCTCTGCCTTGATCCAAGAAGTTCCAGCAAGACTCAACTCTGTGGAATCCTACTGTGTGACATCGTACAAAGCATAGCAAAGGAATGGAATG
CGAAAGCCTGCAGAACGTTTATTTAACACCTCTGCGTTCGTGCTGGTGAAAGCTCACACGAGAGATGCTGGTGAACTAGTTCAGGTGCTGAGGAACAAAGCATAGCAAAGGAATGGAATG
CGAAAGCCTGCAGAACGTTTATTTAGAACCTCTGCTGACCCTAGGGATCATCTGGAGCTGGTCTAACACCCTTCGCAAGATGGTCGACAGTCGAACAAAGCATAGCAAAGGAATGGAATG
CGAAAGCCTGCAGAACGTTTATTTACAACCTCTGCCTCTATGAGTCATCTAGTGTTCAGTCTTCTTGGTGCAAGAGAACATCACACTGTAGTTGTCAAAGCATAGCAAAGGAATGGAATG
CGAAAGCCTGCAGAACGTTTATTTAGTACCTCTGCCTTGTGATGTCTCTAAGTCTGTAGTAGAGTCTTGTGTTGTTGAGTGTGTACAGTACTGTACAAAGCATAGCAAAGGAATGGAATG
CGAAAGCCTGCAGAACGTTTATTTACTACCTCTGCCAACTACAGTGATGTAGGATCTAGTTGAGTGTTCTTGTCTAGAGTTCACTGATCTCAAGTCAAAGCATAGCAAAGGAATGGAATG
CGAAAGCCTGCAGAACGTTTATTTATGGACTCTGCACGATACAGTCTCTAAGGATAGAGTCACTAACGATTCAGTTGTGTGTACTCATGTACCTACAAAGCATAGCAAAGGAATGGAATG
CGAAAGCCTGCAGAACGTTTATTTAAGGACTCTGCGATCTGTCTAGACAAACACTCATGTACGTAACGATAGTGTGAGTATCCATTGAGTACCTACAAAGCATAGCAAAGGAATGGAATG
CGAAAGCCTGCAGAACGTTTATTTATCGACTCTGCGAGATACTGTGAGTACAGATGATGTCAGTATCGATCTTGTACGTATCGATCTTGTACGTACAAAGCATAGCAAAGGAATGGAATG
CGAAAGCCTGCAGAACGTTTATTTAACGACTCTGCCAACAGATCAGTTGAGACAAACGAACATCAGTAGTAGTGTACGTACATCTTGAGTTCCTACAAAGCATAGCAAAGGAATGGAATG
CGAAAGCCTGCAGAACGTTTATTTAGAGACTCTGCTGCTGACAGGTGGTCCACAGTGTGGCAGACCTACGCTCTCGACACCAGAGCATGGTCGTCCAAAGCATAGCAAAGGAATGGAATG
CGAAAGCCTGCAGAACGTTTATTTACAGACTCTGCGTTGACAAGGGTCACCACTGGATGGCAGACACTGACAAGGGACACGACTGGTTGGCAGACCAAAGCATAGCAAAGGAATGGAATG
CGAAAGCCTGCAGAACGTTTATTTAGTGACTCTGCGTTGATCAGGCACACTGCTGGACTCCTACCTGAGAGAAGGCTCACGACTGTGTGGACGACCAAAGCATAGCAAAGGAATGGAATG
CGAAAGCCTGCAGAACGTTTATTTACTGACTCTGCCTGTGAGTGGTGCACCTCAGAGCTCTGGACAGTGACATGGCACACGAGTGTGCTCTGGACCAAAGCATAGCAAAGGAATGGAATG
CGAAAGCCTGCAGAACGTTTATTTATGCACTCTGCGAGAGTGCTCAGGACTCGAGGTGTCCTACCGACAGGACTCGAGACTGCAGTGCTCTGGACCAAAGCATAGCAAAGGAATGGAATG
CGAAAGCCTGCAGAACGTTTATTTAAGCACTCTGCAGCAGCTGTCACCACACGAGAGGTCCAGACTGCAGCTGTCAGCACTGGAGCTCACAGGACCAAAGCATAGCAAAGGAATGGAATG
CGAAAGCCTGCAGAACGTTTATTTATCCACTCTGCGTGAGCAGTCCACACTCGAGAGGTCAGCACGTGAGCAGTCACCACTCGAGAGGTCCTGACCAAAGCATAGCAAAGGAATGGAATG
CGAAAGCCTGCAGAACGTTTATTTAACCACTCTGCACGAGTGGTCCACACGAACGAGCACGTGACGTGAGGAGTCGTCACAGGAGCTCACAGCACCAAAGCATAGCAAAGGAATGGAATG
CGAAAGCCTGCAGAACGTTTATTTAGACACTCTGCGTGAGCAGTCACGTCACACGTCCACTGCACAGGAGTGGTCGTCACTGACGCTGACCAGACCAAAGCATAGCAAAGGAATGGAATG
CGAAAGCCTGCAGAACGTTTATTTACACACTCTGCGTGAGTCGTCGACACGTGAGTCGTCGACACGAGAGCACACTCCACGTGAGCTCACGACACCAAAGCATAGCAAAGGAATGGAATG
CGAAAGCCTGCAGAACGTTTATTTAGTCACTCTGCCACAGCTCTCGTCACGACAGGTCTCCACACCTGAGCTGTCACCACCAGAGCAGTCAGCACCAAAGCATAGCAAAGGAATGGAATG
CGAAAGCCTGCAGAACGTTTATTTACTCACTCTGCCTCAGCTCTCCACACGACAGGACTCTCCACTGGTGTCTGGTGGTCGACAGGTCTCGACACCAAAGCATAGCAAAGGAATGGAATG
CGAAAGCCTGCAGAACGTTTATTTATGGTCTCTGCCAGTGGTCTCAGGTCGACTGCATGGTGCTCTCGTGGTCTCGTCACCAGTGAGTGGAGGTCCAAAGCATAGCAAAGGAATGGAATG
CGAAAGCCTGCAGAACGTTTATTTAAGGTCTCTGCTCCAGTGTCGCTCTCGACTGTCGAGAGTCGTCCAGTCTGGGTGACCTCAGCTTGGACCACCAAAGCATAGCAAAGGAATGGAATG
CGAAAGCCTGCAGAACGTTTATTTATCGTCTCTGCTCAGTCTTGTCTCTATCAGTCTTGTCTCTACAGTAGACAAACGAAAGTGTTGCTACTCAACAAAGCATAGCAAAGGAATGGAATG
CGAAAGCCTGCAGAACGTTTATTTAACGTCTCTGCCATCTTGTGTAGGTAGTTCTAGTGTTCGTACTAGTACTGTAGCTACTAGTACTGTAGCTACAAAGCATAGCAAAGGAATGGAATG
CGAAAGCCTGCAGAACGTTTATTTAGAGTCTCTGCACACTTGTGTGTGTAAGGATGTTGTGACTACTACTCATGTCTGTATGGATGTTGTTGCTACAAAGCATAGCAAAGGAATGGAATG
CGAAAGCCTGCAGAACGTTTATTTACAGTCTCTGCCTACTTGTGTACCAATGGATAGTGTGACAATGGATACTGTGAGTACTACTTCTGTACGTACAAAGCATAGCAAAGGAATGGAATG
CGAAAGCCTGCAGAACGTTTATTTAGTGTCTCTGCAGTCTTCGTAACACACAACTGTCTACTGAAACACTAGCTAAGGAAAGGATCTCTACTGAACAAAGCATAGCAAAGGAATGGAATG
CGAAAGCCTGCAGAACGTTTATTTACTGTCTCTGCCTAGTTGCTAAGCAACATCTGTCTACTCAATCAGTTGGTACTACACATCTACCTATCCAACAAAGCATAGCAAAGGAATGGAATG
CGAAAGCCTGCAGAACGTTTATTTATGCTCTCTGCCTTCTCACTACTCAAAGACTCTCTAAGGTAGTTCTCTCTATGGTATGACTAGTGTTCGTACAAAGCATAGCAAAGGAATGGAATG
CGAAAGCCTGCAGAACGTTTATTTAAGCTCTCTGCCTACTTGAGTAGCTATCACTACTGTGAGTATCACTTGTGTTCGTAGTTCTGACTAGTCAACAAAGCATAGCAAAGGAATGGAATG
CGAAAGCCTGCAGAACGTTTATTTATCCTCTCTGCTGGATTGTCTTGTGTGAACTGAAGTGACTAAGGATGTAGTCTCTACAACTTCAGTACCTACAAAGCATAGCAAAGGAATGGAATG
CGAAAGCCTGCAGAACGTTTATTTAACCTCTCTGCGTACTCAAGTTGTGTTGACTCTTGTTCCTAGTACTCTAGTCTCTATGACTAGAGTAGCTACAAAGCATAGCAAAGGAATGGAATG
CGAAAGCCTGCAGAACGTTTATTTAGACTCTCTGCTGACTCATGTTGCTAGAACTAGAGTGACTAGAACTAGAGTGACTAACACTTGAGTACCTACAAAGCATAGCAAAGGAATGGAATG
CGAAAGCCTGCAGAACGTTTATTTACACTCTCTGCCATCTCTTGTCAGTATGACTTCAGTTGCTAACTCTGTTGTGTGTAGTTCTAGAGTAGCTACAAAGCATAGCAAAGGAATGGAATG
CGAAAGCCTGCAGAACGTTTATTTAGTCTCTCTGCGTTCTTGAGTTCGTATGACTTCAGTGAGTACATCTCTTGTGAGTACTTCTAGAGTGTGTACAAAGCATAGCAAAGGAATGGAATG
CGAAAGCCTGCAGAACGTTTATTTACTCTCTCTGCGATCTGTTGTTGGTACTTCTAGAGTACGTACATCTCTTGTTGGTATGACTTCAGTACGTACAAAGCATAGCAAAGGAATGGAATG
CGAAAGCCTGCAGAACGTTTATTTATGTGGTCTGCGTTCTTGAGTCAGTATGACTTCAGTCTGTAGATCTGTTGTACGTACTTCTAGAGTGTGTACAAAGCATAGCAAAGGAATGGAATG
CGAAAGCCTGCAGAACGTTTATTTAAGTGGTCTGCACTCTAGTGTTGGTAGTTCTGATGTACGTACTACTAGAGTCTGTATGGATTCAGTTGCTACAAAGCATAGCAAAGGAATGGAATG
CGAAAGCCTGCAGAACGTTTATTTATCTGGTCTGCTGTCTACTGTACGTACATCTTGAGTTGCTAGTAGTCTCTACTCAAACTCTGATGTGAGTACAAAGCATAGCAAAGGAATGGAATG
CGAAAGCCTGCAGAACGTTTATTTAACTGGTCTGCCATCTACTGTTCGTAAGTCTCTCTAGTCAATCTCTACTGTACGTAGATCTCATGTCAGTACAAAGCATAGCAAAGGAATGGAATG
CGAAAGCCTGCAGAACGTTTATTTAGATGGTCTGCTCACTCTCTATCCAAAGACTGTCTAAGCAAAGACTAGTGTCACAAGTTCTGTCTATCCAACAAAGCATAGCAAAGGAATGGAATG
CGAAAGCCTGCAGAACGTTTATTTACATGGTCTGCAGACTTGCTACAGAACAACTGACTAAGCAACTACTACCTAAGCAATGGATGACTATCCAACAAAGCATAGCAAAGGAATGGAATG
CGAAAGCCTGCAGAACGTTTATTTAGTTGGTCTGCACACTCACTATCCAAGTACTTGTGTCACAACAACTCACTATCCAATGGATTGTGTCACAACAAAGCATAGCAAAGGAATGGAATG
CGAAAGCCTGCAGAACGTTTATTTACTTGGTCTGCTGACTACCTAGACAATCACTCACTAGTCAATCACTGTCTACACAAGAACTTGTGTCTCAACAAAGCATAGCAAAGGAATGGAATG
CGAAAGCCTGCAGAACGTTTATTTATGAGGTCTGCGAACTCTCTAAGGTAGTACTAGTGTACGTAGTACTAGTGTTCGTACAACTTGTGTAGGTACAAAGCATAGCAAAGGAATGGAATG
CGAAAGCCTGCAGAACGTTTATTTAAGAGGTCTGCTGTGTCTCAAGAACATGTGTCTCAAGAACAGTAGTTCCTATGCAACATCTAGTGTCTCAACAAAGCATAGCAAAGGAATGGAATG
CGAAAGCCTGCAGAACGTTTATTTATCAGGTCTGCACAGTCACTATCCAACATCTCTTGTGAGTATGTCTTCTGTCTCAACAAGTCTCTAGACAACAAAGCATAGCAAAGGAATGGAATG
CGAAAGCCTGCAGAACGTTTATTTAACAGGTCTGCAGTGTTCCTACTGAACTGTATGGTACAACAACTGTTGCTAGAGAATCAGTCTCTAACCAACAAAGCATAGCAAAGGAATGGAATG
CGAAAGCCTGCAGAACGTTTATTTAGAAGGTCTGCGTCAATGGTAGAACAACCTACACTAAGCAATGACTCTTCTACTGTGACTAACCTACTGAACAAAGCATAGCAAAGGAATGGAATG
CGAAAGCCTGCAGAACGTTTATTTACAAGGTCTGCAGGAATCACACTTGAGATCACAAGATCCTGACCTGAGGTGAGACGCATCAACAGAACGTGCAAAGCATAGCAAAGGAATGGAATG
CGAAAGCCTGCAGAACGTTTATTTAGTAGGTCTGCACAGGGAGAGTGGAGCAGTCGTAGGTCAGGCTTCAACACATGTCATCCTGGTCTGACGTGCAAAGCATAGCAAAGGAATGGAATG
CGAAAGCCTGCAGAACGTTTATTTACTAGGTCTGCTCTGGCATCGTCTCGTGTGGACTCGTGTCGAGCTCACACGACACGGTGTCTGACGTGACGCAAAGCATAGCAAAGGAATGGAATG
CGAAAGCCTGCAGAACGTTTATTTATGTCGTCTGCACGTAGAGAAGATGATCCAAACACAACCTGTGCAGGTGAGGATCGGTTCGGATCGTCTGGCAAAGCATAGCAAAGGAATGGAATG
CGAAAGCCTGCAGAACGTTTATTTAAGTCGTCTGCACTGTGAACAGTGTGGTTCTCTCAAAGAGATCAGTCAGTACTAGATCAGTCAGTACTAGACAAAGCATAGCAAAGGAATGGAATG
CGAAAGCCTGCAGAACGTTTATTTATCTCGTCTGCTGCTAGTACATGGTGGTCTAGAGAAGTGTGTCAGTCAACACTGTGCAAGTTGGAATCCTGCAAAGCATAGCAAAGGAATGGAATG
CGAAAGCCTGCAGAACGTTTATTTAACTCGTCTGCGAGAAAGACACAACGACCAATGGAAGAGAGGTGAATCACAGAGAGTCCAAGTACATGCAGCAAAGCATAGCAAAGGAATGGAATG
CGAAAGCCTGCAGAACGTTTATTTAGATCGTCTGCTCACAGATGATCTGGACGAACAAGAACAGGTGACAGTTGACTTGGTCGTATGGAAAGGAGCAAAGCATAGCAAAGGAATGGAATG
CGAAAGCCTGCAGAACGTTTATTTACATCGTCTGCGATGACAACACAAGGCTCTGTGACATGAGGCTAGAGTACATCAGGTGTCACTACAACAGGCAAAGCATAGCAAAGGAATGGAATG
CGAAAGCCTGCAGAACGTTTATTTAGTTCGTCTGCTGTCGTCCAGGTACCAGTCGACCAGCTACCAGGTGACTCAGTTGGTGACGTCCTGCACACCAAAGCATAGCAAAGGAATGGAATG
CGAAAGCCTGCAGAACGTTTATTTACTTCGTCTGCTGTCAAGTGAACCACGTCTGCTCAGAGACCGTGAGACCAGGAACCGTGAGACCAGGAACCCAAAGCATAGCAAAGGAATGGAATG
CGAAAGCCTGCAGAACGTTTATTTATGACGTCTGCAGGAACTAGATCCACGTACAGAAGACTGACACGAACTAGATGGTCTGACAGATGACAGACCAAAGCATAGCAAAGGAATGGAATG
CGAAAGCCTGCAGAACGTTTATTTAAGACGTCTGCACCAGTCCAGCTGTCTCACGAGACGGTGACTGGAAGTTGAAGCTCGAGAATCAGACACTCCAAAGCATAGCAAAGGAATGGAATG
CGAAAGCCTGCAGAACGTTTATTTATCACGTCTGCGTTCGACCAGCATGGAGTCGGTGAGTGTGGGAAGGGTACGCTCTCTCCACGACTCCAACCCAAAGCATAGCAAAGGAATGGAATG
CGAAAGCCTGCAGAACGTTTATTTAACACGTCTGCCAAGCTGGACTGTGCTGAGGACACGGAGTCCACACCACTCGTAGCCTTCGCTGAGTGCTCCAAAGCATAGCAAAGGAATGGAATG
CGAAAGCCTGCAGAACGTTTATTTAGAACGTCTGCTGTGCTGGACTGTCCGAACCTGTGGTGGTCAGAGCGTGACCAAGCGTCACACAGGTCGTCCAAAGCATAGCAAAGGAATGGAATG
CGAAAGCCTGCAGAACGTTTATTTACAACGTCTGCCAAGCAGACCCATGCTGTCCGAACCTGAGCGTTGCACTCCTGTGCCTGACGAGTCGTACCCAAAGCATAGCAAAGGAATGGAATG
CGAAAGCCTGCAGAACGTTTATTTAGTACGTCTGCAGAGCAGACCGTAGCTCAGCTCACCCTAGCCTTGCTCTCCTCTGCTGTGCTCAGCTGTGCCAAAGCATAGCAAAGGAATGGAATG
CGAAAGCCTGCAGAACGTTTATTTACTACGTCTGCCATGCCAACCACTCCGATGCGAACCTCTCCACAGCCAACCGTTCCTCAGCGAACCCATCCCAAAGCATAGCAAAGGAATGGAATG
CGAAAGCCTGCAGAACGTTTATTTATGGAGTCTGCAGAGCCTACCGAAGCTCTCCTGCACCATCCGTTGCCAACCGTAGCGTTGCCAACCGTAGCCAAAGCATAGCAAAGGAATGGAATG
CGAAAGCCTGCAGAACGTTTATTTAAGGAGTCTGCACCACCTCTCGAACCCAGTCAGAGGGTGACGATCCCAGACCTTCCCAGACGTGTCTGCACCAAAGCATAGCAAAGGAATGGAATG
CGAAAGCCTGCAGAACGTTTATTTATCGAGTCTGCACCAGCTCTGCTGTCTCGTGGTTGAGTCTCCTACGCAGTGACCTCACACGAGGTGCTGTCCAAAGCATAGCAAAGGAATGGAATG
CGAAAGCCTGCAGAACGTTTATTTAACGAGTCTGCAGCTCTCACGCTTCCACCTCGAACGAGACCGATCGGACAGGAGACACACGACGTGACCACCAAAGCATAGCAAAGGAATGGAATG
CGAAAGCCTGCAGAACGTTTATTTAGAGAGTCTGCGTTGGTGCAGGACACTCTGGGAGAGTGCACACCACCAAGGTGTCCGTGTCTGACGACACCCAAAGCATAGCAAAGGAATGGAATG
CGAAAGCCTGCAGAACGTTTATTTACAGAGTCTGCCTCTCGTGAGACACCGTTGGCACAGTCGACACTGGCTGAGAGGACTCTGGGTGAGTGGACCAAAGCATAGCAAAGGAATGGAATG
CGAAAGCCTGCAGAACGTTTATTTAGTGAGTCTGCCTTGGAGGTGGAGACCATGGCTCAGTCGACCATGGCACAGCTACCGAAGGGAGTGGTGACCAAAGCATAGCAAAGGAATGGAATG
CGAAAGCCTGCAGAACGTTTATTTACTGAGTCTGCCTGTCCTACGGTACCGTGTCGTACGCAACCGACTCGAGAGCAACCCTGTCCTACGTGACCCAAAGCATAGCAAAGGAATGGAATG
CGAAAGCCTGCAGAACGTTTATTTATGCAGTCTGCTGCTCAGGAGGTACCCTCACTGACGCATCCAGCTCAGGAGTGGACCTGTCCTACGGTACCCAAAGCATAGCAAAGGAATGGAATG
CGAAAGCCTGCAGAACGTTTATTTAAGCAGTCTGCAGTCGCTGAGGACACGATCGTCCAGCTCACCATGGCTACGCTACCGATGGGTACGGTACCCAAAGCATAGCAAAGGAATGGAATG
CGAAAGCCTGCAGAACGTTTATTTATCCAGTCTGCTGCACGATGGCTAGCTGCACGATGGCTAGCACCTCTCTCGACACCCTCTCGTTCGCTACCCAAAGCATAGCAAAGGAATGGAATG
CGAAAGCCTGCAGAACGTTTATTTAACCAGTCTGCTCTGGCAGAGCACACGAGTCCTTCGCTACCGAGTCCATCGTCGACCACACGTAGGACACCCAAAGCATAGCAAAGGAATGGAATG
CGAAAGCCTGCAGAACGTTTATTTAGACAGTCTGCGTAGGTCGAGCTGACGTGAGTCCTGCTCTCGTTGGAGGAGAGCACTGAGGACGAGACCACCAAAGCATAGCAAAGGAATGGAATG
CGAAAGCCTGCAGAACGTTTATTTACACAGTCTGCTGTGCTGTGCTGTGCTGTGCTGTGCTGTGCTCTCGGACAGTGGTCGAACGGTGTGTCCTCCAAAGCATAGCAAAGGAATGGAATG
CGAAAGCCTGCAGAACGTTTATTTAAGTGCACTGCAGAGTTCTCTGTTCTACAGTGATCTTGACTCAAGTGTAGTTCTCTTGTCTAGTCTCATCTCAAAGCATAGCAAAGGAATGGAATG
CGAAAGCCTGCAGAACGTTTATTTATCTGCACTGCTGCTATCACTTGGATTGCTATCACTTGGATTGTGTGTTCTGAACTAGTGTCTTCTCAACTCAAAGCATAGCAAAGGAATGGAATG
CGAAAGCCTGCAGAACGTTTATTTAACTGCACTGCGTCTATCACTAGGATCTCTAACACTTCGATGTGTAGAACTAGGATGTGTAGAACTAGGATCAAAGCATAGCAAAGGAATGGAATG
CGAAAGCCTGCAGAACGTTTATTTAGATGCACTGCCAACTGAACTGTGATCTACTGTACTTGCATTGTCTTCACTGAGATAGTCTACACTCAGATCAAAGCATAGCAAAGGAATGGAATG
CGAAAGCCTGCAGAACGTTTATTTACATGCACTGCGACATGTACTTCGATCACATCTACTACGATGTACTTGGATTGGATCTACTAGGATAGGATCAAAGCATAGCAAAGGAATGGAATG
CGAAAGCCTGCAGAACGTTTATTTAGTTGCACTGCCAGATACACTAGGATCTGATCAACTACGATCTCATCAACTGAGATTGGTTGTACTCAGATCAAAGCATAGCAAAGGAATGGAATG
CGAAAGCCTGCAGAACGTTTATTTACTTGCACTGCAGCATTCACTTGACTCTGATTGACTGTTCTAGGATTCACTCAACTAGGATTCACTCAACTCAAAGCATAGCAAAGGAATGGAATG
CGAAAGCCTGCAGAACGTTTATTTATGAGCACTGCAGCATTGACTCTAGTTGCATCTTCTGTAGTGACATTGACTACTCTTCCATGTTCTAGTCTCAAAGCATAGCAAAGGAATGGAATG
CGAAAGCCTGCAGAACGTTTATTTAAGAGCACTGCGAGATGATCTGTAGTGAGATGATCTGTAGTAGCATAGACTTCTCTGTGATGTTCTCTAGTCAAAGCATAGCAAAGGAATGGAATG
CGAAAGCCTGCAGAACGTTTATTTATCAGCACTGCGAAGTAGTCTGATCTACTCTTGACTACACTACACTAGTCTAGTCTTGGATGTTCTGTTCTCAAAGCATAGCAAAGGAATGGAATG
CGAAAGCCTGCAGAACGTTTATTTAACAGCACTGCCAACAGTAGTTGACTAGGAATCTCTGAACTTCGTAGTAGTCATCTCTGTAACTCTTCACTCAAAGCATAGCAAAGGAATGGAATG
CGAAAGCCTGCAGAACGTTTATTTAGAAGCACTGCCAAGATGTCTCTACTGAAGACTAGTGTACTTCTCACTAGTCAACTCATCATCTCTTGGATCAAAGCATAGCAAAGGAATGGAATG
CGAAAGCCTGCAGAACGTTTATTTACAAGCACTGCACCAGGTTGTACACTCTGTGTCTCTCTGATTCGTGTGAGTTGGATGACTGTCTCTTCCATCAAAGCATAGCAAAGGAATGGAATG
CGAAAGCCTGCAGAACGTTTATTTAGTAGCACTGCACGTGCTAGTGAACTCTCTGACACTTGCATTGCAGTGAGTTGACTGTGTGGTTCTGTGATCAAAGCATAGCAAAGGAATGGAATG
CGAAAGCCTGCAGAACGTTTATTTACTAGCACTGCTCCAACATCTGAGATGACAACTTCTGTGATAGTCAGATCTACGATTGACAACACTTCCATCAAAGCATAGCAAAGGAATGGAATG
CGAAAGCCTGCAGAACGTTTATTTATGTCCACTGCTGCAACTAGTCAACTTGGTACTTCTCAGATTGGTAACTCTAGGATACGTAGTTCTGAGATCAAAGCATAGCAAAGGAATGGAATG
CGAAAGCCTGCAGAACGTTTATTTAAGTCCACTGCAGGTAAGTCTGAACTTCGTATCTCTCAACTAGGTATCTCTACACTACGTAGATCTCAACTCAAAGCATAGCAAAGGAATGGAATG
CGAAAGCCTGCAGAACGTTTATTTATCTCCACTGCTGCAACATGTGTAGTAGGTAGTAGTCTTCTGACAAGAAGTCTTCTCTCAACTAGTTCACTCAAAGCATAGCAAAGGAATGGAATG
CGAAAGCCTGCAGAACGTTTATTTAACTCCACTGCTGTGTAGAGTGAAGTCAAGTGTTCTAGACTTGGTAACTGTTCAGTGTCTAAGTCTTGACTCAAAGCATAGCAAAGGAATGGAATG
CGAAAGCCTGCAGAACGTTTATTTAGATCCACTGCTGACTGTAGTCTTGTCATCTACAGTGATGTAGTCTGTAGTTCAGTGTTCTACTCTCTAGTCAAAGCATAGCAAAGGAATGGAATG
CGAAAGCCTGCAGAACGTTTATTTACATCCACTGCCAACTCTAGTAGAGTTGGATTCTCTGAAGTCATCTGTAGTCATGTTGACTAGTCTTGAGTCAAAGCATAGCAAAGGAATGGAATG
CGAAAGCCTGCAGAACGTTTATTTAGTTCCACTGCGAACTACAGTTCTGTGAACTACAGTTCTGTGTACTGAAGTCATGTCTACTCAAGTGTTGTCAAAGCATAGCAAAGGAATGGAATG
CGAAAGCCTGCAGAACGTTTATTTACTTCCACTGCACGATCAAGTCTTGTCAGATCTAGTAGAGTACGATCTAGTGATGTGTGATTCTCTCTTGTCAAAGCATAGCAAAGGAATGGAATG
CGAAAGCCTGCAGAACGTTTATTTATGACCACTGCCTGTAAGAGTTCAGTCACTACTAGTTGTCTGTAGTAGAGTTGAGTTGTCTACAGTTCAGTCAAAGCATAGCAAAGGAATGGAATG
CGAAAGCCTGCAGAACGTTTATTTAAGACCACTGCGACTCGTTGATGGTAAGAGGACTCACACTACTCAGTCTCATCCTAACTGAGTGAAGTAGTCAAAGCATAGCAAAGGAATGGAATG
CGAAAGCCTGCAGAACGTTTATTTATCACCACTGCCATCAGTGAAAGCTACTTGATGACAACCAATGACACTCAACTAGTACTCATCCAATCAGTCAAAGCATAGCAAAGGAATGGAATG
CGAAAGCCTGCAGAACGTTTATTTAACACCACTGCGTGAGACAGACTCTATGGTGCATCAAGAGTAGTGATCGAAACTGTGTCTGCTACATGTGTCAAAGCATAGCAAAGGAATGGAATG
CGAAAGCCTGCAGAACGTTTATTTAGAACCACTGCCTTGCTGTCGGTGAACATGCGTAGGGAGAAGATCCAGTCGAGTCACTTCCGATCGGATCACAAAGCATAGCAAAGGAATGGAATG
CGAAAGCCTGCAGAACGTTTATTTACAACCACTGCCAACACAGTACTTGTGAGAAGACTAGTAGTGTCTCAGCAGTCAGACTCTCTCCAGACAGACAAAGCATAGCAAAGGAATGGAATG
CGAAAGCCTGCAGAACGTTTATTTAGTACCACTGCGTTGTCATGTCTGTAAGTGTTGTGTTCGTATGAGTGTAGTCAAGTTCAGTTGTCTCTAGTCAAAGCATAGCAAAGGAATGGAATG
CGAAAGCCTGCAGAACGTTTATTTACTACCACTGCGAGATACAGTAGTGTCAGATGAAGTTCTGTTCTCTAGAGTACCTACTTCTGTAGTTGTGTCAAAGCATAGCAAAGGAATGGAATG
CGAAAGCCTGCAGAACGTTTATTTATGGACACTGCCAACTCATGTACGTACTACTCTTGTCAGTAACACTTGTGTTCGTAACGATTGAGTTCCTACAAAGCATAGCAAAGGAATGGAATG
CGAAAGCCTGCAGAACGTTTATTTAAGGACACTGCAGTCTTGCTAGAGAAAGTCTTGCTAGAGAAACGATCTCTACTCAATCGATGTCTAGTCAACAAAGCATAGCAAAGGAATGGAATG
CGAAAGCCTGCAGAACGTTTATTTATCGACACTGCCAACTCTCTAGACAAAGGATACTGTTGGTAGAACTCACTATGCAAACGATGATGTCTCAACAAAGCATAGCAAAGGAATGGAATG
CGAAAGCCTGCAGAACGTTTATTTAACGACACTGCGATCACATGATCGTGTCACAACAGATGCTGAGAGTCACTAACCAAACAGTCTCTACACAACAAAGCATAGCAAAGGAATGGAATG
CGAAAGCCTGCAGAACGTTTATTTAGAGACACTGCACTGACTAGGAGGTCGTTGATCTCGGAGTCACGAGCACTCCAGACGAGAGGTCTCGTGACCAAAGCATAGCAAAGGAATGGAATG
CGAAAGCCTGCAGAACGTTTATTTACAGACACTGCCTAGATGAGGCTGACCATCAGTAGGCACACCAAGAACAGGTGCACAGTCACTAGGGACACCAAAGCATAGCAAAGGAATGGAATG
CGAAAGCCTGCAGAACGTTTATTTAGTGACACTGCGTTCAACTGGCTGACTCACACTTGGACCACACTCACATGGTGCACAGACAACAGGGTCACCAAAGCATAGCAAAGGAATGGAATG
CGAAAGCCTGCAGAACGTTTATTTACTGACACTGCAGAGACTCTCCAGACACAGAAGTGGCTGACACTCATCTGGCTGACCATCAGATGGAGCACCAAAGCATAGCAAAGGAATGGAATG
CGAAAGCCTGCAGAACGTTTATTTATGCACACTGCACCTGTGTGGGTGACACCTGTGTGGGTGACAGTGACTCTCGTGACTCTGATGTGGCTGACCAAAGCATAGCAAAGGAATGGAATG
CGAAAGCCTGCAGAACGTTTATTTAAGCACACTGCAGCTGTCCTCGACACAGCTGTCCTCGACACTCTGACTCTCTGGTCTCTGACTCTCTGGTCCAAAGCATAGCAAAGGAATGGAATG
CGAAAGCCTGCAGAACGTTTATTTATCCACACTGCTCGAGAGGTCCTGACTGGAGCTCACCAGACTCCAGACGTCGTGACTCCAGACGTCGTGACCAAAGCATAGCAAAGGAATGGAATG
CGAAAGCCTGCAGAACGTTTATTTAACCACACTGCCTGAGGAGTCTCGTCACGAGTGGTCGTCACGAGAGGAGTCGTCACTGGAGTGGTCTCCACCAAAGCATAGCAAAGGAATGGAATG
CGAAAGCCTGCAGAACGTTTATTTAGACACACTGCAGGTGAGGTCGTGTCACGTGACGTCTGCTCACCAGAGGTCTCGTCTCCAGTGGTCAGGTCCAAAGCATAGCAAAGGAATGGAATG
CGAAAGCCTGCAGAACGTTTATTTACACACACTGCCTCAGAGTGGTGGTCTCCAGGACTCACCACCACAGAGCTCCACACGAGAGTGGTCGAGACCAAAGCATAGCAAAGGAATGGAATG
CGAAAGCCTGCAGAACGTTTATTTAGTCACACTGCTGGAGGACTCGAGACCAGAGAGTGGAGCACGACAGACTGGCACACGACAGACTGGCACACCAAAGCATAGCAAAGGAATGGAATG
CGAAAGCCTGCAGAACGTTTATTTACTCACACTGCTGGAGGTCTCCTGACAGGAGCTCTCTGCACCTACGGTCTCGAGACTCGAGAGTGGCTGACCAAAGCATAGCAAAGGAATGGAATG
CGAAAGCCTGCAGAACGTTTATTTATGGTCACTGCGAGAGAGCTCTCCACTGCAGCACTCGTCACTGGAGTGCTCCAGACACGAGACCTCTGCACCAAAGCATAGCAAAGGAATGGAATG
CGAAAGCCTGCAGAACGTTTATTTAAGGTCACTGCTCTCGGTGTCCAGACGTACGTCTGGAGGTCAGCAGCACTCGTGACAGCAGCACTCGTGACCAAAGCATAGCAAAGGAATGGAATG
CGAAAGCCTGCAGAACGTTTATTTATCGTCACTGCACAGTCTTGTGACTACAAGTAGAGTGTCTAGAGAATCACATGTCACACAAACGAAAGACACAAAGCATAGCAAAGGAATGGAATG
CGAAAGCCTGCAGAACGTTTATTTAACGTCACTGCTGACTAGTGTAGGTAAGACTTCTGTTCGTATGTCTCATGTCTGTATGTCTCATGTCTGTACAAAGCATAGCAAAGGAATGGAATG
CGAAAGCCTGCAGAACGTTTATTTAGAGTCACTGCTGACTTGCTAACCAAGAACTGACTACTCAACTACTTCTGTACGTATCGATCATGTGTGTACAAAGCATAGCAAAGGAATGGAATG
CGAAAGCCTGCAGAACGTTTATTTACAGTCACTGCCAAGTGACAATGACATCTCTAGGTACAACAAGTCTAGGTAGTACAGTACTGTCTAACCAACAAAGCATAGCAAAGGAATGGAATG
CGAAAGCCTGCAGAACGTTTATTTAGTGTCACTGCACTCTCAGTATCGAACAAGTCTCAAGAACACTAGTCTCAATGACACAAGTCACAAGTTCACAAAGCATAGCAAAGGAATGGAATG
CGAAAGCCTGCAGAACGTTTATTTACTGTCACTGCTCTCTGACTAAGGTAAGAGTACGTATGCAAACTCTAGCTAACCAAACAGTAGGTAACGAACAAAGCATAGCAAAGGAATGGAATG
CGAAAGCCTGCAGAACGTTTATTTATGCTCACTGCTCTCTCACTACAGTATCTCTCACTACAGTATCTCTCACTACAGTACAAGTTGCTATGGTACAAAGCATAGCAAAGGAATGGAATG
CGAAAGCCTGCAGAACGTTTATTTAAGCTCACTGCCATCTGATGTCTGTACTTCTGTTGTAGCTAGATCTACTGTGTGTAGATCTACTGTGTGTACAAAGCATAGCAAAGGAATGGAATG
CGAAAGCCTGCAGAACGTTTATTTATCCTCACTGCGATCTGATGTTGCTAGTTCTGTTGTTCCTAGATCTGATGTCTGTACTTCTCTTGTTCCTACAAAGCATAGCAAAGGAATGGAATG
CGAAAGCCTGCAGAACGTTTATTTAACCTCACTGCGATCTTGAGTGTCTACATCTAGAGTCTCTAGATCTGTTGTTCCTACATCTCTTGTACCTACAAAGCATAGCAAAGGAATGGAATG
CGAAAGCCTGCAGAACGTTTATTTAGACTCACTGCAGAGTCTCTACAGTATCAGTTGTGTGTGTAAGTCTCATGTACCTATCTCTGTTGTGACTACAAAGCATAGCAAAGGAATGGAATG
CGAAAGCCTGCAGAACGTTTATTTACACTCACTGCAGTCTACCTATGGTAGATCTGTCTAACGTAGTAGTACCTAGAGTAAGTCTGTCTACTGTACAAAGCATAGCAAAGGAATGGAATG
CGAAAGCCTGCAGAACGTTTATTTAGTCTCACTGCCAACTTGTGTACCAATGGATACTGTGTCAAGTTCTGACTAGACAATCACTTGTGTTGGTACAAAGCATAGCAAAGGAATGGAATG
CGAAAGCCTGCAGAACGTTTATTTACTCTCACTGCCTACTACTGTACCAAAGGATCATGTCACAAAGGATTCTGTACCAAACGATGATGTCACAACAAAGCATAGCAAAGGAATGGAATG
CGAAAGCCTGCAGAACGTTTATTTATGTGGACTGCTGACTAGTGTACCAAGAACTCATGTCTCAATCACTTCTGTTCCAACAACTCATGTCACAACAAAGCATAGCAAAGGAATGGAATG
CGAAAGCCTGCAGAACGTTTATTTAAGTGGACTGCAGTCTGACTACTGAACATCTTGTGTACCAAAGTCTAGCTACAGAATGACTTGTGTGACAACAAAGCATAGCAAAGGAATGGAATG
CGAAAGCCTGCAGAACGTTTATTTATCTGGACTGCTCTCTAGTGTGTCAAAGTCTTGTGTCACAATCTCTCTCTATCCAAACTCTTGTGTACCAACAAAGCATAGCAAAGGAATGGAATG
CGAAAGCCTGCAGAACGTTTATTTAACTGGACTGCAGACTGATGTCTCAAGTTCTAGTGTGACAACATCTAGTGTCTCAAAGTCTCACTAACCAACAAAGCATAGCAAAGGAATGGAATG
CGAAAGCCTGCAGAACGTTTATTTAGATGGACTGCAGTCTGTGTATCGAAACACTTGTGTGACAATGACTCTCTAACCAAACACTTCTGTGTCAACAAAGCATAGCAAAGGAATGGAATG
CGAAAGCCTGCAGAACGTTTATTTACATGGACTGCCAAGTAGCAACTTCATCTCTGTCAAGAACACTAGTACCAAAGACAGTTCTTCGTATGGAACAAAGCATAGCAAAGGAATGGAATG
CGAAAGCCTGCAGAACGTTTATTTAGTTGGACTGCTCTCTTCGTACTACAGTTCTGTGTAACGAATGTCTCTCAAACACAGTTCTCAGTAAGGAACAAAGCATAGCAAAGGAATGGAATG
CGAAAGCCTGCAGAACGTTTATTTACTTGGACTGCGTTCTAGCTATCCAACATCTTGCTAAGCAAGTTCTTGCTACAGAACTTCTAGCTAGTGAACAAAGCATAGCAAAGGAATGGAATG
CGAAAGCCTGCAGAACGTTTATTTATGAGGACTGCGTTCTACCTAAGGTAGTTCTACCTAAGGTACTTCTACCTATGGTATCACTGTCTAACGTACAAAGCATAGCAAAGGAATGGAATG
CGAAAGCCTGCAGAACGTTTATTTAAGAGGACTGCCATGTGAGTACTACATGAGTCTGTATCGAAAGAGTTGCTAACGAATGAGTCTGTATCGAACAAAGCATAGCAAAGGAATGGAATG
CGAAAGCCTGCAGAACGTTTATTTATCAGGACTGCCAAGTACTGTTCGTAACAGTAGTGTTGGTACTCTATGGTACAACACTTGTTGCTACAGAACAAAGCATAGCAAAGGAATGGAATG
CGAAAGCCTGCAGAACGTTTATTTAACAGGACTGCTGGAATGGAAGATCAGACTAGACTATGGTATGTGTACCTAGACAATGCTAACGTAGAGAACAAAGCATAGCAAAGGAATGGAATG
CGAAAGCCTGCAGAACGTTTATTTAGAAGGACTGCCAAGTGAAGTTCTGTGTCTACACTAACGTACACTAGTCTAGAGTAAGACTTCACTTGTCTCAAAGCATAGCAAAGGAATGGAATG
CGAAAGCCTGCAGAACGTTTATTTACAAGGACTGCAGTCTTGAGTACCTAAGTGTTGCTAACCAACATCTGTAGTACCTAGTGTACTCAAGAACACAAAGCATAGCAAAGGAATGGAATG
CGAAAGCCTGCAGAACGTTTATTTAGTAGGACTGCGTTCGCACTGTGCAGGTTCGCACTGTGCAGAGCAATCGTACAGAAGTACACTGAATCACACAAAGCATAGCAAAGGAATGGAATG
CGAAAGCCTGCAGAACGTTTATTTACTAGGACTGCTGTCCCTGACACGACTGCACCTCTCACCTCTGGACGTAGGAGTGGTCGTCTGGAGACTCGCAAAGCATAGCAAAGGAATGGAATG
CGAAAGCCTGCAGAACGTTTATTTATGTCGACTGCTCGAATCGAAGAGTGGACAAGACAAGTCTGCACAGCTCAGACACGAGCAGACCAGCTTCGCAAAGCATAGCAAAGGAATGGAATG
CGAAAGCCTGCAGAACGTTTATTTAAGTCGACTGCTCTGACTGTGCATGGTGGTACAGAAACGTGAGGAACATCAACACGACCTACTCAACAGTGCAAAGCATAGCAAAGGAATGGAATG
CGAAAGCCTGCAGAACGTTTATTTATCTCGACTGCACACCCTGACAGAGCACGAGCTCAGAGTCGACTGGACTGGACACCGAAGAGAAGAGAGAGCAAAGCATAGCAAAGGAATGGAATG
CGAAAGCCTGCAGAACGTTTATTTAACTCGACTGCAGTCCGAACCGAAGCTCAGGCATCGCATGGAGTCCAGGACTCAGCACAGGACACGGATGGCAAAGCATAGCAAAGGAATGGAATG
CGAAAGCCTGCAGAACGTTTATTTAGATCGACTGCTGTGCTGACCGTTGCTGCTCTGTCGGTCTCCTTCCCTGACGTTCCTCAGGTCACGAGAGGCAAAGCATAGCAAAGGAATGGAATG
CGAAAGCCTGCAGAACGTTTATTTACATCGACTGCCTACCAGGTCTCTCCTGGAGTCGTGACTCGTCAGCGAACCCATGCAGAGGACACGGATGGCAAAGCATAGCAAAGGAATGGAATG
CGAAAGCCTGCAGAACGTTTATTTAGTTCGACTGCAGACGTGCTGAGCTCTGCTGCTTCATGACGAGGTCACAGGACACCGTCAGTGAGATGACGCAAAGCATAGCAAAGGAATGGAATG
CGAAAGCCTGCAGAACGTTTATTTACTTCGACTGCTCCAGACTGAACGTCTGCAGAGTGAAGGTCGTCAGCTAGAGATGGTCGAGACTGATGCTCCAAAGCATAGCAAAGGAATGGAATG
CGAAAGCCTGCAGAACGTTTATTTATGACGACTGCAGCTGCAGTGGTGACCATGAAGTGATCGTCCTCAGTGCTGTGCACCTCTGTGAGATGCTCCAAAGCATAGCAAAGGAATGGAATG
CGAAAGCCTGCAGAACGTTTATTTAAGACGACTGCTGCACACCACTGTGCTCGAGCAGAGCTGTCGACAGGAGAGGTACCCTAGACTTGAAGTGGCAAAGCATAGCAAAGGAATGGAATG
CGAAAGCCTGCAGAACGTTTATTTATCACGACTGCTCTCCAGACCTCTCCACGACTCCACACGACTGTGCCTTGCTGTGCAGGACGACACTGACCCAAAGCATAGCAAAGGAATGGAATG
CGAAAGCCTGCAGAACGTTTATTTAACACGACTGCTCACCGTACCAGACCAGCACCACACTGCACTGACCGAACCCTTCCGTTCCTCACCCATCCCAAAGCATAGCAAAGGAATGGAATG
CGAAAGCCTGCAGAACGTTTATTTAGAACGACTGCTGGACACGACGATCCTGTCCACTCCGATGCTGACCCAACCGATCCCTACCGAGACACACCCAAAGCATAGCAAAGGAATGGAATG
CGAAAGCCTGCAGAACGTTTATTTACAACGACTGCACTCCTGACCCTAGCTCACCCTACCGTTCCACTGCTCAGCACTGCCTACCGTGACCTACCCAAAGCATAGCAAAGGAATGGAATG
CGAAAGCCTGCAGAACGTTTATTTAGTACGACTGCTCTCCTCACCCTAGCGTTGCGTAGCACTGCTGACCGTACCACTCCCTTGCCAAGCTCTGCCAAAGCATAGCAAAGGAATGGAATG
CGAAAGCCTGCAGAACGTTTATTTACTACGACTGCACTGCGTTCCCAAGCTCAGCCAACCGATCCTCTCCCTACCCTTCCTCTCCCTACCCTTCCCAAAGCATAGCAAAGGAATGGAATG
CGAAAGCCTGCAGAACGTTTATTTATGGAGACTGCCTACCACGTCGTGACTCAGCGTACCAGTCCGTAGCTCGACGTTCCTCAGCGTACCTCTCCCAAAGCATAGCAAAGGAATGGAATG
CGAAAGCCTGCAGAACGTTTATTTAAGGAGACTGCGATGGGAAGGCTGACAGCTCAGTGGGAACCTCGACCTCACCTACCGATCCAGGACAGTCCCAAAGCATAGCAAAGGAATGGAATG
CGAAAGCCTGCAGAACGTTTATTTATCGAGACTGCTCACGGTCAGCAGACCAGAGAGCTGTGGTCCAGAGCACAGTGGTCTGGTGTGCTGACCTCCAAAGCATAGCAAAGGAATGGAATG
CGAAAGCCTGCAGAACGTTTATTTAACGAGACTGCACAGGGACAGCTCACTCTGGACGAGGTGACTGTGGGTACGCTTCCTGAGGGTGAGCTACCCAAAGCATAGCAAAGGAATGGAATG
CGAAAGCCTGCAGAACGTTTATTTAGAGAGACTGCTCGTCGATCGTGACCGTGTCTGACGGAACCGATCGGAGTGACCTCCTGTCCTTCGGTACCCAAAGCATAGCAAAGGAATGGAATG
CGAAAGCCTGCAGAACGTTTATTTACAGAGACTGCAGGTCCATCGCTAGCGACTCTGGAGTCACCGACACGAAGGACAGCGACTCGAACGACACCCAAAGCATAGCAAAGGAATGGAATG
CGAAAGCCTGCAGAACGTTTATTTAGTGAGACTGCCTTGGGTCAGACGACACAGGTCGTGCTGACGATGGAGCAGAGGACCATGGTCCAGTCGACCAAAGCATAGCAAAGGAATGGAATG
CGAAAGCCTGCAGAACGTTTATTTACTGAGACTGCACCTCTCGAGGTACCTGCTCCTACGACACCGATGGGACAGCAGACTCTGGTCCAGACGACCAAAGCATAGCAAAGGAATGGAATG
CGAAAGCCTGCAGAACGTTTATTTATGCAGACTGCGACTCGAGAGCAACCTCCTCTCGAGACACCCACTCGAGAGTGGACTGCTCCTACGACACCCAAAGCATAGCAAAGGAATGGAATG
CGAAAGCCTGCAGAACGTTTATTTAAGCAGACTGCCTCACACACGTGGACCAGTCAGGAGGTGACAGCACACACGACACCCTGTCAGCAGAGCACCAAAGCATAGCAAAGGAATGGAATG
CGAAAGCCTGCAGAACGTTTATTTATCCAGACTGCGTAGGCTCAGGACTCGTGTCCTTCGGAGACTCTGGAGCAGTCGTCTGGTCCTTCGTGGACCAAAGCATAGCAAAGGAATGGAATG
CGAAAGCCTGCAGAACGTTTATTTAACCAGACTGCCTTGGACCAGCAGTCCTTGGACCAGCAGTCAGAGGTCCAGCTGTCTCTGGACGAGTGGTCCAAAGCATAGCAAAGGAATGGAATG
CGAAAGCCTGCAGAACGTTTATTTAGACAGACTGCACAGGTCCTGACCTCAGTGGTGGTGAGGTCTGAGGTCGTGCAGTCGATGGGTCAGAGGTCCAAAGCATAGCAAAGGAATGGAATG
CGAAAGCCTGCAGAACGTTTATTTACACAGACTGCTGTGCTGTGCTGTGCTGTGCTGTGCTGTGCAGTCGGTGTGGTGTCTCTCGCTGTGCTGTCCAAAGCATAGCAAAGGAATGGAATG
CGAAAGCCTGCAGAACGTTTATTTAAGTGCGATGCGATCTACTCTGAACTTGTCTCTAGTTGACTACACTACTCTCAACTCATCTCAAGTCTTCTCAAAGCATAGCAAAGGAATGGAATG
CGAAAGCCTGCAGAACGTTTATTTATCTGCGATGCTCTGTGAACTACGATCTCTAAGACTTGGATGAAGTCTTCTCTACTAGAGTGATCTGAACTCAAAGCATAGCAAAGGAATGGAATG
CGAAAGCCTGCAGAACGTTTATTTAACTGCGATGCGTCTATGGATGTGATACCTACAACTACGATGTCTATGGATGTGATTCCTAGAACTTCGATCAAAGCATAGCAAAGGAATGGAATG
CGAAAGCCTGCAGAACGTTTATTTAGATGCGATGCCTTGTGAACTGAGATTGAGTCAACTCAGATTCTGTGTACTCAGATAGTGTCAACTGAGATCAAAGCATAGCAAAGGAATGGAATG
CGAAAGCCTGCAGAACGTTTATTTACATGCGATGCCATCTTGGATTGCATCATCTTGGATTGCATTCACTTGGATACCATTGACTGTACTAGCATCAAAGCATAGCAAAGGAATGGAATG
CGAAAGCCTGCAGAACGTTTATTTAGTTGCGATGCTCACTGAACTCAACTGAACTGTACTCTACTACTCTGTACTTCGATGATCTCTACTACGATCAAAGCATAGCAAAGGAATGGAATG
CGAAAGCCTGCAGAACGTTTATTTACTTGCGATGCGTACTGTACTTGACTGTACTGTACTTGACTAGGATCAACTGAACTAGGATCAACTGAACTCAAAGCATAGCAAAGGAATGGAATG
CGAAAGCCTGCAGAACGTTTATTTATGAGCGATGCCAAGTAGTCTGTTGTGATCTTGACTCAAGTCATCTTGACTCTAGTTGACTACACTTCTCTCAAAGCATAGCAAAGGAATGGAATG
CGAAAGCCTGCAGAACGTTTATTTAAGAGCGATGCAGGTAGTAGTCATCTAGGTAGTAGTCATCTTCGTATGAGTCAAGTGTCTAGATCTAGACTCAAAGCATAGCAAAGGAATGGAATG
CGAAAGCCTGCAGAACGTTTATTTATCAGCGATGCGTTCACTAGTCAGATACTCAGAAGTTCGATCTGAAAGTCTGTACTCTACAAGAGTGTTCTCAAAGCATAGCAAAGGAATGGAATG
CGAAAGCCTGCAGAACGTTTATTTAACAGCGATGCAGAGGCTCTATCGATAGACGCTAGTTCGTTCTGTGTCAGTGTGATTGTGAACTCTCTCATCAAAGCATAGCAAAGGAATGGAATG
CGAAAGCCTGCAGAACGTTTATTTAGAAGCGATGCGTTGCGATGTCTGATTCTGCTGTGTACGATCAACCGACTATGGATGTGACCATGTAGCATCAAAGCATAGCAAAGGAATGGAATG
CGAAAGCCTGCAGAACGTTTATTTACAAGCGATGCACTCCTCTGTCACATGTAGCCACTATGCATCTAGCGACTATCCATCTAGCGACTATCCATCAAAGCATAGCAAAGGAATGGAATG
CGAAAGCCTGCAGAACGTTTATTTAGTAGCGATGCACACCGATGTTCCATTCACCACTGTAGCATGTTCCGTTGTCTCATCTAGCCTCTATGCATCAAAGCATAGCAAAGGAATGGAATG
CGAAAGCCTGCAGAACGTTTATTTACTAGCGATGCGACACTCTGTGTGATCTGTCCAAGTAGGTTGAGACAGTGTTGCATACCACTGAGTCTCATCAAAGCATAGCAAAGGAATGGAATG
CGAAAGCCTGCAGAACGTTTATTTATGTCCGATGCCTTCCCTCTAGTACTTGGACTGAGTCTGATCAGACAGTGTGAGATCTCACACAGTGTCATCAAAGCATAGCAAAGGAATGGAATG
CGAAAGCCTGCAGAACGTTTATTTAAGTCCGATGCGAACCACCTACAACTCACACGAAGTGTCATTCTCCACTGTGAGATTGACCAGAGTTCCATCAAAGCATAGCAAAGGAATGGAATG
CGAAAGCCTGCAGAACGTTTATTTATCTCCGATGCCACAGAGTGTGAGATCAGTGAGAGTGACATCACTCTGCTAGAACTAGTCGGAAGTTGGTTCAAAGCATAGCAAAGGAATGGAATG
CGAAAGCCTGCAGAACGTTTATTTAACTCCGATGCAGCTAACAGTGAACTAGGTAACTGTGATCTACACATCAGTCAGATCTTCAGTTGTAGGATCAAAGCATAGCAAAGGAATGGAATG
CGAAAGCCTGCAGAACGTTTATTTAGATCCGATGCGTTCTTCAGTTGAGTAGTCTCATGTACTGTGAAGTACAGTCTAGTCATGTGATGTTGAGTCAAAGCATAGCAAAGGAATGGAATG
CGAAAGCCTGCAGAACGTTTATTTACATCCGATGCTCTCTTCTGTGACTATCACTTCAGTGATGTCATCTGTTGTACTGTAGACTTCAGTCTTGTCAAAGCATAGCAAAGGAATGGAATG
CGAAAGCCTGCAGAACGTTTATTTAGTTCCGATGCTCACTAGAGTGACTAGTACTCAAGTTGTGTTCTCTACTGTTCCTATCACTACAGTTCTGTCAAAGCATAGCAAAGGAATGGAATG
CGAAAGCCTGCAGAACGTTTATTTACTTCCGATGCCTACTGTTGTGACTACAGATGAAGTTCTGTTCGATTGAGTTCCTATGCATGTAGTTGTGTCAAAGCATAGCAAAGGAATGGAATG
CGAAAGCCTGCAGAACGTTTATTTATGACCGATGCGACAATCAGTCATGTGTCAAGAAGTCTTGTCTTGTCTTGTAGTGTACAGTACAGTCATGTCAAAGCATAGCAAAGGAATGGAATG
CGAAAGCCTGCAGAACGTTTATTTAAGACCGATGCAGTGCGTTCGGTACACTAGCGAGAGGACAAGTGTGGTAGAGATGTCTCAGCTTGACACTACAAAGCATAGCAAAGGAATGGAATG
CGAAAGCCTGCAGAACGTTTATTTATCACCGATGCTGACGCATGATGGAAACAGATGCTAACTCTCTGTCGTACGACGAAGTACGCATGATCAGTCAAAGCATAGCAAAGGAATGGAATG
CGAAAGCCTGCAGAACGTTTATTTAACACCGATGCTGGAGGTAGATGGTACTAGGCACTGCTACACAGAGAGACAGTGAAGATGATGCTACATGTCAAAGCATAGCAAAGGAATGGAATG
CGAAAGCCTGCAGAACGTTTATTTAGAACCGATGCCTGTCAGGAGACAGACTCACAGACGACTGAGATCGCTCTGTCCAACTCACTCACGCATGACAAAGCATAGCAAAGGAATGGAATG
CGAAAGCCTGCAGAACGTTTATTTACAACCGATGCTGACATGCTAGTCTAAGACAAGCTACTCTAACGAGGATCAGTCAACTAGGTGTGATCACACAAAGCATAGCAAAGGAATGGAATG
CGAAAGCCTGCAGAACGTTTATTTAGTACCGATGCTGCTAAGTGTGACAAAGTGTTCAGTCAGTACACAAGTCTATGGTAAGCTATCAGTGACTACAAAGCATAGCAAAGGAATGGAATG
CGAAAGCCTGCAGAACGTTTATTTACTACCGATGCTCACTGATGTTGCTACAACTCTTGTACCTAAGAGTCATGTACGTAACAGTCTTGTCAGTACAAAGCATAGCAAAGGAATGGAATG
CGAAAGCCTGCAGAACGTTTATTTATGGACGATGCTGACTTGTGTGAGAACTACTCTTGTACCAAGAACTTGTGTCTCAATCACTGTCTACACAACAAAGCATAGCAAAGGAATGGAATG
CGAAAGCCTGCAGAACGTTTATTTAAGGACGATGCAGACTACCTAGTACAAGACTACCTAGTACAGAGATCTCTACAGAACTGATTCTGTTGCAACAAAGCATAGCAAAGGAATGGAATG
CGAAAGCCTGCAGAACGTTTATTTATCGACGATGCACACTGTGTATGGAAGTACTAGCTAACGAAGAACTCTGTACAACAGTACTAGCTACTACACAAAGCATAGCAAAGGAATGGAATG
CGAAAGCCTGCAGAACGTTTATTTAACGACGATGCTCAGAACGTGCAACGACTCAGACTGGTGAGGATGTAGGTAGAACAACAGTTGCTAACGAACAAAGCATAGCAAAGGAATGGAATG
CGAAAGCCTGCAGAACGTTTATTTAGAGACGATGCCTGTGCATGGAGCACTCCTGTGAGGGACACTCGAGGTGTCGTACCCAGAGAGCTCAGGACCAAAGCATAGCAAAGGAATGGAATG
CGAAAGCCTGCAGAACGTTTATTTACAGACGATGCAGTGATCCTCCTACCGTTGACTCTCGAGACTCTGATGTGGACGACGATGATCTGGCAGACCAAAGCATAGCAAAGGAATGGAATG
CGAAAGCCTGCAGAACGTTTATTTAGTGACGATGCCTTGAAGCTCTCGACCAAGACTCTCTGCACAGTGAGTGTCGAACCTGAGACACTCACGACCAAAGCATAGCAAAGGAATGGAATG
CGAAAGCCTGCAGAACGTTTATTTACTGACGATGCAGAGATGTGGGACACTGAGACTCTCACCACACAGACTCTCAGCACGAAGATGTGGTCCACCAAAGCATAGCAAAGGAATGGAATG
CGAAAGCCTGCAGAACGTTTATTTATGCACGATGCGACTGCACTCTGCACTCCTGACCTCGTGACTCTGACTCTCTCCACTGTGACACTCTGCACCAAAGCATAGCAAAGGAATGGAATG
CGAAAGCCTGCAGAACGTTTATTTAAGCACGATGCGACTGCACTCTGCACACCTGGACTCCTGACACTGACTCTCTGCACTCTGAGTCTCCTGACCAAAGCATAGCAAAGGAATGGAATG
CGAAAGCCTGCAGAACGTTTATTTATCCACGATGCACCAGTGCTCGAGACGTCAGACCTCCTGACACGTGTCCTCCAGACACGTGTCCTCCAGACCAAAGCATAGCAAAGGAATGGAATG
CGAAAGCCTGCAGAACGTTTATTTAACCACGATGCTCCAGCAGTCTGCACCTCAGTCCTCCACACACCAGTGCTCTGCACTGGTGCACTCCACACCAAAGCATAGCAAAGGAATGGAATG
CGAAAGCCTGCAGAACGTTTATTTAGACACGATGCGAGTGGAGTCCTCACGAGTGGAGTCCTCACGTCAGACGTCTCCACTGGTGCAGTCGACACCAAAGCATAGCAAAGGAATGGAATG
CGAAAGCCTGCAGAACGTTTATTTACACACGATGCGACAGACCTCCAGACAGGTGTGTGGTCCACGTCAGACCTCAGGACCAGTGTCTGGTGCACCAAAGCATAGCAAAGGAATGGAATG
CGAAAGCCTGCAGAACGTTTATTTAGTCACGATGCTCACGGAGTCTCGACTCACGGAGTCTCGACCAGAGTCCTCCTGACCTGAGGACTCAGCACCAAAGCATAGCAAAGGAATGGAATG
CGAAAGCCTGCAGAACGTTTATTTACTCACGATGCTGACGCTGTCGAGACGTACGCACTCTCCACAGACGCTGTCCTGACGAACGTCCTCTCCACCAAAGCATAGCAAAGGAATGGAATG
CGAAAGCCTGCAGAACGTTTATTTATGGTCGATGCCAACGAGCTCAGGACGAACGTGCTCTGGACACTCGAGGTCTCACCTGACGGTGTCCTACCCAAAGCATAGCAAAGGAATGGAATG
CGAAAGCCTGCAGAACGTTTATTTAAGGTCGATGCTGTGGACGACGATCCCTTGGTCCACACACCCAGAGCACTCTCCACGAGAGGACTCAGCACCAAAGCATAGCAAAGGAATGGAATG
CGAAAGCCTGCAGAACGTTTATTTATCGTCGATGCGTAGTAGTGTACGTAAGTCTGATGTGTGTACTTCAGTTGAAGCTGCTACAGTAGAAGTGACAAAGCATAGCAAAGGAATGGAATG
CGAAAGCCTGCAGAACGTTTATTTAACGTCGATGCCATCTACCTATCCAACTTCTCACTAGACAAGTTCTGATGTACGTAGTTCTGATGTACGTACAAAGCATAGCAAAGGAATGGAATG
CGAAAGCCTGCAGAACGTTTATTTAGAGTCGATGCTGACTACCTAGACAAGTTCTAGCTATCCAATCACTGACTAACCAAGAACTGTCTACACAACAAAGCATAGCAAAGGAATGGAATG
CGAAAGCCTGCAGAACGTTTATTTACAGTCGATGCGTTCTTCCTAAGCAAGATCTTGCTACTGAATGACTGACTAACCAATCTCTGTGTACAGAACAAAGCATAGCAAAGGAATGGAATG
CGAAAGCCTGCAGAACGTTTATTTAGTGTCGATGCCATCTGACTAGACAAGATCTACCTAACCAATGACTGACTAACCAATGACTGACTAACCAACAAAGCATAGCAAAGGAATGGAATG
CGAAAGCCTGCAGAACGTTTATTTACTGTCGATGCCATGTAGGTAGTGAACTAGTACCTATGGTAGAAGTCAGTAGTGAATGTCTAGCTATCCAACAAAGCATAGCAAAGGAATGGAATG
CGAAAGCCTGCAGAACGTTTATTTATGCTCGATGCAGACTGTTGTGTCTACTAGTGACTAGAGTACAAGTTCCTATCGTATGTCTCACTACAGTACAAAGCATAGCAAAGGAATGGAATG
CGAAAGCCTGCAGAACGTTTATTTAAGCTCGATGCTCACTTCAGTTCCTACTTCTCTTGTCTGTATGACTAGAGTAGCTACATCTGTTGTGTGTACAAAGCATAGCAAAGGAATGGAATG
CGAAAGCCTGCAGAACGTTTATTTATCCTCGATGCGTTCTGATGTAGCTAAGACTCTTGTGACTAAGACTTGAGTACCTAAGACTTGAGTACCTACAAAGCATAGCAAAGGAATGGAATG
CGAAAGCCTGCAGAACGTTTATTTAACCTCGATGCAGTCTTCTGTAGCTACTTCTTGAGTCTCTAGATCTTCTGTCTGTATCACTTGAGTCACTACAAAGCATAGCAAAGGAATGGAATG
CGAAAGCCTGCAGAACGTTTATTTAGACTCGATGCAGTCTTGAGTGTCTAGAAGTACTGTAGCTACTAGTCATGTACCTATGTCTGTTGTGACTACAAAGCATAGCAAAGGAATGGAATG
CGAAAGCCTGCAGAACGTTTATTTACACTCGATGCGATCTAGTGTTCCTACTAGTGACTACAGTAACTCTGATGTTCTGTCAAGTGTCTAGACTACAAAGCATAGCAAAGGAATGGAATG
CGAAAGCCTGCAGAACGTTTATTTAGTCTCGATGCGTACTGACTAGACAAGTACTGACTAGACAAAGACTCACTATCGTAGTTCTTCCTACTCAACAAAGCATAGCAAAGGAATGGAATG
CGAAAGCCTGCAGAACGTTTATTTACTCTCGATGCACACTTCCTAGTGAACTACTGTCTATCCAACTACTGACTATGCAATCGATCTCTAACCAACAAAGCATAGCAAAGGAATGGAATG
CGAAAGCCTGCAGAACGTTTATTTATGTGGGATGCAGTCTCTGTAGTGAAGATCTTCCTAAGCAAGTTCTTGCTACAGAATCACTGACTAAGCAACAAAGCATAGCAAAGGAATGGAATG
CGAAAGCCTGCAGAACGTTTATTTAAGTGGGATGCCTTGTAGGTACTACAACAGTCAGTAACGAACAAGTCTGTACAGAACAAGTCTGTACAGAACAAAGCATAGCAAAGGAATGGAATG
CGAAAGCCTGCAGAACGTTTATTTATCTGGGATGCAGAGTCAGTAACGAATCTCTGTCTAGACAACATGTAGGTACTACAACAGTCTGTACAGAACAAAGCATAGCAAAGGAATGGAATG
CGAAAGCCTGCAGAACGTTTATTTAACTGGGATGCCTAGTACCTATCCAATGACTGATGTACGTAACAGTCTGTACAGAACTTCTACTGTAGGTACAAAGCATAGCAAAGGAATGGAATG
CGAAAGCCTGCAGAACGTTTATTTAGATGGGATGCTCTCTACCTAGACAATGAGTAGGTATCGAAACTCTGACTACACAAACTCTGACTACACAACAAAGCATAGCAAAGGAATGGAATG
CGAAAGCCTGCAGAACGTTTATTTACATGGGATGCACAGTGAGTAGAGAACATGTGTCAAGTACATCTGTCACAAGTACATGTGTACCAAGAACACAAAGCATAGCAAAGGAATGGAATG
CGAAAGCCTGCAGAACGTTTATTTAGTTGGGATGCAGTCTAGCTACAGAAGTAGTGTGTATCGAATCAGTGAGTATCGAACTTGTAGGTACTACACAAAGCATAGCAAAGGAATGGAATG
CGAAAGCCTGCAGAACGTTTATTTACTTGGGATGCAGTCTCACTAACCAAAGTCTCACTAACCAAAGTCTGACTACTGAATGTCTACCTAGTGAACAAAGCATAGCAAAGGAATGGAATG
CGAAAGCCTGCAGAACGTTTATTTATGAGGGATGCAGTCTGTCTACTCAAAGTCTGTCTACTCAAGAAGTTCCTAAGCAAGTAGTGACTAACCAACAAAGCATAGCAAAGGAATGGAATG
CGAAAGCCTGCAGAACGTTTATTTAAGAGGGATGCGATGTCTCAATGGAAGTTGTAGGTATCGAATGTCTTGTGTCTCAACTTGTCTGTAGTGAACAAAGCATAGCAAAGGAATGGAATG
CGAAAGCCTGCAGAACGTTTATTTATCAGGGATGCCTAGTGTCTACAGTACTTGTGTGTACACAAACAGTACGTACTGAAACAGTACGTACTGAACAAAGCATAGCAAAGGAATGGAATG
CGAAAGCCTGCAGAACGTTTATTTAACAGGGATGCCATGTGTTGTCACTAACCAAGACAAACGAATGCTAACGTATCCAAGACTACTGTAGTCAACAAAGCATAGCAAAGGAATGGAATG
CGAAAGCCTGCAGAACGTTTATTTAGAAGGGATGCAGTCTGTTGTTCTGTCTACTGATCTTGTCTGATCTTGTCTACAGTCAAGTAGAGTGATGTCAAAGCATAGCAAAGGAATGGAATG
CGAAAGCCTGCAGAACGTTTATTTACAAGGGATGCTCAGTGATGTCACTAGAAGTGTTGTCTCTACTAGTGAAGTGATGTTGAGTCATGTCACTACAAAGCATAGCAAAGGAATGGAATG
CGAAAGCCTGCAGAACGTTTATTTAGTAGGGATGCAGGTGGTAGACTGTGCTGAGGATGACACAGCAGAAGTCAAAGGAAGTCAACTGTATCCAACAAAGCATAGCAAAGGAATGGAATG
CGAAAGCCTGCAGAACGTTTATTTACTAGGGATGCACAGGTGTCGAGTGGTGTGGCATGGGTGTCGATGGCTACGACAGGGACTCCTTCGACTGGCAAAGCATAGCAAAGGAATGGAATG
CGAAAGCCTGCAGAACGTTTATTTATGTCGGATGCGACACGAGTCCTAGCAGGTGAGCTGGATCGGTTCGACTCGGTCTCTCCTGCTGTGTCGAGCAAAGCATAGCAAAGGAATGGAATG
CGAAAGCCTGCAGAACGTTTATTTAAGTCGGATGCTCTGGCAGAGTGCAGTGTGCACACCGTACCCACACACCTCCTGTCACCTCAGAGGCATGGCAAAGCATAGCAAAGGAATGGAATG
CGAAAGCCTGCAGAACGTTTATTTATCTCGGATGCACCTCACCTGCAAGATGTGCTCGACGAGTCGATGGTCTGATCAGATGTGCGTACCGTGACCAAAGCATAGCAAAGGAATGGAATG
CGAAAGCCTGCAGAACGTTTATTTAACTCGGATGCTGGTCCAAGGGAACGTGACCCAGTCGATGGTGCTCCTGAGGACTGGTTGCCAGTCTCAGGCAAAGCATAGCAAAGGAATGGAATG
CGAAAGCCTGCAGAACGTTTATTTAGATCGGATGCACTCCTGCTCGAGTCTGTGCGAGACTGGACCACACTCAGGCTAGGTGTGCCAACCTCGACCAAAGCATAGCAAAGGAATGGAATG
CGAAAGCCTGCAGAACGTTTATTTACATCGGATGCGTAGCGAGACCTCACGATGCTCACCCAGACGTTCCAGCACAGGTCAGAGCGAACCGAGACCAAAGCATAGCAAAGGAATGGAATG
CGAAAGCCTGCAGAACGTTTATTTAGTTCGGATGCGATCCAGGTCTGCACTCTGCCTACCGTTCCAGACCACGTCAGCTCGATGCGTACCGAGACCAAAGCATAGCAAAGGAATGGAATG
CGAAAGCCTGCAGAACGTTTATTTACTTCGGATGCCTGACGATGGCTTCCGATCGAGGTGGATGGGTAGCCACACGTAGCAGCTCTGACGAGCTCCAAAGCATAGCAAAGGAATGGAATG
CGAAAGCCTGCAGAACGTTTATTTATGACGGATGCTGTGCGAACCTGTGCAGGACGTCTCCTTCCCTTCCGAGTCCTTGCAGCTCGTTCGAGCACCAAAGCATAGCAAAGGAATGGAATG
CGAAAGCCTGCAGAACGTTTATTTAAGACGGATGCCAACCGTACCTCACCTGAGCAGAGCCATGCTGGACTGGACTCACCTCAGCTCAGCGATGCCAAAGCATAGCAAAGGAATGGAATG
CGAAAGCCTGCAGAACGTTTATTTATCACGGATGCTCTGCTCAGCTGTGCTGACCTGGACGTTCCGATCCTGACCTCTCCCAACCAGGACACACCCAAAGCATAGCAAAGGAATGGAATG
CGAAAGCCTGCAGAACGTTTATTTAACACGGATGCGATGCTCTCCGTTGCCTTGCCATCCAGAGCTGTGCCATGCTGTGCTCAGCCATCCACAGCCAAAGCATAGCAAAGGAATGGAATG
CGAAAGCCTGCAGAACGTTTATTTAGAACGGATGCGTCACCTGTCTCGACACACCGAGACCTAGCCTAGCGAACCGAAGCCTTCCGAGACGATCCCAAAGCATAGCAAAGGAATGGAATG
CGAAAGCCTGCAGAACGTTTATTTACAACGGATGCCTGTGCATGAACACGGTTCGGAGAGTCCTCTCTCGGAGAGCACTCAGGACACGTCGAAGCCAAAGCATAGCAAAGGAATGGAATG
CGAAAGCCTGCAGAACGTTTATTTAGTACGGATGCAGGAGGACAGGTTGGGTGACAGGTCACAGCCATGACTAGACAGAGCTACGAGCAGCTCTCCAAAGCATAGCAAAGGAATGGAATG
CGAAAGCCTGCAGAACGTTTATTTACTACGGATGCACGACTGGTCTCACCACAGCTGACCTCTGCACGTCCTCTCAGGACACTGCCTAGCTGTGCCAAAGCATAGCAAAGGAATGGAATG
CGAAAGCCTGCAGAACGTTTATTTATGGAGGATGCTCCTCCTTGGAGCTCGTACCACCACCAACCTCGACCTCACCTACCCTTCCGAGACGATCCCAAAGCATAGCAAAGGAATGGAATG
CGAAAGCCTGCAGAACGTTTATTTAAGGAGGATGCCTTCGAGGAGTCGTCTGTCGTCACGACCACTGTGGCTTCGAGGTCGACACACTGGCAACCCAAAGCATAGCAAAGGAATGGAATG
CGAAAGCCTGCAGAACGTTTATTTATCGAGGATGCGATCGTCGAGACACCTCACGTGCAGAGGACCAACGTCGAGCAGACACGAGTGCAGACCACCAAAGCATAGCAAAGGAATGGAATG
CGAAAGCCTGCAGAACGTTTATTTAACGAGGATGCGATGGTGACGTGTCCAGTCGCAGAGCAACCCAAGGCTACGTGACCCTTGGAGACGTCTCCCAAAGCATAGCAAAGGAATGGAATG
CGAAAGCCTGCAGAACGTTTATTTAGAGAGGATGCGAACGTCAGACACTCTGTCGGTCTGAGGTCAGAGGCTGAGGTACCGAGAGTCTGAAGCTCCAAAGCATAGCAAAGGAATGGAATG
CGAAAGCCTGCAGAACGTTTATTTACAGAGGATGCAGGTCTGACGTCACCGAGACACAGGCAAGCACACGCTCTGACTGGCTCACACTCGCTTCCCAAAGCATAGCAAAGGAATGGAATG
CGAAAGCCTGCAGAACGTTTATTTAGTGAGGATGCAGGTCAGACGTGACCAGCTCAGGAGTGGACACGTCACACGTCACCCAGTCCAACGGAACCCAAAGCATAGCAAAGGAATGGAATG
CGAAAGCCTGCAGAACGTTTATTTACTGAGGATGCTCCACCTAGGAGTCCAGCTCGTACGTGGACAGGTCTGACGTCACCGACTCACGAGCAGACCAAAGCATAGCAAAGGAATGGAATG
CGAAAGCCTGCAGAACGTTTATTTATGCAGGATGCGTGTCCTTCGTCACCGATGGCAGAGTGCACCTCTCAGGAGCAGACAGAGGACCAGCTCACCAAAGCATAGCAAAGGAATGGAATG
CGAAAGCCTGCAGAACGTTTATTTAAGCAGGATGCTCCTCCAGAGGACACAGCTCGAGAGACCACTCGTCTCTCGAGACCGAGTCGATCGACACCCAAAGCATAGCAAAGGAATGGAATG
CGAAAGCCTGCAGAACGTTTATTTATCCAGGATGCCACTCGACTGGATGGGACTCACCTGACTGGACTGGCACTGACTGGACTGGCACTGACTGGCAAAGCATAGCAAAGGAATGGAATG
CGAAAGCCTGCAGAACGTTTATTTAACCAGGATGCGTAGGTCTGAGTTGGCACTCAGGTGCAGTCCACTCTGCTGGTCTCACGTCGTCAGGAGTCCAAAGCATAGCAAAGGAATGGAATG
CGAAAGCCTGCAGAACGTTTATTTAGACAGGATGCAGACGCTTGACATGGCTAGGCACTGACCTCGTTCGCATGAGTTGGAGAGGTGCTGAGCTCCAAAGCATAGCAAAGGAATGGAATG
CGAAAGCCTGCAGAACGTTTATTTACACAGGATGCTGTGCTGTGCTGTGCTGTGCTGTGCTGTGCCTGAGCTAGATGAGGGTTCGGTCTGCTGTCCAAAGCATAGCAAAGGAATGGAATG
CGAAAGCCTGCAGAACGTTTATTTAAGTGCCATGCGATCTCATCTCTACTTCTCTACTCTCAACTTCTCTTGACTCTACTTGTCTGTTCTCAACTCAAAGCATAGCAAAGGAATGGAATG
CGAAAGCCTGCAGAACGTTTATTTATCTGCCATGCGAACTTGACTGAGATACACTCTTCTACGATACACTCATCTTGGATAGACTACTCTGTACTCAAAGCATAGCAAAGGAATGGAATG
CGAAAGCCTGCAGAACGTTTATTTAACTGCCATGCTCAGTCAACTCAGATTCAGTCAACTCAGATCATCTACACTGTGATCATCTACACTGTGATCAAAGCATAGCAAAGGAATGGAATG
CGAAAGCCTGCAGAACGTTTATTTAGATGCCATGCGACTATGGATGTGATACCTACTACTCAGATAGTGTGTACTCAGATTGTGTCAACTGAGATCAAAGCATAGCAAAGGAATGGAATG
CGAAAGCCTGCAGAACGTTTATTTACATGCCATGCCTGTAGAACTTGGATACCTATGGATGAGATCACTAGAACTCAGATCTCTAGTACTCTGATCAAAGCATAGCAAAGGAATGGAATG
CGAAAGCCTGCAGAACGTTTATTTAGTTGCCATGCGAAGTAGACTCTTCTACTCTTGGATGTACTCACTACAACTGAACTACTGTACGATTCGATCAAAGCATAGCAAAGGAATGGAATG
CGAAAGCCTGCAGAACGTTTATTTACTTGCCATGCAGAGTCATCTACACTGTAGTTCACTTGGATACTCTCATCTGTTCTTGACTTCACTACACTCAAAGCATAGCAAAGGAATGGAATG
CGAAAGCCTGCAGAACGTTTATTTATGAGCCATGCTCTCAGTTGTTCTCTACTCACTTGTACTCTGTCAAAGTCTACACTAGGTAGATCTGTACTCAAAGCATAGCAAAGGAATGGAATG
CGAAAGCCTGCAGAACGTTTATTTAAGAGCCATGCGATCGTCTGTGAACTCTACGCAAGTCTGATGAGAGGTCTACTTCTAGCAGACTGTGAACTCAAAGCATAGCAAAGGAATGGAATG
CGAAAGCCTGCAGAACGTTTATTTATCAGCCATGCGAACCGACTAGAACTGTCACGTAGTGTCATAGCTCAGTGTCAACTAGAGGAGTCTCACATCAAAGCATAGCAAAGGAATGGAATG
CGAAAGCCTGCAGAACGTTTATTTAACAGCCATGCAGAGCGTGTAGAGATAGTCCGTCTAGACATGTAGCCTGTACAACTCAACCGTTGTGACATCAAAGCATAGCAAAGGAATGGAATG
CGAAAGCCTGCAGAACGTTTATTTAGAAGCCATGCCTTGCTCCTAAGGTTCATGCTGCTACTCATCTTGCTGCTAACCATTGAGCAGCTAGACATCAAAGCATAGCAAAGGAATGGAATG
CGAAAGCCTGCAGAACGTTTATTTACAAGCCATGCGTTGCACCTATGCATAGAGCGTCTAACCATTGAGCAGCTAGTGATACAGCGACTAAGCATCAAAGCATAGCAAAGGAATGGAATG
CGAAAGCCTGCAGAACGTTTATTTAGTAGCCATGCTCTCCAGTGTGACATCAAGCGACTACTGATTGAGCCTCTAAGCATTGAGCCTCTAAGCATCAAAGCATAGCAAAGGAATGGAATG
CGAAAGCCTGCAGAACGTTTATTTACTAGCCATGCCAGACTCTGTGTCATGTACCACCTACTGATACACCTCTGTCACATACTCCTCCTACAGATCAAAGCATAGCAAAGGAATGGAATG
CGAAAGCCTGCAGAACGTTTATTTATGTCCCATGCTCGTCTGTGTCTCATCTCACCACTAGACATCACACAGTGTCTCATTGCACGACTATCCATCAAAGCATAGCAAAGGAATGGAATG
CGAAAGCCTGCAGAACGTTTATTTAAGTCCCATGCACGACTGTGTTCGTTAGACCGTGTATGCATGTCACGACTAAGGTTTGCACGTGTAACCATCAAAGCATAGCAAAGGAATGGAATG
CGAAAGCCTGCAGAACGTTTATTTATCTCCCATGCTCAGCGACTACAGATCATGCCTGTATGGATTGTCCGTCTACACATCATGCACGTATCGATCAAAGCATAGCAAAGGAATGGAATG
CGAAAGCCTGCAGAACGTTTATTTAACTCCCATGCCATGGTCCTAAGACTGTTCGACAGTTCCATGAACCTCCTAGTACTGAGACTCTGTGTGATCAAAGCATAGCAAAGGAATGGAATG
CGAAAGCCTGCAGAACGTTTATTTAGATCCCATGCGTACATCAGTAGGATAGCAACATCTGACATCTGTGAGTGTACACTCTTGAAGTCTACCATCAAAGCATAGCAAAGGAATGGAATG
CGAAAGCCTGCAGAACGTTTATTTACATCCCATGCGTAGTCAAGTGTTCTGTTGTCATGTGTAGTCAAGTTCTCTACACTGTTGTACAGTGATCTCAAAGCATAGCAAAGGAATGGAATG
CGAAAGCCTGCAGAACGTTTATTTAGTTCCCATGCGATGTTGAGTACTGTTCTGTGTTGTAGTGTGTTGTCATGTCTTGTACTGTTCTGTGATGTCAAAGCATAGCAAAGGAATGGAATG
CGAAAGCCTGCAGAACGTTTATTTACTTCCCATGCTGAGTACCTAACGTATGAGTACCTAACGTAGTTGTGATGTTCCTATCTGTTGTGTGTGTACAAAGCATAGCAAAGGAATGGAATG
CGAAAGCCTGCAGAACGTTTATTTATGACCCATGCCTTCTCTAGTCTAGTCTAGTCTTGTCTTGTTCTCTACTGTTGTGTGATCTCATGTTCTGTCAAAGCATAGCAAAGGAATGGAATG
CGAAAGCCTGCAGAACGTTTATTTAAGACCCATGCTGTCCTGCAGGAGTACTTGCCTACGACCAAACTGAAGGTAAGAGTGAGTGTCGAATCCTACAAAGCATAGCAAAGGAATGGAATG
CGAAAGCCTGCAGAACGTTTATTTATCACCCATGCCTTCCCTTCGACCAACAAGCCAAGGAGGAAACTCCTGAGGTGTGTTGACCCAAGGCATGTCAAAGCATAGCAAAGGAATGGAATG
CGAAAGCCTGCAGAACGTTTATTTAACACCCATGCGATCATGGTATGAGTGTAGATCCAATCTGTCAGAGGATCAGAGTAACGAGTCTCATCGTACAAAGCATAGCAAAGGAATGGAATG
CGAAAGCCTGCAGAACGTTTATTTAGAACCCATGCCAGTGTCGAAGTGAAACACGTGAGAGAAGAACAGATCCAAAGTGTGATGAACGAATCCTACAAAGCATAGCAAAGGAATGGAATG
CGAAAGCCTGCAGAACGTTTATTTACAACCCATGCTCTCATCCAAGTACACATCACACAAAGGAACTCTGACGAAACGAACTGTGACACAACACACAAAGCATAGCAAAGGAATGGAATG
CGAAAGCCTGCAGAACGTTTATTTAGTACCCATGCCAGTACTCTATGCAAGTCAATGCTAAGGAACTGAACAGTACAACATCGAATGGTATGACACAAAGCATAGCAAAGGAATGGAATG
CGAAAGCCTGCAGAACGTTTATTTACTACCCATGCTGTCTTCCTACTCAAACTCTCACTATCGTAGTCTAACCTACACAAGTCTAACCTACACAACAAAGCATAGCAAAGGAATGGAATG
CGAAAGCCTGCAGAACGTTTATTTATGGACCATGCCTACTGACTATCACATGGATCACTAACACATGACTCAGTAAGGAAAGGATGTCTATCCAACAAAGCATAGCAAAGGAATGGAATG
CGAAAGCCTGCAGAACGTTTATTTAAGGACCATGCGAACTTGCTAGATCAACGATCTCTAACACAAGGATGACTAGTTCACAACTTGCTATCTCACAAAGCATAGCAAAGGAATGGAATG
CGAAAGCCTGCAGAACGTTTATTTATCGACCATGCTCACTGTCAAGTTCAACACTCTCAACTTCATGACTTCCAAACAGAAGGATACGTAGATCACAAAGCATAGCAAAGGAATGGAATG
CGAAAGCCTGCAGAACGTTTATTTAACGACCATGCACGTGGATCGCTCTCGTCTGCTACGTCAGGGATGTTCCAATCTCATGAGTGTCAAGTTCACAAAGCATAGCAAAGGAATGGAATG
CGAAAGCCTGCAGAACGTTTATTTAGAGACCATGCCAGAGGACTCACGACAGCAGTGTGGCTGACACACGCTCACTGACCAGGAGCAGTCGTACCCAAAGCATAGCAAAGGAATGGAATG
CGAAAGCCTGCAGAACGTTTATTTACAGACCATGCCTCAGCAGTCTCGACTCGTGTGCTCCAGACTGGTGCAGTCTCGACCAGTGTCCTCCTGACCAAAGCATAGCAAAGGAATGGAATG
CGAAAGCCTGCAGAACGTTTATTTAGTGACCATGCACCAGACGTCTCGACGAGTGGACTCACCACACCAGACGTCTCGACAGGTGAGCTCTGCACCAAAGCATAGCAAAGGAATGGAATG
CGAAAGCCTGCAGAACGTTTATTTACTGACCATGCACCAGTCGTCACGACCAGTGGACTCCACACAGCAGACGTCTCGACTCGTGGACTCACCACCAAAGCATAGCAAAGGAATGGAATG
CGAAAGCCTGCAGAACGTTTATTTATGCACCATGCCTCAGGAGTCCAGACGTGTGACCTCGACACCACAGTCGTCACGACCTGTGGACTCCACACCAAAGCATAGCAAAGGAATGGAATG
CGAAAGCCTGCAGAACGTTTATTTAAGCACCATGCAGGTGCTGTCAGGACCAGTGACCTCCAGACCTCAGCAGTCCTACCCTGTGCACTCCTGACCAAAGCATAGCAAAGGAATGGAATG
CGAAAGCCTGCAGAACGTTTATTTATCCACCATGCTCGTGCTGTCACGACGAGTGAGCTCCAGACAGGTGCTGTCAGGACAGGTGCTGTCAGGACCAAAGCATAGCAAAGGAATGGAATG
CGAAAGCCTGCAGAACGTTTATTTAACCACCATGCTGGTGCAGTCCAGACGAGAGAGCACAGACCAGGTGGTGTCACGACGTCAGACGTCTGGACCAAAGCATAGCAAAGGAATGGAATG
CGAAAGCCTGCAGAACGTTTATTTAGACACCATGCTCGTGCTGTCTGCACAGCAGGTCACCTACCACGTGTGCTCAGCACAGCAGGTCACCTACCCAAAGCATAGCAAAGGAATGGAATG
CGAAAGCCTGCAGAACGTTTATTTACACACCATGCGTCAGTCCTCCACACCACAGAGCTCGACACCTCAGTGCTCAGCACACCAGGAGTCCAGACCAAAGCATAGCAAAGGAATGGAATG
CGAAAGCCTGCAGAACGTTTATTTAGTCACCATGCTGACGGACACCAGACACACGCTCACTGCACCAGAGGAGTCTCCACCTGAGGTGTCGACACCAAAGCATAGCAAAGGAATGGAATG
CGAAAGCCTGCAGAACGTTTATTTACTCACCATGCGTTCGCTCACGTGACAGACGTCGTCAGCACGTTCGGACACCAGACTGACGGTCACCTGACCAAAGCATAGCAAAGGAATGGAATG
CGAAAGCCTGCAGAACGTTTATTTATGGTCCATGCAGACGTCGTCACGACCAACGGTGTCCTGACCTTCGTCGTCGAGACACACGGTGTCTGCACCAAAGCATAGCAAAGGAATGGAATG
CGAAAGCCTGCAGAACGTTTATTTAAGGTCCATGCCATGGTCCACGTTCCCAAGGTCGTCGTACCGAACGACCTCCTGACCAGAGGATGGTGGTCCAAAGCATAGCAAAGGAATGGAATG
CGAAAGCCTGCAGAACGTTTATTTATCGTCCATGCCAAGTACGTACAGAAACTCTAGCTAACCAATCAGAAGGTGAGGAGACTCATCCTGTCCAGCAAAGCATAGCAAAGGAATGGAATG
CGAAAGCCTGCAGAACGTTTATTTAACGTCCATGCAGTCTCAGTAGAGAAACTCTCTGTAGTGAAGATCTCTGTATGCAACTTCTTCCTAACCAACAAAGCATAGCAAAGGAATGGAATG
CGAAAGCCTGCAGAACGTTTATTTAGAGTCCATGCCTTGTAGGTACTACAACAGTCAGTAACGAAGAAGTTCGTAAGGAAAGTCTCTGTAGTGAACAAAGCATAGCAAAGGAATGGAATG
CGAAAGCCTGCAGAACGTTTATTTACAGTCCATGCAGAGTTCGTAACGAATGTCTAGCTATCCAAACAGTAGGTAACGAACATCTACCTACACAACAAAGCATAGCAAAGGAATGGAATG
CGAAAGCCTGCAGAACGTTTATTTAGTGTCCATGCTGAGTACGTAGAGAATGAGTACGTAGAGAACTTGTTCGTAACGAATCAGTCAGTAGTGAACAAAGCATAGCAAAGGAATGGAATG
CGAAAGCCTGCAGAACGTTTATTTACTGTCCATGCGAGTAAGGAATCTCAACCTATGCAAAGACAAGTGTCACAAGAACAACTGTCTCAAGTACACAAAGCATAGCAAAGGAATGGAATG
CGAAAGCCTGCAGAACGTTTATTTATGCTCCATGCCTTGTGTGTAAGCAAGAAGTACCTAGTCAACATGTTCGTAACGAACAAGTTCCTAACCAACAAAGCATAGCAAAGGAATGGAATG
CGAAAGCCTGCAGAACGTTTATTTAAGCTCCATGCACAGTGTGTACTGAACTTCTTCTGTACGTACTTGTCAGTAGAGAAACTCTAGTGTTGGTACAAAGCATAGCAAAGGAATGGAATG
CGAAAGCCTGCAGAACGTTTATTTATCCTCCATGCCAAGTGTGTACTGAAGTTCTCTCTATGGTAGTAGTCTGTATGCAATGACTAGTGTTCGTACAAAGCATAGCAAAGGAATGGAATG
CGAAAGCCTGCAGAACGTTTATTTAACCTCCATGCCTAGTGACTACTCAAGTTCTACTGTGTGTATGTCTTGCTAGACAACTTCTCTCTAACGTACAAAGCATAGCAAAGGAATGGAATG
CGAAAGCCTGCAGAACGTTTATTTAGACTCCATGCCTTGTACCTACTCAATGTCTGATGTTGCTACAAGTCACTAAGGTACATCTCATGTAGCTACAAAGCATAGCAAAGGAATGGAATG
CGAAAGCCTGCAGAACGTTTATTTACACTCCATGCTCTGTAGCTAACCAACTTGTGTCTATGGTATCTGTCTCTAAGGTATCAGTCTTGTAGCTACAAAGCATAGCAAAGGAATGGAATG
CGAAAGCCTGCAGAACGTTTATTTAGTCTCCATGCCTTGTCTCAAACACAGTAGTGTGTATCGAATCTGTTCGTAAGGAATGAGTTGCTACTGAACAAAGCATAGCAAAGGAATGGAATG
CGAAAGCCTGCAGAACGTTTATTTACTCTCCATGCACAGTTGGTAACACACATCTTCCTACAGAATCAGTTGGTATGACAACTCTAGCTAAGGAACAAAGCATAGCAAAGGAATGGAATG
CGAAAGCCTGCAGAACGTTTATTTATGTGGCATGCTCTCTTCCTAGTGAACATGTCACAAAGACACAAGTCAGTACTACACTAGTCTGTAAGGAACAAAGCATAGCAAAGGAATGGAATG
CGAAAGCCTGCAGAACGTTTATTTAAGTGGCATGCAGACTTCTGTTCGTAGAAGTCAGTACAGAAAGAGTTCGTATCGAACTTGTTGGTATGGAACAAAGCATAGCAAAGGAATGGAATG
CGAAAGCCTGCAGAACGTTTATTTATCTGGCATGCCTTCTCTTGTCTGTATCAGTTCCTATCCAATGACTCATGTGTGTACACTATCCAAACACACAAAGCATAGCAAAGGAATGGAATG
CGAAAGCCTGCAGAACGTTTATTTAACTGGCATGCGAAGTGACTATGGTAGTCTAGTCAATCGAAGTAGTGTCTAAGGTAGATGTGAGTACTGAACAAAGCATAGCAAAGGAATGGAATG
CGAAAGCCTGCAGAACGTTTATTTAGATGGCATGCTGCATCTTCTGTAGTACGATTCTCTAGAGTAGGATTGTCTCTTGTAGGATTGTCTCTTGTCAAAGCATAGCAAAGGAATGGAATG
CGAAAGCCTGCAGAACGTTTATTTACATGGCATGCTCTGTGTGTATCCAATCCTAGTCAATCGAAAGACTCAAGTACTGTGATGTTGCTAGTCAACAAAGCATAGCAAAGGAATGGAATG
CGAAAGCCTGCAGAACGTTTATTTAGTTGGCATGCACTCTGATGTAGGTATCAGTACCTATGCAAGTAGTCTCTACTCAAGTTGTCTGTACTGAACAAAGCATAGCAAAGGAATGGAATG
CGAAAGCCTGCAGAACGTTTATTTACTTGGCATGCAGAGTCTGTATGGAACTAGTCACTAGTGAACTAGTGTCTAAGCAAAGTCTTGTGTACCAACAAAGCATAGCAAAGGAATGGAATG
CGAAAGCCTGCAGAACGTTTATTTATGAGGCATGCACTGTAGGTATCACACATCTACTGTGACAAAGAGTCTGTATGGAACTAGTCACTAGTGAACAAAGCATAGCAAAGGAATGGAATG
CGAAAGCCTGCAGAACGTTTATTTAAGAGGCATGCACAGTACGTAAGGAATCAGTTCGTATGGAAAGTGTGTCAAAGACATGTCTCACTATGCAACAAAGCATAGCAAAGGAATGGAATG
CGAAAGCCTGCAGAACGTTTATTTATCAGGCATGCGTAGTCTGTACTGAACTAGTTGCTATGCAAACTCTCTGTAGTGAAAGTCTCAGTAGAGAACAAAGCATAGCAAAGGAATGGAATG
CGAAAGCCTGCAGAACGTTTATTTAACAGGCATGCGTCTATGCTACAGAATCTGTGACTAAGCAACTTGTACCTAAGCAAGTAGTTCTGTTGGTACAAAGCATAGCAAAGGAATGGAATG
CGAAAGCCTGCAGAACGTTTATTTAGAAGGCATGCTCCTAAGCAAGTTCAGTCTACACAATCACATCTGTCTGTAACGAAAGAGTGTCTATCCAACAAAGCATAGCAAAGGAATGGAATG
CGAAAGCCTGCAGAACGTTTATTTACAAGGCATGCACTCAGTTCAGACTGACGTAGTGTAGAACAGAAGAAGAGACACAGGAGTAAGGTACATCACAAAGCATAGCAAAGGAATGGAATG
CGAAAGCCTGCAGAACGTTTATTTAGTAGGCATGCCAACGGAGTGGTGAGTGGTGCTTGAAGCTGTGAGAAGACAGATGATCTCAACGAAGTAGACAAAGCATAGCAAAGGAATGGAATG
CGAAAGCCTGCAGAACGTTTATTTACTAGGCATGCCTCACTGCTCACGACTCCACACGTCGTACCACGTCACTGGTCGTCGATCGGAGAGACTCGCAAAGCATAGCAAAGGAATGGAATG
CGAAAGCCTGCAGAACGTTTATTTATGTCGCATGCGAGTGTGACATCAGAACTGGCTGAGAGACGGTGAGAGCTGGAGAGGAAGCCTACCTCAGCCAAAGCATAGCAAAGGAATGGAATG
CGAAAGCCTGCAGAACGTTTATTTAAGTCGCATGCAGTCGAGACAAGACAACTGGACAGAACAGATCACGAGTCAGTAGACTTGGGTCTGACCTGCAAAGCATAGCAAAGGAATGGAATG
CGAAAGCCTGCAGAACGTTTATTTATCTCGCATGCTGCTCAGGTAACCTAAGCTCTCGTAGACTAGATGGCTGAAACCAACATGGTGCAAGACAACAAAGCATAGCAAAGGAATGGAATG
CGAAAGCCTGCAGAACGTTTATTTAACTCGCATGCGTGACTCACAACCAAGTTGCTCCTGACAGACACACCTCAAGACTATCACCGAACAAGCAACAAAGCATAGCAAAGGAATGGAATG
CGAAAGCCTGCAGAACGTTTATTTAGATCGCATGCTCTCCCTAGGACGAGTCAGCCTTGGACACGGAACCACGTGCTTGAGATGCACACGCTCAGCAAAGCATAGCAAAGGAATGGAATG
CGAAAGCCTGCAGAACGTTTATTTACATCGCATGCTGTGCAGCACTCCTCTGAGCACGTCGATGGCAAGCGTCTCGAAGGTGAGCAGCTCCTTGGCAAAGCATAGCAAAGGAATGGAATG
CGAAAGCCTGCAGAACGTTTATTTAGTTCGCATGCAGACCGACACGAGTCTGACCACCACACGTCGTAGCGACACCACTCTGAGCGTGACCTGTCCAAAGCATAGCAAAGGAATGGAATG
CGAAAGCCTGCAGAACGTTTATTTACTTCGCATGCCAGACGTCACGAGACTGTGCGTTGCTGTGCTCACCCAGACTCGACAGTCCGAACCAGACCCAAAGCATAGCAAAGGAATGGAATG
CGAAAGCCTGCAGAACGTTTATTTATGACGCATGCACAGCCTTCCCTTCCGAACCTGCACTGCACGTACCTGCACTCGACCAAGCCTTCCAGTCCCAAAGCATAGCAAAGGAATGGAATG
CGAAAGCCTGCAGAACGTTTATTTAAGACGCATGCTCTCCTCACCACTCCGATCCGAACCCATCCCTAGCTGACCGTAGCTCACCACGACAGACCCAAAGCATAGCAAAGGAATGGAATG
CGAAAGCCTGCAGAACGTTTATTTATCACGCATGCACCTCGTCTCCTCACCTAGCTCTCCACTGCACACCTCGACACACCACTGCTCAGCACTGCCAAAGCATAGCAAAGGAATGGAATG
CGAAAGCCTGCAGAACGTTTATTTAACACGCATGCTGGTGGTGTGCTTGGGATGGTCAGGACACCGTACGCTACGCTCTCTGGACAGGACAGTGCCAAAGCATAGCAAAGGAATGGAATG
CGAAAGCCTGCAGAACGTTTATTTAGAACGCATGCTCAGGTCCAGAGCTCACCACACAGGTCACCCTCAGTCTGACTAGGGTAGGAGGAGGTCACCAAAGCATAGCAAAGGAATGGAATG
CGAAAGCCTGCAGAACGTTTATTTACAACGCATGCGTACGCACAGAGTGGCACAGGACTGTGTCGCTTGGTCACGACGTCACCACGTCTCCTTCCCAAAGCATAGCAAAGGAATGGAATG
CGAAAGCCTGCAGAACGTTTATTTAGTACGCATGCTCAGGTGACGGTACCGTGTGGATGATCAGGGTAGGGAACGGTGACTCCTGTGAGATCTCGCAAAGCATAGCAAAGGAATGGAATG
CGAAAGCCTGCAGAACGTTTATTTACTACGCATGCAGTGGACTCGGTTCCTGACGTCCAGCACACCATGGCATCGTGACCGAGAGGAGTGCTGTCCAAAGCATAGCAAAGGAATGGAATG
CGAAAGCCTGCAGAACGTTTATTTATGGAGCATGCACTCGCAGAGTGCACTGACGTCCAGCACACAGTCGACGAGGTGACCAACGCTCAGTCGTCCAAAGCATAGCAAAGGAATGGAATG
CGAAAGCCTGCAGAACGTTTATTTAAGGAGCATGCGTAGGTCACGTGCACCATCGAGGAGCTCACGTTCGACCAGGAGTCTCAGGCTACGTGCACCAAAGCATAGCAAAGGAATGGAATG
CGAAAGCCTGCAGAACGTTTATTTATCGAGCATGCGATGGACTCGTCACCTGTGGCTAGGGTTCCACCTCCATGGGTTCCCTAGGAGACGTCCACCAAAGCATAGCAAAGGAATGGAATG
CGAAAGCCTGCAGAACGTTTATTTAACGAGCATGCAGTCGCTTCGTGAGCAGACGCTACGTGTCCGTAGGAGACGCATCCGATCGCTACGACACCCAAAGCATAGCAAAGGAATGGAATG
CGAAAGCCTGCAGAACGTTTATTTAGAGAGCATGCTCGTCTGGAGCTTGCTCTGGTGGTGCTTCCAGAGGTGGAGACAGCAGAGGTGGAGACAGCCAAAGCATAGCAAAGGAATGGAATG
CGAAAGCCTGCAGAACGTTTATTTACAGAGCATGCACTCGGTTGAACTGGCTAGGTCTGACTCTCAGAGGGACTGAGCTCGTTCGAGAGAGTTGGCAAAGCATAGCAAAGGAATGGAATG
CGAAAGCCTGCAGAACGTTTATTTAGTGAGCATGCCAGACGATCGCATCCCTACCGTAGGCTAGCACCACCAACGCAACCCTTCCAGAGGAGAGCCAAAGCATAGCAAAGGAATGGAATG
CGAAAGCCTGCAGAACGTTTATTTACTGAGCATGCGACTCCTACGGTGACTGCTCACACGTCGACTGCTCTCGAGCAGACTCCACGATCGCTTCCCAAAGCATAGCAAAGGAATGGAATG
CGAAAGCCTGCAGAACGTTTATTTATGCAGCATGCGTGTCTCTCGCAACCAGGTCCAAGGTGACCACCACTCAGGACTCCAGCTCTGACGAGGACCAAAGCATAGCAAAGGAATGGAATG
CGAAAGCCTGCAGAACGTTTATTTAAGCAGCATGCACCACTCTCGTCACCCAGTCGAACGGAGACGTCACCAAGGGTTCCGACACACAGGGATCCCAAAGCATAGCAAAGGAATGGAATG
CGAAAGCCTGCAGAACGTTTATTTATCCAGCATGCACTCGCAAGAACTCGACGTCCACAGACGTCTCTGGCAGTGGACTCTCCTCCACAGGAGTCCAAAGCATAGCAAAGGAATGGAATG
CGAAAGCCTGCAGAACGTTTATTTAACCAGCATGCGACACACGAGGAGACAGTGGTGCTGAGCTCAGTGGACCTGTGTGGTCCTCGAGTGAGCTCCAAAGCATAGCAAAGGAATGGAATG
CGAAAGCCTGCAGAACGTTTATTTAGACAGCATGCTCCTCGTGTGTGGTCCTAGGACAGACATGGAGGTCTCCAGGTGACACAGGGATGATGTGGCAAAGCATAGCAAAGGAATGGAATG
CGAAAGCCTGCAGAACGTTTATTTACACAGCATGCTGTGCTGTGCTGTGCTGTGCTGTGCTGTGCCTTCGGATGACTCTCAGGAGGTAGAAGAGGCAAAGCATAGCAAAGGAATGGAATG
CGAAAGCCTGCAGAACGTTTATTTAAGTGCGTTGCAGACTTCACTGAGATCTTCTTGACTTCGATTGACTCAACTGTGATGTTCTACACTGAGATCAAAGCATAGCAAAGGAATGGAATG
CGAAAGCCTGCAGAACGTTTATTTATCTGCGTTGCACACTTCACTGAGATACACTTCACTGAGATTCACTAGACTACGATAGACTTGACTTCGATCAAAGCATAGCAAAGGAATGGAATG
CGAAAGCCTGCAGAACGTTTATTTAACTGCGTTGCGATCTTCACTCAGATCATCTACACTGTGATAGACTACACTGTGATTCACTGAACTCTGATCAAAGCATAGCAAAGGAATGGAATG
CGAAAGCCTGCAGAACGTTTATTTAGATGCGTTGCCATCTACACTGTGATCATCTACACTGTGATGATCTTCACTCAGATGATCTTCACTCAGATCAAAGCATAGCAAAGGAATGGAATG
CGAAAGCCTGCAGAACGTTTATTTACATGCGTTGCCTTCTGTACTAGGATGATCTACACTGTACTTGTCTCTACTTCGATCTAGTGTACTAGGATCAAAGCATAGCAAAGGAATGGAATG
CGAAAGCCTGCAGAACGTTTATTTAGTTGCGTTGCTCAGTGATCTACACTTCAGTGATCTACACTGTTCTACACTGTACTGATCTAGACTGAACTCAAAGCATAGCAAAGGAATGGAATG
CGAAAGCCTGCAGAACGTTTATTTACTTGCGTTGCTGGAATCTGTCTACTTGCAATCAGTCTGATTCCTATCAGTTCACTGTCTAGTAGTGTACTCAAAGCATAGCAAAGGAATGGAATG
CGAAAGCCTGCAGAACGTTTATTTATGAGCGTTGCACTGGAGCTATCGATACAGGAGTGTTCCATCTCAGCACTATCGATTCCTGTGAGTCACATCAAAGCATAGCAAAGGAATGGAATG
CGAAAGCCTGCAGAACGTTTATTTAAGAGCGTTGCACACCGACTATGCATGTACCCTCTAACCATAGACCCACTATGCATTCACCGTCTAAGCATCAAAGCATAGCAAAGGAATGGAATG
CGAAAGCCTGCAGAACGTTTATTTATCAGCGTTGCGTTCCCACTATGCATGTTCCCACTATGCATGAACCCACTAAGCATGTACCCTCTAACCATCAAAGCATAGCAAAGGAATGGAATG
CGAAAGCCTGCAGAACGTTTATTTAACAGCGTTGCGATGCTCCTAGAGATGTTGCGACTAGTGATGAAGCACCTAGTGATCAAGCGACTACTGATCAAAGCATAGCAAAGGAATGGAATG
CGAAAGCCTGCAGAACGTTTATTTAGAAGCGTTGCGTTGCCTGTATCGATAGAGCTCCTACAGATGATGCTCCTAGAGATCATGCACCTACAGATCAAAGCATAGCAAAGGAATGGAATG
CGAAAGCCTGCAGAACGTTTATTTACAAGCGTTGCTGTCCAGCTACTACTAGTCCTCCTATGGATCTAGCGACTAGAGATCAAGCTCCTATCGATCAAAGCATAGCAAAGGAATGGAATG
CGAAAGCCTGCAGAACGTTTATTTAGTAGCGTTGCAGCACGAGTACTACTTGGTCACCTAGTGATAGACCGTGTAGTACTCAACCTCCTATCGATCAAAGCATAGCAAAGGAATGGAATG
CGAAAGCCTGCAGAACGTTTATTTACTAGCGTTGCTCGACACGTATGGATTCCACACCTATGCATCACACGAGTATGGATCAGTCGACTATGCATCAAAGCATAGCAAAGGAATGGAATG
CGAAAGCCTGCAGAACGTTTATTTATGTCCGTTGCCATCCTCGTAGTACTGAACCAGCTACAGATCTTCCACGTAGTACTCTACCACCTAGTGATCAAAGCATAGCAAAGGAATGGAATG
CGAAAGCCTGCAGAACGTTTATTTAAGTCCGTTGCCTTCCGAGTAACACTAGGACGTCTACAGATACACCCTGTATCACTACGACCTCTATCGATCAAAGCATAGCAAAGGAATGGAATG
CGAAAGCCTGCAGAACGTTTATTTATCTCCGTTGCTGACCGTGTAGTGATACACCAGCTAAGCATCATCCTCGTAGTACTGTACCACCTACTGATCAAAGCATAGCAAAGGAATGGAATG
CGAAAGCCTGCAGAACGTTTATTTAACTCCGTTGCCTTCCGTGTATGCATGATCCACGTACAGATTCACCAGCTAACCATCTTCCGTGTATGCATCAAAGCATAGCAAAGGAATGGAATG
CGAAAGCCTGCAGAACGTTTATTTAGATCCGTTGCGTTCCCTGTAGAGATCAACCGTCTAACCATGATCCGAGTAGAGATGTTCCGTGTAGTGATCAAAGCATAGCAAAGGAATGGAATG
CGAAAGCCTGCAGAACGTTTATTTACATCCGTTGCACTGAGAAGTTCGATTCAGAACTCTAGCATCATCGACTGTCATCTCTACGCAAGTCTACTCAAAGCATAGCAAAGGAATGGAATG
CGAAAGCCTGCAGAACGTTTATTTAGTTCCGTTGCCACAAGTTGTGTTCTACCAAGATGTGATCTGTGAAACAGTAGGATCAGAATCAGTTGGATCAAAGCATAGCAAAGGAATGGAATG
CGAAAGCCTGCAGAACGTTTATTTACTTCCGTTGCTCCTAGAAGTCAAGTACGTACATGTGTTGTAGGTAAGAGTCTAGTGTCAAGTTGTGAAGTCAAAGCATAGCAAAGGAATGGAATG
CGAAAGCCTGCAGAACGTTTATTTATGACCGTTGCTCAGTACTCTCTTCTTGAGTAGTCTCATCTGATGTTGTCTTCTCTCACTAAGAGTACAGTCAAAGCATAGCAAAGGAATGGAATG
CGAAAGCCTGCAGAACGTTTATTTAAGACCGTTGCTGACAACCTACAACTGACAGCTAGAAGGTAGATGTGATCTACACTCTGTACTTGTGTAGTCAAAGCATAGCAAAGGAATGGAATG
CGAAAGCCTGCAGAACGTTTATTTATCACCGTTGCGTCTCTGTGACTTGTCAACCCTACGGTGAAAGCAGTGTCAGTACTAGCTCTGGAGGTCAACAAAGCATAGCAAAGGAATGGAATG
CGAAAGCCTGCAGAACGTTTATTTAACACCGTTGCCTCAAACTGTTGAGTCTGAAACCTATGTGTTGGAGACTCACACAAGTTCGAGAGAACGAACAAAGCATAGCAAAGGAATGGAATG
CGAAAGCCTGCAGAACGTTTATTTAGAACCGTTGCCACAATGTGTCTGTATCGAACAGTAGACAAGACTAACTGTGTTGTTCGTAAGCTAGACTACAAAGCATAGCAAAGGAATGGAATG
CGAAAGCCTGCAGAACGTTTATTTACAACCGTTGCAGTGTCTTGTGAGTATGGTAGTGTAACGAATCCAAACCTACACAAACACAGACAAGTACACAAAGCATAGCAAAGGAATGGAATG
CGAAAGCCTGCAGAACGTTTATTTAGTACCGTTGCCATGTCTTGTGAGTATGTGTTCTGTCTCAATCAGTGAAGTGTGTAAGTGTACTGTCACAACAAAGCATAGCAAAGGAATGGAATG
CGAAAGCCTGCAGAACGTTTATTTACTACCGTTGCCTTGTGACAATCGAATCAGTCTCAACAGAAGAGTAGTCAAACGAACTGTAAGGTAGTGAACAAAGCATAGCAAAGGAATGGAATG
CGAAAGCCTGCAGAACGTTTATTTATGGACGTTGCCTGATTGCTAAGACAGTGATCTGTATGACAACGATTGCTACAGAAGAACTAGGTAGTACACAAAGCATAGCAAAGGAATGGAATG
CGAAAGCCTGCAGAACGTTTATTTAAGGACGTTGCACACTCTGTAACTCAACACTCTGTAACTCAAGACTGTGTAGTAGACAACTTCCTATCTCACAAAGCATAGCAAAGGAATGGAATG
CGAAAGCCTGCAGAACGTTTATTTATCGACGTTGCACACTCAGTACAACAGTTCTTGGTATGACAAGGATCAGTATGACAAGACTCACAATGTCACAAAGCATAGCAAAGGAATGGAATG
CGAAAGCCTGCAGAACGTTTATTTAACGACGTTGCCAGAGGATGGTGGTCGACAGACAGGCTGTCACGTAACACACATGATCCTATCGAAGAAGACAAAGCATAGCAAAGGAATGGAATG
CGAAAGCCTGCAGAACGTTTATTTAGAGACGTTGCAGGAGAGCTCGTGACCTACGCTGTCGAGACGTGAGTGCTCGTGACTGGAGTCGTCTGGACCAAAGCATAGCAAAGGAATGGAATG
CGAAAGCCTGCAGAACGTTTATTTACAGACGTTGCCAGAGACGTCCTGACCAGAGACGTCCTGACGAGAGTGGTCGAGACCAGAGAGGTCCAGACCAAAGCATAGCAAAGGAATGGAATG
CGAAAGCCTGCAGAACGTTTATTTAGTGACGTTGCTGACGCACACGTACCAGACGGTCACCTACCGAACGCTCACAGGACCAACGTGGTCTCGACCAAAGCATAGCAAAGGAATGGAATG
CGAAAGCCTGCAGAACGTTTATTTACTGACGTTGCCTACGTGGTCTCGACCAACGGTCACTGGACCAACGTCGTCACGACACACGTGGTCAGGACCAAAGCATAGCAAAGGAATGGAATG
CGAAAGCCTGCAGAACGTTTATTTATGCACGTTGCCACAGGTGTCCTGACACCAGGAGTCCAGACTCGAGCTCACCTACCTCGAGCTCACCTACCCAAAGCATAGCAAAGGAATGGAATG
CGAAAGCCTGCAGAACGTTTATTTAAGCACGTTGCCAGTGTCCTCTCCACTCGTGCTGTCCTGACTCGTGTCCTCAGCACCACAGCAGTCGAGACCAAAGCATAGCAAAGGAATGGAATG
CGAAAGCCTGCAGAACGTTTATTTATCCACGTTGCCAGTGACGTCAGGACGTGTGGAGTCTCGACACCTGCACTCACCACTGCTGTCCTCTGCACCAAAGCATAGCAAAGGAATGGAATG
CGAAAGCCTGCAGAACGTTTATTTAACCACGTTGCCAGTGGTGTCTGCACCTGTGTGCTCTCCACGAGTGAGGTCTCGACGTGTGACGTCGAGACCAAAGCATAGCAAAGGAATGGAATG
CGAAAGCCTGCAGAACGTTTATTTAGACACGTTGCAGCAGAGGTCGTGACCACAGCAGTCTCCACCACAGAGGTCCAGACACGTGCTGTCACCACCAAAGCATAGCAAAGGAATGGAATG
CGAAAGCCTGCAGAACGTTTATTTACACACGTTGCCTGAGTCGTCCAGACTCCAGCAGTCTGCACGTGAGCACACGAGACGACAGACGTCTCCACCAAAGCATAGCAAAGGAATGGAATG
CGAAAGCCTGCAGAACGTTTATTTAGTCACGTTGCCACAGGACTCGTGACAGGAGTGGTCTCACCAGCAGCAGTCGAGACCAGAGAGGTCTGGACCAAAGCATAGCAAAGGAATGGAATG
CGAAAGCCTGCAGAACGTTTATTTACTCACGTTGCGTCAGAGTGGGACACGTACGAGGTCGAACCTGGTGAGTGGACCACTGGAGAGGTCACACCCAAAGCATAGCAAAGGAATGGAATG
CGAAAGCCTGCAGAACGTTTATTTATGGTCGTTGCCTCAGAGTGGTGGTCCTACGAGGTCTGGACCACAGCTCTCCACACCAACGCTCACCAACCCAAAGCATAGCAAAGGAATGGAATG
CGAAAGCCTGCAGAACGTTTATTTAAGGTCGTTGCAGTCGTCGTCCAACCTCAGGACCACGTTCCTGCAGGTTGGGTCACTGGAGGTCTCGTGACCAAAGCATAGCAAAGGAATGGAATG
CGAAAGCCTGCAGAACGTTTATTTATCGTCGTTGCCATGTTGCAATCACAACAGTGTCAATGGAATCCTGGAACGACAGGCATGACTGAGGTTCGCAAAGCATAGCAAAGGAATGGAATG
CGAAAGCCTGCAGAACGTTTATTTAACGTCGTTGCTCACTCACTACTCAAGATCTCTGTAAGCAAACACTACCTAGTCAACTTCTCTGTATCCAACAAAGCATAGCAAAGGAATGGAATG
CGAAAGCCTGCAGAACGTTTATTTAGAGTCGTTGCGTTGTCAGTATGGAAAGTGTTGGTAACACAACAGTCAGTAACGAACTTGTAGGTACTACACAAAGCATAGCAAAGGAATGGAATG
CGAAAGCCTGCAGAACGTTTATTTACAGTCGTTGCCATGTGTCAACTACAACTGTGACAACAACAAGAGTCTCAACTACACATGTACCAAACACACAAAGCATAGCAAAGGAATGGAATG
CGAAAGCCTGCAGAACGTTTATTTAGTGTCGTTGCGATGTAGGTATCGAACATGTTCGTAACGAAACTGTTGGTAACGAAACTGTTGGTAACGAACAAAGCATAGCAAAGGAATGGAATG
CGAAAGCCTGCAGAACGTTTATTTACTGTCGTTGCTGGTATCACATGAGATCGTAGAACATCAGACACTAAGCAACTTCAGTCTATCCAATGACACAAAGCATAGCAAAGGAATGGAATG
CGAAAGCCTGCAGAACGTTTATTTATGCTCGTTGCACAGTAGCTATGCAATGAGTGTGTACAGAACACTAAGCAACTTCATGTGTGACAATCACACAAAGCATAGCAAAGGAATGGAATG
CGAAAGCCTGCAGAACGTTTATTTAAGCTCGTTGCGTAGTCTGTATGCAAAGAGTTCGTAACGAAGAAGTCTGTATGCAAGTTGTAGGTATCGAACAAAGCATAGCAAAGGAATGGAATG
CGAAAGCCTGCAGAACGTTTATTTATCCTCGTTGCTCAGTTGGTATCGAATCAGTTGGTATCGAACAAGTACGTACAGAAACAGTAGGTAACGAACAAAGCATAGCAAAGGAATGGAATG
CGAAAGCCTGCAGAACGTTTATTTAACCTCGTTGCCTTGTTCGTAACGAAGAAGTCTGTATGCAACTTGTTGGTAAGGAAACAGTGAGTACAGAACAAAGCATAGCAAAGGAATGGAATG
CGAAAGCCTGCAGAACGTTTATTTAGACTCGTTGCGTTGTCAGTATGCAATGAGTCTGTATCCAACTTGTGAGTACAGAAACAGTTGCTAAGCAACAAAGCATAGCAAAGGAATGGAATG
CGAAAGCCTGCAGAACGTTTATTTACACTCGTTGCCATGTCAGTAGTACACTTGTCTGTATGGAAGATGTTGCTATGGAAGTTGTTCCTATCGAACAAAGCATAGCAAAGGAATGGAATG
CGAAAGCCTGCAGAACGTTTATTTAGTCTCGTTGCCACTAGAGAATCAGAGTTGTCACAAACTCACTCTAACCAATCTCACATGTAGGTATGACACAAAGCATAGCAAAGGAATGGAATG
CGAAAGCCTGCAGAACGTTTATTTACTCTCGTTGCTGTGTCTACACATGAGTTGTCAGAAACAGAAGTGTGAGAAAGAGACTTGTTCCAACTAGACAAAGCATAGCAAAGGAATGGAATG
CGAAAGCCTGCAGAACGTTTATTTATGTGGGTTGCTGTCTGTCAAAGTCACTACTCACTATGGAAGATGTTCGAACATGACTAGTCACAATGTCACAAAGCATAGCAAAGGAATGGAATG
CGAAAGCCTGCAGAACGTTTATTTAAGTGGGTTGCGAACTTCTGTAGGTACAACTACTGTTCGTACAACTCTCTAGACAAAGACTACCTATGCAACAAAGCATAGCAAAGGAATGGAATG
CGAAAGCCTGCAGAACGTTTATTTATCTGGGTTGCGAGATGATCTTGAGTGTACTGTAGTTCTGTTCGATCAAGTGTCTATCGATCAAGTGTCTACAAAGCATAGCAAAGGAATGGAATG
CGAAAGCCTGCAGAACGTTTATTTAACTGGGTTGCTGACTGAAGTTCTGTGTAGTTCTGTTGCTATGCATAGACTTGTCTTGACTAGAGTTGTGTCAAAGCATAGCAAAGGAATGGAATG
CGAAAGCCTGCAGAACGTTTATTTAGATGGGTTGCACACTCTAGTCATGTGTGATTCACTTGTCTTGAGTGACTATCGTAAGTCTCATGTACCTACAAAGCATAGCAAAGGAATGGAATG
CGAAAGCCTGCAGAACGTTTATTTACATGGGTTGCAGGATTCTCTAGAGTGAACTCAAGTGATGTCTGATTGACTCTAGTCAGATGTTCTCAAGTCAAAGCATAGCAAAGGAATGGAATG
CGAAAGCCTGCAGAACGTTTATTTAGTTGGGTTGCGATCTACTGTGTGTAACTCTTCTGTCAGTAAGGATAGTCTCATGTTGACTTGAGTGACTACAAAGCATAGCAAAGGAATGGAATG
CGAAAGCCTGCAGAACGTTTATTTACTTGGGTTGCGAAGTCAGTACTACACTAGTTGCTATCGAACTAGTACCTATCCAATCACTGTTGTCAGTACAAAGCATAGCAAAGGAATGGAATG
CGAAAGCCTGCAGAACGTTTATTTATGAGGGTTGCACTGTGTGAAACAGAACAGTGTCAAACTCAACAGTTCGTATGACACATGTGACAATCTCACAAAGCATAGCAAAGGAATGGAATG
CGAAAGCCTGCAGAACGTTTATTTAAGAGGGTTGCCACTATCGAATGTGACTAGTGAGTATCTCAGAGTAACACAAGCTGCATGTGACAATCAGACAAAGCATAGCAAAGGAATGGAATG
CGAAAGCCTGCAGAACGTTTATTTATCAGGGTTGCTGTCTCTGTACATCAAGACTTGTGTGTACATCAGTGTCAAGAAGAGATCTTGCTAGTTCACAAAGCATAGCAAAGGAATGGAATG
CGAAAGCCTGCAGAACGTTTATTTAACAGGGTTGCCACTAAGGTAAGAGAGTTGTTCCTATCTCAAGAGTGTGTAAGTCAACTCTTGTGTACACACAAAGCATAGCAAAGGAATGGAATG
CGAAAGCCTGCAGAACGTTTATTTAGAAGGGTTGCGTCAAGAGAACAGTGTGCTAGTCAACTCTGTCCTACTCAAACTGACTCTAGAGTATGAGACAAAGCATAGCAAAGGAATGGAATG
CGAAAGCCTGCAGAACGTTTATTTACAAGGGTTGCCTCTCCATGGGTAGCAGCAGCTCAGTGCTCCATGAGTCTGCTTGGAGACATCTCAACACGCAAAGCATAGCAAAGGAATGGAATG
CGAAAGCCTGCAGAACGTTTATTTAGTAGGGTTGCTCCACACGTCTGACCACCTCGATGGAGCACGTTGGACTCGCTGACTGGAGCACAGAGTGGCAAAGCATAGCAAAGGAATGGAATG
CGAAAGCCTGCAGAACGTTTATTTACTAGGGTTGCTGCAGCTAGACAGTGCTTCGGTCTGGAGAGTGTCGCTACGGATGGCTGTCGTTGGACCACCAAAGCATAGCAAAGGAATGGAATG
CGAAAGCCTGCAGAACGTTTATTTATGTCGGTTGCAGTGGCTTCAAGCAATCTGGTGACATCCAACATCGTCACATGTCAACTCGTGACAGTAGACAAAGCATAGCAAAGGAATGGAATG
CGAAAGCCTGCAGAACGTTTATTTAAGTCGGTTGCACGACCTACACACTAAGACCCATCAACGTATCGACGAGAATCTGTTGACCTCACATGCTACAAAGCATAGCAAAGGAATGGAATG
CGAAAGCCTGCAGAACGTTTATTTATCTCGGTTGCACTGGCAGTAACTCTACTGGCAGTAACTCTCTCTCAGGTACTAGTTGGTCTCGAATGTGTCAAAGCATAGCAAAGGAATGGAATG
CGAAAGCCTGCAGAACGTTTATTTAACTCGGTTGCAGACCGTACACTCTAGATCCAGACATCCTATCGTCTGGTACAAGTTCCACTGCAACATGTCAAAGCATAGCAAAGGAATGGAATG
CGAAAGCCTGCAGAACGTTTATTTAGATCGGTTGCGAGACGTCTGCACAAACAGCCAGAGGATCAGTAGCTGTGATGCAAACACCCAAGACAGTACAAAGCATAGCAAAGGAATGGAATG
CGAAAGCCTGCAGAACGTTTATTTACATCGGTTGCTGTGCTGGACCTCACTGACCAGCTCTGAGGACCACGAACGGTGTGAGTCCTCTGGGAACGCAAAGCATAGCAAAGGAATGGAATG
CGAAAGCCTGCAGAACGTTTATTTAGTTCGGTTGCCACACTCGTCAGCACCAACCTCGACAGACCAGACCCTGACGTGACTCGACTGGTCCTCACCAAAGCATAGCAAAGGAATGGAATG
CGAAAGCCTGCAGAACGTTTATTTACTTCGGTTGCTGTGCGATGCTGTGCCAACCGTGACGAACCACAGCACTCCTGAGCTGGTCTGCTCCACACCAAAGCATAGCAAAGGAATGGAATG
CGAAAGCCTGCAGAACGTTTATTTATGACGGTTGCCTAGCTCTCCAGAGCTCTCCCATCCGAAGCCATGCGAAGCCATGCACTGCTCAGCACTGCCAAAGCATAGCAAAGGAATGGAATG
CGAAAGCCTGCAGAACGTTTATTTAAGACGGTTGCGACAGGACAGGTCTCGAAGGGAAGGGTACCTGCTCACTGGAGCACTGCACACGTCAGACCCAAAGCATAGCAAAGGAATGGAATG
CGAAAGCCTGCAGAACGTTTATTTATCACGGTTGCCATGACTCTGGACACTGGTGTCCAGCTTCCTGTGAAGCTGGAGTCACGAGGAACGCTTCCCAAAGCATAGCAAAGGAATGGAATG
CGAAAGCCTGCAGAACGTTTATTTAACACGGTTGCTCCTGCTGTGTCGACTGAGACATGATGGTCTCCTGGTGTGGTACCGTCTGTCCTGTCGACCAAAGCATAGCAAAGGAATGGAATG
CGAAAGCCTGCAGAACGTTTATTTAGAACGGTTGCGATCGTGGAGGTGACGAGAGTGGTGGTGTCAGGAGCAGAGCAACCCTCTGACTGAACCTCCAAAGCATAGCAAAGGAATGGAATG
CGAAAGCCTGCAGAACGTTTATTTACAACGGTTGCCACTCTGACGCTAGCGTTGGAGGAGTGACCGATGGTCGAGACACCAGTCGCTCAGTGCACCAAAGCATAGCAAAGGAATGGAATG
CGAAAGCCTGCAGAACGTTTATTTAGTACGGTTGCTCCTCCAAGGTGAGCCAGTCTGAGGACTGCAGCTCTGTCGGTTGCTGGTCCTTGGTGTGCCAAAGCATAGCAAAGGAATGGAATG
CGAAAGCCTGCAGAACGTTTATTTACTACGGTTGCCACACGTCTCCATGCGTGTCCTTGGGTAGCCAGTCCTTGGTCAGCTCCTCGAAGGCTAGCCAAAGCATAGCAAAGGAATGGAATG
CGAAAGCCTGCAGAACGTTTATTTATGGAGGTTGCTGAGGGATCGTGGACGATGGTGTCGGAACCACTGGTGTCGGAACCCATGGTCTCGGTACCCAAAGCATAGCAAAGGAATGGAATG
CGAAAGCCTGCAGAACGTTTATTTAAGGAGGTTGCCACTCACAGGAGGACTCAGGTGACGGTCACAGGTCACCTCGTTGCACTCGCAACGTGCACCAAAGCATAGCAAAGGAATGGAATG
CGAAAGCCTGCAGAACGTTTATTTATCGAGGTTGCAGCACTCTGGGTTCCCTCACTGAGGGAACCCAGTCACAGGTGCACAGCACCTCTCGAACCCAAAGCATAGCAAAGGAATGGAATG
CGAAAGCCTGCAGAACGTTTATTTAACGAGGTTGCAGACGTGGAGCATCCTGTCGCTTCGGAAGCGACTCACAGGGTAGCAGTGGTGTCGACTCCCAAAGCATAGCAAAGGAATGGAATG
CGAAAGCCTGCAGAACGTTTATTTAGAGAGGTTGCGTAGGTCCAGCTTCCAGAGGCAGAGTCTCCGTTCGGTGAGACTCCAGTCGAGGAGGTAGCCAAAGCATAGCAAAGGAATGGAATG
CGAAAGCCTGCAGAACGTTTATTTACAGAGGTTGCCTGTCTCGTGTGCACGTCTCAGCTGCTCACGTCTCGACTGGTCACTCCTCTGCTGTCCACCAAAGCATAGCAAAGGAATGGAATG
CGAAAGCCTGCAGAACGTTTATTTAGTGAGGTTGCTGGTCGTGAGACGACACCACAGGAGGTACCTGTGGAGCTGGAGTCAGCTCTCGTGCACACCAAAGCATAGCAAAGGAATGGAATG
CGAAAGCCTGCAGAACGTTTATTTACTGAGGTTGCTCCTCGAGAGACGACCTGTCAGGAGTGGACAGGTCAGGAGCTACCACGTCACGAGAGGACCAAAGCATAGCAAAGGAATGGAATG
CGAAAGCCTGCAGAACGTTTATTTATGCAGGTTGCACCACTGAGGAGTCCGTCACACAGGGATCCGTGTCTGACGGAACCTCCACGAAGGTGTCCCAAAGCATAGCAAAGGAATGGAATG
CGAAAGCCTGCAGAACGTTTATTTAAGCAGGTTGCGAGTCTCAGGAGACCCACTCACTCGTCGACAGTGGTCAGGTGACCTCTGGACAGGAGACCCAAAGCATAGCAAAGGAATGGAATG
CGAAAGCCTGCAGAACGTTTATTTATCCAGGTTGCAGTGGTGTGATGAGGGTAGGCAAGACATCGCTCACCAACGTGCACTCCTCTGCAGACGTCCAAAGCATAGCAAAGGAATGGAATG
CGAAAGCCTGCAGAACGTTTATTTAACCAGGTTGCGAACGACACACAACGGTTGGCATGACTTGGACAGGAGTCACATCGCATCGACACACTACGCAAAGCATAGCAAAGGAATGGAATG
CGAAAGCCTGCAGAACGTTTATTTAGACAGGTTGCCTCTCTCCAGAGCACGACTCCTGAGGTGACACTCGCTTGACTTGGCAGTCAGCAGAGCACCAAAGCATAGCAAAGGAATGGAATG
CGAAAGCCTGCAGAACGTTTATTTACACAGGTTGCTGTGCTGTGCTGTGCTGTGCTGTGCTGTGCTCTGGCAGTGAGCTCACTGGGTGTGTCCTCCAAAGCATAGCAAAGGAATGGAATG
CGAAAGCCTGCAGAACGTTTATTTAAGTGCCTTGCTCACTAGACTACGATACACTTCACTGAGATCAACTAGACTGAGATCTACTACACTGTGATCAAAGCATAGCAAAGGAATGGAATG
CGAAAGCCTGCAGAACGTTTATTTATCTGCCTTGCTCTCTAGACTTCGATTCTCTAGACTTCGATGTTCTTGACTTCGATCTTCTAGACTACGATCAAAGCATAGCAAAGGAATGGAATG
CGAAAGCCTGCAGAACGTTTATTTAACTGCCTTGCGATCTAGACTTCGATCATCTTCACTACGATTGTCTAGACTTCGATAGTCTTCACTACGATCAAAGCATAGCAAAGGAATGGAATG
CGAAAGCCTGCAGAACGTTTATTTAGATGCCTTGCTGGATACTCTAGGATACGATGTTCTGAGATGAACTCATCTTCGATGTACTCTTCTGAGATCAAAGCATAGCAAAGGAATGGAATG
CGAAAGCCTGCAGAACGTTTATTTACATGCCTTGCAGACTTGACTAGGATACACTTCACTACGATGTGATTGACTGTACTTGCATTCACTTGGATCAAAGCATAGCAAAGGAATGGAATG
CGAAAGCCTGCAGAACGTTTATTTAGTTGCCTTGCACCAATCAGTAGGATTGGTACTAGTGTGATGTTGTACTCTAGGATTCAGTCTTCTCAGATCAAAGCATAGCAAAGGAATGGAATG
CGAAAGCCTGCAGAACGTTTATTTACTTGCCTTGCTCAGGGACTAAGGATCAAGGCTCTAGAGATTGTGAAGTGTTGGATCATGAGTTGTCAGATCAAAGCATAGCAAAGGAATGGAATG
CGAAAGCCTGCAGAACGTTTATTTATGAGCCTTGCTCGACACCTAGTCATCAACCGTGTAAGCATTGCACAGCTAGTGATTGCACAGCTAGTGATCAAAGCATAGCAAAGGAATGGAATG
CGAAAGCCTGCAGAACGTTTATTTAAGAGCCTTGCTCTGCCTGTACAGATACTGCTGCTAGTGATCAAGCTCCTAGACATTCAGCCTGTAAGCATCAAAGCATAGCAAAGGAATGGAATG
CGAAAGCCTGCAGAACGTTTATTTATCAGCCTTGCTCTCCCACTAACCATAGTCCGACTATCCATGTTGCACCTAAGCATGTTGCACCTAAGCATCAAAGCATAGCAAAGGAATGGAATG
CGAAAGCCTGCAGAACGTTTATTTAACAGCCTTGCGAACCACGTATGGATGAACCACGTATGGATTCACCGTGTAGAGATTCACCGTGTAGAGATCAAAGCATAGCAAAGGAATGGAATG
CGAAAGCCTGCAGAACGTTTATTTAGAAGCCTTGCGAAGCGAGTACAACTGAAGCGAGTACAACTCATCCGAGTATGGATCATCCGAGTATGGATCAAAGCATAGCAAAGGAATGGAATG
CGAAAGCCTGCAGAACGTTTATTTACAAGCCTTGCTCAGCTCGTATGCATTCAGCTCGTATGCATTCTCCAGGTAACCATGATCCACGTACACATCAAAGCATAGCAAAGGAATGGAATG
CGAAAGCCTGCAGAACGTTTATTTAGTAGCCTTGCCTACCGTCAATGCATTGGACCTCAAAGCATCAAGCTGGTACTGATCAAGCTGGTACTGATCAAAGCATAGCAAAGGAATGGAATG
CGAAAGCCTGCAGAACGTTTATTTACTAGCCTTGCTCGACGAGTAGTCATTGGACTCGTAGACATTCCACTGGTATCCATTCCACTGGTATCCATCAAAGCATAGCAAAGGAATGGAATG
CGAAAGCCTGCAGAACGTTTATTTATGTCCCTTGCACAGCGTGTAGACATGAAGCCTGTACACATACTCCGTGTACACATTCTCCCAGTAGACATCAAAGCATAGCAAAGGAATGGAATG
CGAAAGCCTGCAGAACGTTTATTTAAGTCCCTTGCGAAGCAGCTAACCATTGAGCCAGTACTGATAGAGCGAGTACTGATTGAGCACGTAGTGATCAAAGCATAGCAAAGGAATGGAATG
CGAAAGCCTGCAGAACGTTTATTTATCTCCCTTGCTCAGCAGCTAACCATTGAGCCTGTAAGCATACAGCTCCTAGACATCTTGCGTGTATGCATCAAAGCATAGCAAAGGAATGGAATG
CGAAAGCCTGCAGAACGTTTATTTAACTCCCTTGCCAAGCTGCTAGTGATACAGCGTGTAGAGATACAGCAGCTATGCATACAGCAGCTATGCATCAAAGCATAGCAAAGGAATGGAATG
CGAAAGCCTGCAGAACGTTTATTTAGATCCCTTGCACACCCTCTATCCATACACCCTCTATCCATGATCCAGCTAGAGATACTCCTGCTAACGATCAAAGCATAGCAAAGGAATGGAATG
CGAAAGCCTGCAGAACGTTTATTTACATCCCTTGCACGTCCTGTACTACTTCCTCGTCTAGTGATACCACTCTGTCTGATGTCACCATGTTCCATCAAAGCATAGCAAAGGAATGGAATG
CGAAAGCCTGCAGAACGTTTATTTAGTTCCCTTGCGTAGGTGTGTGTACTGTTCGTGAGTGTGATCTTGGGACTAACGATCAAGGTCTGTAGCATCAAAGCATAGCAAAGGAATGGAATG
CGAAAGCCTGCAGAACGTTTATTTACTTCCCTTGCCAGTGTGTGTTGTCTAGCTGGATGTGATCTTGACGGTCTAGATCTCTACGCATGTACACTCAAAGCATAGCAAAGGAATGGAATG
CGAAAGCCTGCAGAACGTTTATTTATGACCCTTGCCAACACACTATGTCTCTCAACTAGTTCGATTCTCATGTGTAGTCTTCACATGAGTAGACTCAAAGCATAGCAAAGGAATGGAATG
CGAAAGCCTGCAGAACGTTTATTTAAGACCCTTGCCTTCACACTAAGAGTTGCAAGTAGTTCACTTGTCATGCTATCAGTTGGAATGAGTTCACTCAAAGCATAGCAAAGGAATGGAATG
CGAAAGCCTGCAGAACGTTTATTTATCACCCTTGCGTAGAAGCAACTGTAAGACAGAGTATCTGTAGAGACTGTATCTGTAGACACTTGTTCTCTCAAAGCATAGCAAAGGAATGGAATG
CGAAAGCCTGCAGAACGTTTATTTAACACCCTTGCGTCTATGAGTTCTGTGTCTATGAGTTCTGTGAGAATCCTACTCTACTACACAGTATCCTACAAAGCATAGCAAAGGAATGGAATG
CGAAAGCCTGCAGAACGTTTATTTAGAACCCTTGCAGGTAGTCTAGTCAAAGCTAGTTGTGTGTATCTGTGTTGTACCTAACTGTCTTGTGACTACAAAGCATAGCAAAGGAATGGAATG
CGAAAGCCTGCAGAACGTTTATTTACAACCCTTGCTCCAAGTCAAACGAAGTGTATCCTACTCAAACGAAACGTATGCAATCGTATCTGTCTGTACAAAGCATAGCAAAGGAATGGAATG
CGAAAGCCTGCAGAACGTTTATTTAGTACCCTTGCCAGTACTGTAACCAAGACTAGTCTATCGTAAGTGTCTCTAGAGTACTCTACACTATCGTACAAAGCATAGCAAAGGAATGGAATG
CGAAAGCCTGCAGAACGTTTATTTACTACCCTTGCGTAGTAGCTATCCAACTTGTTCGTAACGAAGACAAAGCAAACACAAGGTAGTCAATGGAACAAAGCATAGCAAAGGAATGGAATG
CGAAAGCCTGCAGAACGTTTATTTATGGACCTTGCTGGATCTGTAGTACACTACTGTGTACAACAAGACTGAGTATGGAATCACTCAGTAAGGAACAAAGCATAGCAAAGGAATGGAATG
CGAAAGCCTGCAGAACGTTTATTTAAGGACCTTGCTCACTAGCTACTACAACTCTTCGTATGACAGTACTCACTAGAACATGACTCTGTAGTTCACAAAGCATAGCAAAGGAATGGAATG
CGAAAGCCTGCAGAACGTTTATTTATCGACCTTGCTCTCTGACTATCCAATCTCTGACTATCCAAACACTTCCTAGTGAACATCTGAGTATGGAACAAAGCATAGCAAAGGAATGGAATG
CGAAAGCCTGCAGAACGTTTATTTAACGACCTTGCCTACGACTGGTCGTCAGACGCACTCGACACTCACAAGTCACACTGTGGAACTTCAACTGACAAAGCATAGCAAAGGAATGGAATG
CGAAAGCCTGCAGAACGTTTATTTAGAGACCTTGCGTACGTGGTCCTACCCAGAGCTGTCGTGACTCCAGCTGTCCTGACCTGAGGAGTCGAGACCAAAGCATAGCAAAGGAATGGAATG
CGAAAGCCTGCAGAACGTTTATTTACAGACCTTGCACGAGTGGTCTGGACCAGAGTCGTCTCGACAGGAGGTCACGTACCACGAGTGGTCTGGACCAAAGCATAGCAAAGGAATGGAATG
CGAAAGCCTGCAGAACGTTTATTTAGTGACCTTGCGAGAGTGGTCCTACCTGGAGGACACACACCTCGAGTGGTCGTACCTGGAGGTCACGAACCCAAAGCATAGCAAAGGAATGGAATG
CGAAAGCCTGCAGAACGTTTATTTACTGACCTTGCGACAGCTGTCTCGACCTGAGTCGTCCAACCTCCAGCTGTCACGACGTGAGACGTCCTACCCAAAGCATAGCAAAGGAATGGAATG
CGAAAGCCTGCAGAACGTTTATTTATGCACCTTGCCTCAGAGCTCTCGACGACAGGTGTCCTACCGACAGGTGTCCTACCCTGAGAGGTCTCACCCAAAGCATAGCAAAGGAATGGAATG
CGAAAGCCTGCAGAACGTTTATTTAAGCACCTTGCCACTGGACTCCTGACTCCTGAGCTCGAGACAGCTGTCCTCCAGACTGCTGAGCTCGAGACCAAAGCATAGCAAAGGAATGGAATG
CGAAAGCCTGCAGAACGTTTATTTATCCACCTTGCCTGTGGTGTCAGGACCAGTGGAGTCCTACCACCTGTCCTCCAGACGACTGACCTCGTGACCAAAGCATAGCAAAGGAATGGAATG
CGAAAGCCTGCAGAACGTTTATTTAACCACCTTGCACGTGGAGTCGTGACCAGTGGTGTCTGCACGTGTGGTGTCGAGACGAGTGGAGTCTCGACCAAAGCATAGCAAAGGAATGGAATG
CGAAAGCCTGCAGAACGTTTATTTAGACACCTTGCACGTGTGCTCCTCACAGGTGGTGTCCACACCACAGTGGTCGTGACCACAGTGGTCGTGACCAAAGCATAGCAAAGGAATGGAATG
CGAAAGCCTGCAGAACGTTTATTTACACACCTTGCACTGAGATGGTGGTCTGTGAAGTGGCACACCTCTGAGTGGAGGTCACCTGCACTCCACACCAAAGCATAGCAAAGGAATGGAATG
CGAAAGCCTGCAGAACGTTTATTTAGTCACCTTGCTCAGAAGAGGTCCACGTAGACAAGGGTCACTGAGAGTTGGCACACTGAGAGTTGGCACACCAAAGCATAGCAAAGGAATGGAATG
CGAAAGCCTGCAGAACGTTTATTTACTCACCTTGCAGAGAAGAGGGTGACCTAGACTAGGGACACGTAGAACAGGTCCACACTCATGTCGCTCACCAAAGCATAGCAAAGGAATGGAATG
CGAAAGCCTGCAGAACGTTTATTTATGGTCCTTGCCATGATGAGGTGCACACAGAGTAGGGTCACCATGAGTTGGGAGACACAGAGAAGGTCCACCAAAGCATAGCAAAGGAATGGAATG
CGAAAGCCTGCAGAACGTTTATTTAAGGTCCTTGCCTGAGTCTGGTGCACCTACGTCCTCTGGACGAGTGTCAGGCACACACGTGAGAGGGACACCAAAGCATAGCAAAGGAATGGAATG
CGAAAGCCTGCAGAACGTTTATTTATCGTCCTTGCACCTAAGGAAACTCACACTAACGAACATCACAGAGCTTGGGAGTCCTCAGAGTCGGTCTCCAAAGCATAGCAAAGGAATGGAATG
CGAAAGCCTGCAGAACGTTTATTTAACGTCCTTGCGATCTACCTAAGGTACTTCTGTCTAGAGTATGACTGTCTACTGTACTTCTCACTAGTGTACAAAGCATAGCAAAGGAATGGAATG
CGAAAGCCTGCAGAACGTTTATTTAGAGTCCTTGCACTCTGTCTAAGCAATGTCTACCTAGTGAAACTCTGACTAGACAATGTCTAGCTAAGCAACAAAGCATAGCAAAGGAATGGAATG
CGAAAGCCTGCAGAACGTTTATTTACAGTCCTTGCTCTCTGAGTAAGGAATGTCTTCGTACTACAGTACTGACTACAGAATCACTTGCTAAGGAACAAAGCATAGCAAAGGAATGGAATG
CGAAAGCCTGCAGAACGTTTATTTAGTGTCCTTGCTGAGTAGGTAAGGAACTTGTTGGTATGGAAGAAGTACGTAACGAAACAGTTCGTATCGAACAAAGCATAGCAAAGGAATGGAATG
CGAAAGCCTGCAGAACGTTTATTTACTGTCCTTGCTGCTACTACAACAGAGAGTAACACACTTGAGTTGTGTCAATCACATCTGTTCCAAGTTCACAAAGCATAGCAAAGGAATGGAATG
CGAAAGCCTGCAGAACGTTTATTTATGCTCCTTGCGTTGTACGTAGAGAAACAGTTGCTAAGCAAACCTACAGAAACTCACACTACTGAACATCACAAAGCATAGCAAAGGAATGGAATG
CGAAAGCCTGCAGAACGTTTATTTAAGCTCCTTGCTCAGTCTGTATCCAAGAAGTAGCTAGACAATCAGTCTGTATCCAAGAAGTAGCTAGACAACAAAGCATAGCAAAGGAATGGAATG
CGAAAGCCTGCAGAACGTTTATTTATCCTCCTTGCCTTGTGAGTACTGAAGATGTAGGTAGAGAATCAGTCTGTATCCAAAGAGTGTGTAAGCAACAAAGCATAGCAAAGGAATGGAATG
CGAAAGCCTGCAGAACGTTTATTTAACCTCCTTGCAGTGTGTCAACTACATGTGTCACAAGTACAGATGTAGGTAGAGAAAGTGTGTCAAAGGAACAAAGCATAGCAAAGGAATGGAATG
CGAAAGCCTGCAGAACGTTTATTTAGACTCCTTGCAGTGTGTCAACTACATCTGTCTCAATGGAAAGTGTGTCAACTACAAGTGTGTCAACTACACAAAGCATAGCAAAGGAATGGAATG
CGAAAGCCTGCAGAACGTTTATTTACACTCCTTGCCAAGTCTGTACAGAACTTGTAGGTACTACATGTCTTGCTAGAGAACAAGTCAGTAAGGAACAAAGCATAGCAAAGGAATGGAATG
CGAAAGCCTGCAGAACGTTTATTTAGTCTCCTTGCCTCTACTGAACATCAACGTAACACAAGAGAACTGTCACAAACACAAGCTAACGAAAGTCACAAAGCATAGCAAAGGAATGGAATG
CGAAAGCCTGCAGAACGTTTATTTACTCTCCTTGCGTTCTGAGTAGAACAGTTGTGAGAAGAAGAACAGTTGGTAGAACACACTATCGAAGTAGACAAAGCATAGCAAAGGAATGGAATG
CGAAAGCCTGCAGAACGTTTATTTATGTGGCTTGCCATGTAGACATCCTGACAGTCTACATGTGACTAGTCTGAAACAGACTTGTCTACAACTGACAAAGCATAGCAAAGGAATGGAATG
CGAAAGCCTGCAGAACGTTTATTTAAGTGGCTTGCGATCTACGTAAGACATCGATAGTGTCTGAAAGCTAACTCACAGTGTGTCTTCCAAGAAGACAAAGCATAGCAAAGGAATGGAATG
CGAAAGCCTGCAGAACGTTTATTTATCTGGCTTGCCTACTGAAGTCACTACTGATGATCTCATGTCAGATTCAGTGTGTAGACATAGTCTCACTACAAAGCATAGCAAAGGAATGGAATG
CGAAAGCCTGCAGAACGTTTATTTAACTGGCTTGCAGGATGATCTGTTGTGAGATCTTCTAGAGTTCGATTCTCTGTTGTCACATCAACTAGTCTCAAAGCATAGCAAAGGAATGGAATG
CGAAAGCCTGCAGAACGTTTATTTAGATGGCTTGCAGAGTACCTAAGCAAGAAGTGTCTAGACAACATCTGTTGTGTGTATGTCTAGTGTAGGTACAAAGCATAGCAAAGGAATGGAATG
CGAAAGCCTGCAGAACGTTTATTTACATGGCTTGCCAGATACTCTTGAGTACCATAGACTGTAGTCAAGTTCCTACACAAGAGATAGTCTGATGTCAAAGCATAGCAAAGGAATGGAATG
CGAAAGCCTGCAGAACGTTTATTTAGTTGGCTTGCTCTGTAGGTATGCAACTAGTGTCTACAGTACAACTGAAGTACTGTCTGATGTTCTCAAGTCAAAGCATAGCAAAGGAATGGAATG
CGAAAGCCTGCAGAACGTTTATTTACTTGGCTTGCAGTCTAGCTACTGAAGAAGTGAGTATCGAATGAGTCAGTATGCAAGTTGTACGTAGTGAACAAAGCATAGCAAAGGAATGGAATG
CGAAAGCCTGCAGAACGTTTATTTATGAGGCTTGCTCTCTGAGTACTTCACATGTCTGAATCAGAGTTCTACCTAAGGAATCTCTCTGTACAACACAAAGCATAGCAAAGGAATGGAATG
CGAAAGCCTGCAGAACGTTTATTTAAGAGGCTTGCGACTATCACACTCAGACTGTAGGAAGTGTGACTGTTGGAACAGTGGACTAAGACAGTCAGCAAAGCATAGCAAAGGAATGGAATG
CGAAAGCCTGCAGAACGTTTATTTATCAGGCTTGCTCTGTCAGAAAGCTGGTAGTAGGTACATGAGATGTGAGAAAGCTGACTCTACGTATGAGACAAAGCATAGCAAAGGAATGGAATG
CGAAAGCCTGCAGAACGTTTATTTAACAGGCTTGCCACTAAGCAAAGCTGAGTGTCACAACACTGCTTGTCACAACTCTGCTTGTCACAACTCTGCAAAGCATAGCAAAGGAATGGAATG
CGAAAGCCTGCAGAACGTTTATTTAGAAGGCTTGCGTCAGCACAGACGTCAGTCATGTCAGTTCGCAGAAGTACACTGAGCTGTATGGTAAGCTGCAAAGCATAGCAAAGGAATGGAATG
CGAAAGCCTGCAGAACGTTTATTTACAAGGCTTGCCACACTCGTCACAGCTCAGGCTAGGTGCACTGACGGTAGGGTGACTGACGGTAGGGTGACCAAAGCATAGCAAAGGAATGGAATG
CGAAAGCCTGCAGAACGTTTATTTAGTAGGCTTGCTGGAATCCAAAGACATGTCGTCACGAGAGGACTCGCAACGCTCTCGAGTCGTCTCTGGACCAAAGCATAGCAAAGGAATGGAATG
CGAAAGCCTGCAGAACGTTTATTTACTAGGCTTGCCAACGAGGTACTGTAAGTCGCAGAAACCAACAGAATCAGTTCTGTCTGAGGAAGAGATGACAAAGCATAGCAAAGGAATGGAATG
CGAAAGCCTGCAGAACGTTTATTTATGTCGCTTGCAGCACCTGAACTTCTCTACCCAACACAAGTAGCTCCTCAAGAAGTCTCACCAGAATCTGTCAAAGCATAGCAAAGGAATGGAATG
CGAAAGCCTGCAGAACGTTTATTTAAGTCGCTTGCAGGTCGTCAAACACTCAGTCTCGTACTACTTGTGGGACAAGAACTACCTCCTGAACTTCTCAAAGCATAGCAAAGGAATGGAATG
CGAAAGCCTGCAGAACGTTTATTTATCTCGCTTGCCTCACCACAATGTCTGTGTCGAGTACTTCTCTGACCACAACATCTCTCACCAGTACAACTCAAAGCATAGCAAAGGAATGGAATG
CGAAAGCCTGCAGAACGTTTATTTAACTCGCTTGCTCTGGACGAACTCTAAGTGGTCGAAGTCTAACGTCTCGAATCTGTCACTCGACAAGAAGTCAAAGCATAGCAAAGGAATGGAATG
CGAAAGCCTGCAGAACGTTTATTTAGATCGCTTGCTGAGCACGTCGTAGGTCAGGCAGTGTGTCATCTGGCTTGATCGAAGAAGGAGTCAGACAACAAAGCATAGCAAAGGAATGGAATG
CGAAAGCCTGCAGAACGTTTATTTACATCGCTTGCGTAGCTCACCGTACCTGTGCTGAGCGAAGCTGTGCTGTGCTGAGCGACACTGCTCTCTGGCAAAGCATAGCAAAGGAATGGAATG
CGAAAGCCTGCAGAACGTTTATTTAGTTCGCTTGCACGACACCACTCCACGTTGCGTAGCCAAGCACTCCTGGACGTACCCATCCTCGACTGGACCAAAGCATAGCAAAGGAATGGAATG
CGAAAGCCTGCAGAACGTTTATTTACTTCGCTTGCGTTGCACTCCAGTCCTGTGCTCAGCTGAGCCAACCTCGACACGACTGGACCAGACGTGACCAAAGCATAGCAAAGGAATGGAATG
CGAAAGCCTGCAGAACGTTTATTTATGACGCTTGCTGCACCTAGGCAGTCTGTGCCAGACACAGCGTACCTGCTCTCCACTGTGCGTTCCTGAGCCAAAGCATAGCAAAGGAATGGAATG
CGAAAGCCTGCAGAACGTTTATTTAAGACGCTTGCTGGTGGTCAGTGCTCTCCTGTGCTGTCTGGGACTCAGAGGACGTCGAGTCAGTGGACCACCAAAGCATAGCAAAGGAATGGAATG
CGAAAGCCTGCAGAACGTTTATTTATCACGCTTGCTGTGACACTGTGCACTCAGACTTGATCGTCTGACAACAGAGACTCTCACACAAGAGTCTCCAAAGCATAGCAAAGGAATGGAATG
CGAAAGCCTGCAGAACGTTTATTTAACACGCTTGCTCGAGGAGTGCTGACCACAGCTCTGTCGTCCTCAGTCCTGTCCACTGGTGACCTGACCACCAAAGCATAGCAAAGGAATGGAATG
CGAAAGCCTGCAGAACGTTTATTTAGAACGCTTGCAGAGGACGAGCAACCTCTGGGAACGGTTCCCATCGTCCAGCTACCGATCGAGCAGGTACCCAAAGCATAGCAAAGGAATGGAATG
CGAAAGCCTGCAGAACGTTTATTTACAACGCTTGCGATGGTGGAGGATCCGTCTCTCACGGTAGCTGAGGGAGAGTGACCAGTGGCAACGAGTCCCAAAGCATAGCAAAGGAATGGAATG
CGAAAGCCTGCAGAACGTTTATTTAGTACGCTTGCCATGGCAACGCAACCACCTCACTCGACTCCAGAGGAGGAGAGACCAGTGGAGACGAGTCCCAAAGCATAGCAAAGGAATGGAATG
CGAAAGCCTGCAGAACGTTTATTTACTACGCTTGCTCAGGAGGAGCACACACGTCTCAGGGTTCCTCTGGACACGACGACACGTCGAAGGGATCCCAAAGCATAGCAAAGGAATGGAATG
CGAAAGCCTGCAGAACGTTTATTTATGGAGCTTGCCTCTCTCTCGACACCACTGGGTTCGCTACCGTAGGCAGAGCTCACGATGGACACGCAGACCAAAGCATAGCAAAGGAATGGAATG
CGAAAGCCTGCAGAACGTTTATTTAAGGAGCTTGCCTCTCGTTCGTCCACCTGTCGTAGGTCGACGTTGGAGTCGACGACTCCTCCATGGCTTCCCAAAGCATAGCAAAGGAATGGAATG
CGAAAGCCTGCAGAACGTTTATTTATCGAGCTTGCTCGTCGAAGGGAACCAGGTCACAGGACACCCTCACTGTCGGAGACTGCTCAGACGCACACCAAAGCATAGCAAAGGAATGGAATG
CGAAAGCCTGCAGAACGTTTATTTAACGAGCTTGCTGTGGGATCGGAAGCTCTCGGTGAGGTACCCTCTCACTCGTGACCAGCTCCAAGGTCTCCCAAAGCATAGCAAAGGAATGGAATG
CGAAAGCCTGCAGAACGTTTATTTAGAGAGCTTGCACTCGCTGAGGTACCTGACGGACAGACGACTCTCGGTGAGCAACCCTACGACGTGTCCACCAAAGCATAGCAAAGGAATGGAATG
CGAAAGCCTGCAGAACGTTTATTTACAGAGCTTGCTGACGAGTCAGAAGGAGAGGTCTGACACTCGAAGGCATGATCCTCCATGGGTCTGACGTCCAAAGCATAGCAAAGGAATGGAATG
CGAAAGCCTGCAGAACGTTTATTTAGTGAGCTTGCCTGACCAACGGAACCGAGACTCACGAGACCGTGTCGTCAGCACACTCCTCTCGTGAGGTCCAAAGCATAGCAAAGGAATGGAATG
CGAAAGCCTGCAGAACGTTTATTTACTGAGCTTGCACCACAGACGCTTCCACGTCAGGAGCTACCTCGTCCAGAGTCGACTCGTCCAGAGTCGACCAAAGCATAGCAAAGGAATGGAATG
CGAAAGCCTGCAGAACGTTTATTTATGCAGCTTGCAGGTCAGTCGTCACCCACACCAAGGGTTCCTCCACTGTCGGATCCGTCACGATCGTGACCCAAAGCATAGCAAAGGAATGGAATG
CGAAAGCCTGCAGAACGTTTATTTAAGCAGCTTGCCAGACGACTCCTAGCCAGACGACTCCTAGCTCGACGACTCGTAGCCAGACCTCTCAGTCCCAAAGCATAGCAAAGGAATGGAATG
CGAAAGCCTGCAGAACGTTTATTTATCCAGCTTGCTCGACGTTGGCTTCCGTCTCTCGAGACGTCCTACCTCCTCGTAGCGACACCTTGGACACCCAAAGCATAGCAAAGGAATGGAATG
CGAAAGCCTGCAGAACGTTTATTTAACCAGCTTGCTGAGGCTCTGTGAGGGTACGCATCAGTACGAGGTCTCGAGGTCACCTTGGTGCTGGATGGCAAAGCATAGCAAAGGAATGGAATG
CGAAAGCCTGCAGAACGTTTATTTAGACAGCTTGCTCTCGTCTGACTTGGTCTCGTCTGACTTGGAGTCGCTTGAGAAGGTGGAGGTTCAACACGCAAAGCATAGCAAAGGAATGGAATG
CGAAAGCCTGCAGAACGTTTATTTACACAGCTTGCTGTGCTGTGCTGTGCTGTGCTGTGCTGTGCGACTCCACAGCAGTCTGTCGAGTGAAGAGGCAAAGCATAGCAAAGGAATGGAATG
CGAAAGCCTGCAGAACGTTTATTTAAGTGCTGAGCTCACTACACTCAGATTGACTAGACTACGATACTCTTCACTACGATACTCTTCACTACGATCAAAGCATAGCAAAGGAATGGAATG
CGAAAGCCTGCAGAACGTTTATTTATCTGCTGAGCCTGATCAACTAGCATACGATAGACTCAGATGAGATGAACTCTGATAGGATAGACTGAGATCAAAGCATAGCAAAGGAATGGAATG
CGAAAGCCTGCAGAACGTTTATTTAACTGCTGAGCGAACTCAACTCTGATAGACTTCACTGAGATGAGATGTACTAGCATTGGATTCACTCAGATCAAAGCATAGCAAAGGAATGGAATG
CGAAAGCCTGCAGAACGTTTATTTAGATGCTGAGCCAAGTGTTCTTGGATCAAGTGTTCTTGGATACTCTTCACTACGATAGTCTTGACTAGGATCAAAGCATAGCAAAGGAATGGAATG
CGAAAGCCTGCAGAACGTTTATTTACATGCTGAGCCTGTAGTAGTGTACTGTCTACATCTCAGATTGTGTAGTCTTCACTGTTGTCTTCTTGGATCAAAGCATAGCAAAGGAATGGAATG
CGAAAGCCTGCAGAACGTTTATTTAGTTGCTGAGCTCACGTCTGTCTACTAGGAGAGAGTGTGATTCTCAGTTGTCAACTTCACAGTAGTCAGATCAAAGCATAGCAAAGGAATGGAATG
CGAAAGCCTGCAGAACGTTTATTTACTTGCTGAGCACAGCGACTAAGGATTGTCCAGTGTGTGATTCCACACTGTGAGATCTCACTGAGTAGCATCAAAGCATAGCAAAGGAATGGAATG
CGAAAGCCTGCAGAACGTTTATTTATGAGCTGAGCTGTCCGTCTATGCATCATCCACTGTCACATCATGCTCCTAAGGATTCAGCCTCTAGTGATCAAAGCATAGCAAAGGAATGGAATG
CGAAAGCCTGCAGAACGTTTATTTAAGAGCTGAGCAGTCCGACAATCACTTGACCACGTAAGGATTCACCGTGTAGAGATACGACCTCTACACATCAAAGCATAGCAAAGGAATGGAATG
CGAAAGCCTGCAGAACGTTTATTTATCAGCTGAGCAGACCACGTAGTGATGTTCCTGGTAACGATACTCCCACAAGTACTGTTCCTGGTAAGGATCAAAGCATAGCAAAGGAATGGAATG
CGAAAGCCTGCAGAACGTTTATTTAACAGCTGAGCTCAGCACGTAGTGATGTTGCCTCAATCGATAGTCCTCGTAGAGATGAAGCCACAACTACTCAAAGCATAGCAAAGGAATGGAATG
CGAAAGCCTGCAGAACGTTTATTTAGAAGCTGAGCTGTGCCAGTACTGATTCTGCCTGTAAGCATGTTGCCTGTATCCATCATGCGTGTAAGCATCAAAGCATAGCAAAGGAATGGAATG
CGAAAGCCTGCAGAACGTTTATTTACAAGCTGAGCTGTGCGAGTATCGATTGTGCCAGTAACGATCATGCTGGTAACGATCTTGCTCGTACAGATCAAAGCATAGCAAAGGAATGGAATG
CGAAAGCCTGCAGAACGTTTATTTAGTAGCTGAGCCAACCCACAACAACTGTACCGTCAAGTACTAGTGCTCGTACTACTACTGCGAGTAAGGATCAAAGCATAGCAAAGGAATGGAATG
CGAAAGCCTGCAGAACGTTTATTTACTAGCTGAGCTGGTCGTCTACACATTCCACTGCTACTGATCAGTCTCGTACAGATACGTCTGGTAACGATCAAAGCATAGCAAAGGAATGGAATG
CGAAAGCCTGCAGAACGTTTATTTATGTCCTGAGCTGTGCCACTAGAGATTGTGCTGCTACTACTGATCCTCTGTGACATCAAGCACCTACAGATCAAAGCATAGCAAAGGAATGGAATG
CGAAAGCCTGCAGAACGTTTATTTAAGTCCTGAGCTGTGCGTGTAAGGTTTGTGCCAGTATGGTTTGTGCTCGTACACATTGTGCTCGTACACATCAAAGCATAGCAAAGGAATGGAATG
CGAAAGCCTGCAGAACGTTTATTTATCTCCTGAGCTGTGCCAGTATGCATTGTGCAGCTAGACATTGTGCGTGTAGACATTGTGCTGCTAGTCATCAAAGCATAGCAAAGGAATGGAATG
CGAAAGCCTGCAGAACGTTTATTTAACTCCTGAGCCAAGCCTCTAGTCATGAAGCGTCTACACATTCTGCTCCTATCCATCATGCCACTACACATCAAAGCATAGCAAAGGAATGGAATG
CGAAAGCCTGCAGAACGTTTATTTAGATCCTGAGCAGACCTCTGTGTCATGATCCCACTAAGCATGATCCAGTGTCTCATTGTCCCACTAACCATCAAAGCATAGCAAAGGAATGGAATG
CGAAAGCCTGCAGAACGTTTATTTACATCCTGAGCTGTCCGAGTATGCATCATCCAGCTACACATAGAGCGAGTACTGATCAAGCTGCTAACCATCAAAGCATAGCAAAGGAATGGAATG
CGAAAGCCTGCAGAACGTTTATTTAGTTCCTGAGCTCCACGAGTATCGATAGGTCACCTAAGCATTCACCGAGTACTGATACGACCACTATGGTTCAAAGCATAGCAAAGGAATGGAATG
CGAAAGCCTGCAGAACGTTTATTTACTTCCTGAGCCTGAGGACTAGAACTGTCAGACTGTACGATGTAGGCACTACAGATGTAGGCACTACAGATCAAAGCATAGCAAAGGAATGGAATG
CGAAAGCCTGCAGAACGTTTATTTATGACCTGAGCGTTGGACGAATCCTAGATCGAGGTATGAGTTGACGAGCAAGATGTAGCAGTCCTACATCTCAAAGCATAGCAAAGGAATGGAATG
CGAAAGCCTGCAGAACGTTTATTTAAGACCTGAGCCATGGAGGTAACTCTTGAGGGAGTAGTTCTTCTGGGTGAATGAGTCAAGGAGGTAACTCTCAAAGCATAGCAAAGGAATGGAATG
CGAAAGCCTGCAGAACGTTTATTTATCACCTGAGCAGCTGTCACACAACACAGTGGTTCAAGACATGCTCGACAACTGTACTGTCACCAAGTGTACAAAGCATAGCAAAGGAATGGAATG
CGAAAGCCTGCAGAACGTTTATTTAACACCTGAGCCACAAGTGTAAGCTAAGCTATCTGTCATGTTGGAATCCAAAGGTAACGAACACAAGAGTACAAAGCATAGCAAAGGAATGGAATG
CGAAAGCCTGCAGAACGTTTATTTAGAACCTGAGCAGACATCGAATGACACAGAAGTCAAGAGAAGTCAAACGTATCCAACACTATCTGTAGCTACAAAGCATAGCAAAGGAATGGAATG
CGAAAGCCTGCAGAACGTTTATTTACAACCTGAGCGAGTATGTGTTCTGTTCCAAGTGTATGCTAAGAGATCGAAGAGAATCAGAACGAACAGAACAAAGCATAGCAAAGGAATGGAATG
CGAAAGCCTGCAGAACGTTTATTTAGTACCTGAGCGTCTACATGTGTCTAGTGTACACTAGTGTAACCTATGTGTCTCTAACTGTTGAGTCTTGTCAAAGCATAGCAAAGGAATGGAATG
CGAAAGCCTGCAGAACGTTTATTTACTACCTGAGCCTGTAGTCAATCACAGATGTACCTACTGAACACAAACGTATCGAACTGAACACAAGAACACAAAGCATAGCAAAGGAATGGAATG
CGAAAGCCTGCAGAACGTTTATTTATGGACTGAGCAGTCTGTGTAAGGAAGTTCTACCTAGTGAATGACTAGTGTACCAAGTTCTCTCTAAGCAACAAAGCATAGCAAAGGAATGGAATG
CGAAAGCCTGCAGAACGTTTATTTAAGGACTGAGCACACTCTCTAGTCAACAACTAGTGTTGGTATGGATGTCTACTGAATGGATGTCTACTGAACAAAGCATAGCAAAGGAATGGAATG
CGAAAGCCTGCAGAACGTTTATTTATCGACTGAGCTGTGTACCTAGACAACTCTATCCTAACCAAAGACTTCTGTACGTATCACTACTGTGAGTACAAAGCATAGCAAAGGAATGGAATG
CGAAAGCCTGCAGAACGTTTATTTAACGACTGAGCGAGAGACAGGACCTCGTGAGCAAGGCACTCAGTGACATGATCGTGCATGAAGAGAGTGTGCAAAGCATAGCAAAGGAATGGAATG
CGAAAGCCTGCAGAACGTTTATTTAGAGACTGAGCGACAGCTGTCTCCACGAGAGCTCACTCGACCTCAGTCCTCCACACTGGTGACCTCGTCACCAAAGCATAGCAAAGGAATGGAATG
CGAAAGCCTGCAGAACGTTTATTTACAGACTGAGCCAGTGGACTCCTGACGTCAGCAGTCTGGACAGGTGGACTCCTGACAGCAGGAGTCCTACCCAAAGCATAGCAAAGGAATGGAATG
CGAAAGCCTGCAGAACGTTTATTTAGTGACTGAGCACTGATGTGGAGCACGACTGAGCTCTCGACCACTGGTCTCAGCACCAGTGGTGTCAGGACCAAAGCATAGCAAAGGAATGGAATG
CGAAAGCCTGCAGAACGTTTATTTACTGACTGAGCGTCTGGTCTCTGGACGTCTGGTCTCTGGACAGTGAGTCTCCAGACTGTGACACTCGAGACCAAAGCATAGCAAAGGAATGGAATG
CGAAAGCCTGCAGAACGTTTATTTATGCACTGAGCCTGTGGTCTCGTACCAGCTGTGTGGTGGACTCCTGCTCTCCTACCTCCTGCTCTCCTACCCAAAGCATAGCAAAGGAATGGAATG
CGAAAGCCTGCAGAACGTTTATTTAAGCACTGAGCAGTCAGAAGGACCACGAAGACTTGGGTGACTGAGAAGTGGTGGACTGAGAAGTGGTGGACCAAAGCATAGCAAAGGAATGGAATG
CGAAAGCCTGCAGAACGTTTATTTATCCACTGAGCCTCTGGATGGGAGACTCCTGCTCTCCTACCGTTGAGTTGGGAGACACTGAACTGGAGGACCAAAGCATAGCAAAGGAATGGAATG
CGAAAGCCTGCAGAACGTTTATTTAACCACTGAGCTCGTGAGCTCGAGACGTCAGCAGTCTGGACGACTGAGTGGCTGACTGCTGCACTCACGACCAAAGCATAGCAAAGGAATGGAATG
CGAAAGCCTGCAGAACGTTTATTTAGACACTGAGCCAGTGAGCTCCACACTCGTGGTGTCTCCACTCGTGCTGTCCTGACCACAGTCGTCTCGACCAAAGCATAGCAAAGGAATGGAATG
CGAAAGCCTGCAGAACGTTTATTTACACACTGAGCTCGTGCACTCTGCACGTCAGAGCTCGAGACGACAGGTCTCGTGACCTGAGAGCTCAGGACCAAAGCATAGCAAAGGAATGGAATG
CGAAAGCCTGCAGAACGTTTATTTAGTCACTGAGCACCTGAGCTCGTGACACCTGAGCTCGTGACCAGTGTCCTCGTGACACGTGTGCTCGAGACCAAAGCATAGCAAAGGAATGGAATG
CGAAAGCCTGCAGAACGTTTATTTACTCACTGAGCCTTGACTTGGTGCACCATGACATGGGTGACACTGAAGTGGTGCACTCTGATGTGGCTGACCAAAGCATAGCAAAGGAATGGAATG
CGAAAGCCTGCAGAACGTTTATTTATGGTCTGAGCACTGACTAGGAGGACACTGACTAGGAGGACGATGAACAGGGAGACTCTGAAGAGGTCGACCAAAGCATAGCAAAGGAATGGAATG
CGAAAGCCTGCAGAACGTTTATTTAAGGTCTGAGCTCCAGCTCTCGAGACTGGTGCATGGTCCACCACTGTCAGGTCCACCTCTGGAAGGGACACCAAAGCATAGCAAAGGAATGGAATG
CGAAAGCCTGCAGAACGTTTATTTATCGTCTGAGCCTACAGAAGACTCTGGACAAAGACAGAAGATGTGGACGACGTAGCGATCGCTGTCTCGACCAAAGCATAGCAAAGGAATGGAATG
CGAAAGCCTGCAGAACGTTTATTTAACGTCTGAGCTGTCTCACTACAGTAGTAGTACCTAACGTACAAGTCACTAGTGTACTAGTCTCTATGCTACAAAGCATAGCAAAGGAATGGAATG
CGAAAGCCTGCAGAACGTTTATTTAGAGTCTGAGCAGACTACCTATGCAATCACTGACTAAGCAACAACTACTGTCAGTAAGACTCTCTAAGGTACAAAGCATAGCAAAGGAATGGAATG
CGAAAGCCTGCAGAACGTTTATTTACAGTCTGAGCCTTCTACGTAACACATGACTGAGTAGAACAACGATAGCTAGAACAGTGATGACTACTACACAAAGCATAGCAAAGGAATGGAATG
CGAAAGCCTGCAGAACGTTTATTTAGTGTCTGAGCTGTCTGAGTAACGAACTAGTACGTATCGAATCTCTGAGTAAGGAATCTCTGAGTAAGGAACAAAGCATAGCAAAGGAATGGAATG
CGAAAGCCTGCAGAACGTTTATTTACTGTCTGAGCCATGTTCCAAGTTCATGTGTCAGAAAGTCATCTCTCTGTAACGAACTAGTGAGTATGGAACAAAGCATAGCAAAGGAATGGAATG
CGAAAGCCTGCAGAACGTTTATTTATGCTCTGAGCCTTGTACGTATGCAAGATGTTGGTACAGAACTCTATGCAATGACAACCTAGAGAAGATCACAAAGCATAGCAAAGGAATGGAATG
CGAAAGCCTGCAGAACGTTTATTTAAGCTCTGAGCGTTGTCAGTAGACAAGTTGTCAGTAGACAATGAGTCTGTAGTCAAGTTGTCAGTAGACAACAAAGCATAGCAAAGGAATGGAATG
CGAAAGCCTGCAGAACGTTTATTTATCCTCTGAGCGTTGTTGCTAGACAACATGTCTGTAACCAAACTGTCAGTAAGCAACATGTCTGTAACCAACAAAGCATAGCAAAGGAATGGAATG
CGAAAGCCTGCAGAACGTTTATTTAACCTCTGAGCGAAGTGACTACTCAAGTTGTGTGTAAGCAAAGAGTACCTACTCAACATGTCTGTAACCAACAAAGCATAGCAAAGGAATGGAATG
CGAAAGCCTGCAGAACGTTTATTTAGACTCTGAGCCTAGTGACTACTCAATGAGTCAGTATGCAACAAGTGACTACTCAAGTTGTCAGTATGCAACAAAGCATAGCAAAGGAATGGAATG
CGAAAGCCTGCAGAACGTTTATTTACACTCTGAGCTCAGTCTCTACTGTACTTGTGACTAGAGTAGAAGTCACTAGAGTATCAGTACCTATCGTACAAAGCATAGCAAAGGAATGGAATG
CGAAAGCCTGCAGAACGTTTATTTAGTCTCTGAGCGTCTATGCTAAGGTAGACTAGTGTACTCAACATGTCACTAGTGTAAGTGTAGCTATCGTACAAAGCATAGCAAAGGAATGGAATG
CGAAAGCCTGCAGAACGTTTATTTACTCTCTGAGCTCTCTTGTGTCTCAATCTCTTGTGTCTCAAGATGTTCCTATGGTAGTTGTGACTATCGTACAAAGCATAGCAAAGGAATGGAATG
CGAAAGCCTGCAGAACGTTTATTTATGTGGTGAGCGATCTGAGTACTTCAACTGTACGAAGTTGATCACTGTCTAGTGAATGTCTGAGTAGAACACAAAGCATAGCAAAGGAATGGAATG
CGAAAGCCTGCAGAACGTTTATTTAAGTGGTGAGCCATGTGAACAACCTGGTAGTCAGAAGATGATCTCTCAGAACTCTGGTTGTAGACAACGTGCAAAGCATAGCAAAGGAATGGAATG
CGAAAGCCTGCAGAACGTTTATTTATCTGGTGAGCACTCTACCTAAGCAACAACTCATGTACGTAGTAGTCTCAAGTTCATCACTACCTATCGAACAAAGCATAGCAAAGGAATGGAATG
CGAAAGCCTGCAGAACGTTTATTTAACTGGTGAGCCTTCTCTTGTGTGTACAACTCAAGTGACTAGATCTGATGTGAGTAACACTACAGTACCTACAAAGCATAGCAAAGGAATGGAATG
CGAAAGCCTGCAGAACGTTTATTTAGATGGTGAGCACGTATCGAATGAGATCAGTAGCTACTACATCTGTAGGTAGAACATCTCTAGTGTGACAACAAAGCATAGCAAAGGAATGGAATG
CGAAAGCCTGCAGAACGTTTATTTACATGGTGAGCACCTAGACAAGAACAAGTGTTCGTATCGAATCGTAAGGAAGTAGATCCTAAGCAAGTTCACAAAGCATAGCAAAGGAATGGAATG
CGAAAGCCTGCAGAACGTTTATTTAGTTGGTGAGCCACAATCGAATCACACAGTATCCAATCGAATCGTAGTGAATCACATGTGTGAGTATGCAACAAAGCATAGCAAAGGAATGGAATG
CGAAAGCCTGCAGAACGTTTATTTACTTGGTGAGCGATGTGTGTAGAGAACATGTCTGTACAGAACTCTAACGTAAGCAACTGTAACCAAAGGAACAAAGCATAGCAAAGGAATGGAATG
CGAAAGCCTGCAGAACGTTTATTTATGAGGTGAGCTCAGTCAGTAGTTCATCAGTCAGTAGTTCACAAGTAGCTATGGAACTTCTACTGTTCCAACAAAGCATAGCAAAGGAATGGAATG
CGAAAGCCTGCAGAACGTTTATTTAAGAGGTGAGCGTTCTGTCAAGATGAAGCTAAGTCACTGAGTCACTGTCAACATGAAGAGTCAACAGAGTGCAAAGCATAGCAAAGGAATGGAATG
CGAAAGCCTGCAGAACGTTTATTTATCAGGTGAGCGAAGTTGCAATGTGAGTCTATCACATCGTGTGAGTGAGAAGACTGACGTACTAGACTGAGCAAAGCATAGCAAAGGAATGGAATG
CGAAAGCCTGCAGAACGTTTATTTAACAGGTGAGCTGGTATGACATCCAGCAGTACAACACTCAGTGTCTCACAACATGACAAGTTCCAATCTGACAAAGCATAGCAAAGGAATGGAATG
CGAAAGCCTGCAGAACGTTTATTTAGAAGGTGAGCTCGTCACCTCACTGCGATGGCAAGGCATCCGACAGCAGAGACGTCAGTGATCCTGTGAGGCAAAGCATAGCAAAGGAATGGAATG
CGAAAGCCTGCAGAACGTTTATTTACAAGGTGAGCGTACAGTCAAGAACAGTAGGGTACGGAAGGAGCAGGTGAGCTTGGAGCTCGTGTCCTTCCCAAAGCATAGCAAAGGAATGGAATG
CGAAAGCCTGCAGAACGTTTATTTAGTAGGTGAGCGTTCAGATGTACAGTACACAAGAGTTGTCTCACAACAAGTTGAGTGAAGAGACAACTGAACAAAGCATAGCAAAGGAATGGAATG
CGAAAGCCTGCAGAACGTTTATTTACTAGGTGAGCGTGACTGGTAGATCTGACACGTGTATCACTGACAGACTGTCTTCTTGCAGCTCTAACTCTCAAAGCATAGCAAAGGAATGGAATG
CGAAAGCCTGCAGAACGTTTATTTATGTCGTGAGCAGACCGACAATCTCTGTGACAGCTACTACTTCTCCCTCAATCACTCTTGCGAGAACTAGTCAAAGCATAGCAAAGGAATGGAATG
CGAAAGCCTGCAGAACGTTTATTTAAGTCGTGAGCACAGCAGGTATGACTACTGCAGCAATGTCTAGTCCTGGTATCTCTCTTCCGTGTATGACTCAAAGCATAGCAAAGGAATGGAATG
CGAAAGCCTGCAGAACGTTTATTTATCTCGTGAGCCAGACACACAGAAGTTGGACGTTCACTTGTTGTGCCAACAAGAGTGAAGCAGCAACATCTCAAAGCATAGCAAAGGAATGGAATG
CGAAAGCCTGCAGAACGTTTATTTAACTCGTGAGCTGTGCCAGACCACTCGTAGGGTCTGGTTCACTCACACCTGCAGAATCAGGGTTCATGTGTCAAAGCATAGCAAAGGAATGGAATG
CGAAAGCCTGCAGAACGTTTATTTAGATCGTGAGCGTACCCTACCGTTCCGTTGCCTTGCTGTGCTGTGCACTGCTGAGCGTTCCGACACAGGTCCAAAGCATAGCAAAGGAATGGAATG
CGAAAGCCTGCAGAACGTTTATTTACATCGTGAGCGTTCCGTACCGATCCTGAGCTGTCCGTTGCAGTGCCAAGCAGTGCACTCCCTACCACTCCCAAAGCATAGCAAAGGAATGGAATG
CGAAAGCCTGCAGAACGTTTATTTAGTTCGTGAGCTCTGCTGTCCGTAGCACACCAGCACCTGACACTCCAGACCGATCCGAGACTCCACCAGACCAAAGCATAGCAAAGGAATGGAATG
CGAAAGCCTGCAGAACGTTTATTTACTTCGTGAGCTGGACGTTGGACAGGGTTCCGACTCAGTGGGTGACCATGGGATGGCATGCGAGACACGACCAAAGCATAGCAAAGGAATGGAATG
CGAAAGCCTGCAGAACGTTTATTTATGACGTGAGCGACTCCTTCGTCGTGCACTCTGACGACGTGTCCACACAGGGTACGGTCACCTAGGTCGAGCAAAGCATAGCAAAGGAATGGAATG
CGAAAGCCTGCAGAACGTTTATTTAAGACGTGAGCCACTCTGTCGCAGTCACCTCGTAGGACGTCCTCTCCAACGGTACGGAGTCTCTCGACTCGCAAAGCATAGCAAAGGAATGGAATG
CGAAAGCCTGCAGAACGTTTATTTATCACGTGAGCTCACGTCGTGGACACACGAGACCTGCAGTCCATCGGTGAGCACACGTACGCTCAGGTGTCCAAAGCATAGCAAAGGAATGGAATG
CGAAAGCCTGCAGAACGTTTATTTAACACGTGAGCCAACGGTCAGCAACCTCTCGACGAGTCTCCTCGAGTCCTGGACACTGCAGTGTGATCGTCCAAAGCATAGCAAAGGAATGGAATG
CGAAAGCCTGCAGAACGTTTATTTAGAACGTGAGCAGCTCGTAGGCTTCCACAGGTGGAGAGCACTGAGGTGACGAGTCCTGAGGTGACGAGTCCCAAAGCATAGCAAAGGAATGGAATG
CGAAAGCCTGCAGAACGTTTATTTACAACGTGAGCACCTCGATCGTCAGCTGAGGAGGAGCTTCCAGAGGACGAGCTTCCCAAGGCTGAGACACCCAAAGCATAGCAAAGGAATGGAATG
CGAAAGCCTGCAGAACGTTTATTTAGTACGTGAGCCTCTCACACGTGGACGATGGTGGAGCAGACCTGTCACTCGGTAGCTGAGGGAGAGCTACCCAAAGCATAGCAAAGGAATGGAATG
CGAAAGCCTGCAGAACGTTTATTTACTACGTGAGCCACTCCAACGCTGACCTCTCCTACGAGCACAGCTCAGACGACGACTGCTCTGACGTCGACCAAAGCATAGCAAAGGAATGGAATG
CGAAAGCCTGCAGAACGTTTATTTATGGAGTGAGCACCACTGAGGAGAGCCACTCTCACGACACCAGGTCAGTCGGTTCCAGTGGAGGAGGTGACCAAAGCATAGCAAAGGAATGGAATG
CGAAAGCCTGCAGAACGTTTATTTAAGGAGTGAGCGTGACAGAGGCTTCCGTGTCAGACGCTGACCTGACTGTGGGATCCCACACGTTGGTCACCCAAAGCATAGCAAAGGAATGGAATG
CGAAAGCCTGCAGAACGTTTATTTATCGAGTGAGCAGGTCTGAGGTCAGCCACTCGATCGGTTCCCTGACTGAGGCTAGCTGGTCAGTCGTGACCCAAAGCATAGCAAAGGAATGGAATG
CGAAAGCCTGCAGAACGTTTATTTAACGAGTGAGCACAGGTCCAGCAGACACCTCTCACGCATCCTGTGGGATCGACTCCCTAGGACGAGTCGACCAAAGCATAGCAAAGGAATGGAATG
CGAAAGCCTGCAGAACGTTTATTTAGAGAGTGAGCTCAGGCAGAGGAACCTGAGGACGAGTCACCGATGGGTGAGCTACCTCCTCGAACGCATCCCAAAGCATAGCAAAGGAATGGAATG
CGAAAGCCTGCAGAACGTTTATTTACAGAGTGAGCGTGTCGTGAGGACACTGTCGTGTGAGTTGGTCCTCACCAGCACACGTAGGCTCTGAGTGGCAAAGCATAGCAAAGGAATGGAATG
CGAAAGCCTGCAGAACGTTTATTTAGTGAGTGAGCGTCTCTGGTGTCCTCTCCTCGACAGGTGTCGTACCGTAGGTCACCAGGTCAGGAGCACACCAAAGCATAGCAAAGGAATGGAATG
CGAAAGCCTGCAGAACGTTTATTTACTGAGTGAGCCTGTCCAGAGTCCACGTCACGAACGAGGACTCCTCGACAGTCGTCCAGTCCTGAGCACACCAAAGCATAGCAAAGGAATGGAATG
CGAAAGCCTGCAGAACGTTTATTTATGCAGTGAGCTGTGGGAGAGTGGTCGTGTCTCACGGTGACCACTCGTGAGCACACCAGTCGTACGCAGACCAAAGCATAGCAAAGGAATGGAATG
CGAAAGCCTGCAGAACGTTTATTTAAGCAGTGAGCACCACAGTGGCTTCCTGGACGTGTCGAAGCCACTCACACGTGGTCCAGACACTGGTGACCCAAAGCATAGCAAAGGAATGGAATG
CGAAAGCCTGCAGAACGTTTATTTATCCAGTGAGCCTACCACCTCTGTCCACCACCTTGGGAACCGAGACCTGTCTGTCCACCACGTCTCCTTCCCAAAGCATAGCAAAGGAATGGAATG
CGAAAGCCTGCAGAACGTTTATTTAACCAGTGAGCCAGACTCACGTGCACCACTCTCGTGTGTGGCTACCACAGGGAACCCAGACAGTCGTCGACCAAAGCATAGCAAAGGAATGGAATG
CGAAAGCCTGCAGAACGTTTATTTAGACAGTGAGCCAAGGCTGTGTCTGGTCGAGGAAGACTTCGGTCTCTGGTGTCCTCTGGAGTCTCAGAACGCAAAGCATAGCAAAGGAATGGAATG
CGAAAGCCTGCAGAACGTTTATTTACACAGTGAGCTGTGCTGTGCTGTGCTGTGCTGTGCTGTGCACCTCGAGAGTCCACAGTGGTCCAGTGGTCCAAAGCATAGCAAAGGAATGGAATG
CGAAAGCCTGCAGAACGTTTATTTAAGTGCAGAGCCTACTTCACTACGATCTACTTCACTACGATGTTCTTGACTTGGATCATCTCTTCTCTACTCAAAGCATAGCAAAGGAATGGAATG
CGAAAGCCTGCAGAACGTTTATTTATCTGCAGAGCTCACTAGACTTCGATGTACTCAACTGTGATGAGATGAACTCTGATAGCATAGGATGACATCAAAGCATAGCAAAGGAATGGAATG
CGAAAGCCTGCAGAACGTTTATTTAACTGCAGAGCTGACTGAACTAGGATAGACTCAACTTCGATGTTCTAGACTAGGATCTTCTTCACTTCGATCAAAGCATAGCAAAGGAATGGAATG
CGAAAGCCTGCAGAACGTTTATTTAGATGCAGAGCACAGTCTTCTACACTCTAGTACACTCTACTTCTCTTGACTCAACTACTCTAGACTGTACTCAAAGCATAGCAAAGGAATGGAATG
CGAAAGCCTGCAGAACGTTTATTTACATGCAGAGCGATGATCTGTTCACTTGAGAGTTGTGTACTGACTATCAGTTGTCTCATGTACTCTAGACTCAAAGCATAGCAAAGGAATGGAATG
CGAAAGCCTGCAGAACGTTTATTTAGTTGCAGAGCGATCCCACTATCGATTGACCAGTGTGTGATAGTGGGTCTACAACTTCAGGCTTGTGTGATCAAAGCATAGCAAAGGAATGGAATG
CGAAAGCCTGCAGAACGTTTATTTACTTGCAGAGCGATCCTCCTAAGCATACACCAGTGTTGGTTGTTGCTCCTAACCATTCAGCGTCTACTCATCAAAGCATAGCAAAGGAATGGAATG
CGAAAGCCTGCAGAACGTTTATTTATGAGCAGAGCCTAGCTGGTATCGATAGTCCTCGTAGAGATCAACCTCCTACAGATGAACCAGCTAGAGATCAAAGCATAGCAAAGGAATGGAATG
CGAAAGCCTGCAGAACGTTTATTTAAGAGCAGAGCTGACCACCAAACGATGTTCCAGCAAAGGATGTTCCACCAAACGATACTCCTGCAATGGATCAAAGCATAGCAAAGGAATGGAATG
CGAAAGCCTGCAGAACGTTTATTTATCAGCAGAGCTGTGCACGTAGAGATTGTGCTCGTAACGATGATGCGTCAAGAGATACTGCCACAAACGATCAAAGCATAGCAAAGGAATGGAATG
CGAAAGCCTGCAGAACGTTTATTTAACAGCAGAGCTCAGCACGTAGTGATTCAGCACGTAGTGATAGAGCACGTAACGATAGAGCACGTAACGATCAAAGCATAGCAAAGGAATGGAATG
CGAAAGCCTGCAGAACGTTTATTTAGAAGCAGAGCGATGCTGGTATCCATCATGCAGGTAACCATTGTGCTCGTACTGATAGTGCACGTATGCATCAAAGCATAGCAAAGGAATGGAATG
CGAAAGCCTGCAGAACGTTTATTTACAAGCAGAGCACAGCGTGTATCCATTGAGCACGTACTGATTCAGCCAGTAACCATAGAGCGAGTATCCATCAAAGCATAGCAAAGGAATGGAATG
CGAAAGCCTGCAGAACGTTTATTTAGTAGCAGAGCTCGACGTGTACAGATTGCACGACTAACCATCTAGCTCGTAACGATGTAGCAGGTATCGATCAAAGCATAGCAAAGGAATGGAATG
CGAAAGCCTGCAGAACGTTTATTTACTAGCAGAGCGTCACAGGTATCGATGAGTCCTGTATGCATTCGTCTGCTATGCATGACTCTCTGTTCGTTCAAAGCATAGCAAAGGAATGGAATG
CGAAAGCCTGCAGAACGTTTATTTATGTCCAGAGCCTACCCTGTAGTGATTCGACTCCTAAGCATGAGACTCGTAAGGATCTGACCAGTAGAGATCAAAGCATAGCAAAGGAATGGAATG
CGAAAGCCTGCAGAACGTTTATTTAAGTCCAGAGCCAAGCACGTAGTCATGAAGCTCGTACACATGATCCACGTAAGGTTTCTCCAGGTACTCATCAAAGCATAGCAAAGGAATGGAATG
CGAAAGCCTGCAGAACGTTTATTTATCTCCAGAGCGATGCGAGTAAGCATCATGCCAGTATCCATGATGCGAGTAAGCATGATGCGAGTAAGCATCAAAGCATAGCAAAGGAATGGAATG
CGAAAGCCTGCAGAACGTTTATTTAACTCCAGAGCGAAGCGTGTAGACATAGTCCACCTAAGGTTCTTGCGAGTAGACATTCAGCCTGTACTCATCAAAGCATAGCAAAGGAATGGAATG
CGAAAGCCTGCAGAACGTTTATTTAGATCCAGAGCTCAGCGTCTATGCATACAGCCTCTAAGCATCAAGCACCTATCCATAGTCCCTCTAGTCATCAAAGCATAGCAAAGGAATGGAATG
CGAAAGCCTGCAGAACGTTTATTTACATCCAGAGCAGAGCGACTAAGCATGTTGCAGCTAGTGATTGTCCTCCTATGGTTCTAGCAGCTACTCATCAAAGCATAGCAAAGGAATGGAATG
CGAAAGCCTGCAGAACGTTTATTTAGTTCCAGAGCTCCTCTGCTAAGGATGTCTCGACTACAGATAGGACACCTAGAGATTCACCGAGTACAACTCAAAGCATAGCAAAGGAATGGAATG
CGAAAGCCTGCAGAACGTTTATTTACTTCCAGAGCTCGACTCACATGAGTTCCACTCGAATGTCTACCACGTGAATCTCTTCGTCCACAAAGACTCAAAGCATAGCAAAGGAATGGAATG
CGAAAGCCTGCAGAACGTTTATTTATGACCAGAGCCTTCCGTCAATCACTTCAGCAGGAACAAGTGTGACGTGAAGTTCTCACACCACAACAACTCAAAGCATAGCAAAGGAATGGAATG
CGAAAGCCTGCAGAACGTTTATTTAAGACCAGAGCGAACCGAACACTTGTTCGTCTCGTACAACTCTGACCTCAAACGATCAGACCACAAAGGATCAAAGCATAGCAAAGGAATGGAATG
CGAAAGCCTGCAGAACGTTTATTTATCACCAGAGCACGAAGAGTACTGTACTTCATGCAAACCAATCAGGCAACAACGTAACTGGGTTCAGACAACAAAGCATAGCAAAGGAATGGAATG
CGAAAGCCTGCAGAACGTTTATTTAACACCAGAGCTGCAATCCAAGAGAACTGAAAGCAAACGAACACTATCGTAGTCAAGACTAAGGTACACAACAAAGCATAGCAAAGGAATGGAATG
CGAAAGCCTGCAGAACGTTTATTTAGAACCAGAGCGTTGTCTGTACAACACTCTATGGTAGTTCAGACAAAGGTATCGAAGACAAAGGTATCGAACAAAGCATAGCAAAGGAATGGAATG
CGAAAGCCTGCAGAACGTTTATTTACAACCAGAGCCTCAAACCAATGGAAGTCTATCCTACTCAAGTCTACTGTAGTCAAGTCAACTGAAGTACACAAAGCATAGCAAAGGAATGGAATG
CGAAAGCCTGCAGAACGTTTATTTAGTACCAGAGCGTGTAGACTAAGCAAAGTGTCTTGTGAGTATCGTACAGTAGTGAACTCTATCTGTACGTACAAAGCATAGCAAAGGAATGGAATG
CGAAAGCCTGCAGAACGTTTATTTACTACCAGAGCGTGAACTGAAACTCACAGAAGTGAATCTCAACGTATCCTACAGAACTGTAGTCTAAGCAACAAAGCATAGCAAAGGAATGGAATG
CGAAAGCCTGCAGAACGTTTATTTATGGACAGAGCTGTGTTCGTATGGAAGATCTGTTGTGAGTAGTGAACTACAGAAGATGTGTAGCTAGTGAACAAAGCATAGCAAAGGAATGGAATG
CGAAAGCCTGCAGAACGTTTATTTAAGGACAGAGCAGACTCATGTTCCTACAACTAGAGTGTCTACAACTGTAGTGAGTACATCTGTTGTGACAACAAAGCATAGCAAAGGAATGGAATG
CGAAAGCCTGCAGAACGTTTATTTATCGACAGAGCGTTGTTCCTATCCTAGATGTTGCTATGCTAAGACTGTTGTAGAGTGATCTAGTGTGATGTCAAAGCATAGCAAAGGAATGGAATG
CGAAAGCCTGCAGAACGTTTATTTAACGACAGAGCTCGTGTCAGGAGGTCAGGTGAGAGGTGGTCTGTCACACTGTGGTGAGACAGTTGAAGCTGCAAAGCATAGCAAAGGAATGGAATG
CGAAAGCCTGCAGAACGTTTATTTAGAGACAGAGCGACTGTCTGGCAGACCAGTGACCTCGTACCACTGAACAGGGTCACTGTGATGAGGACCACCAAAGCATAGCAAAGGAATGGAATG
CGAAAGCCTGCAGAACGTTTATTTACAGACAGAGCGTTGAGATGGCTGACTGTGAGTCTCAGGACGATGAACTGGGAGACCACTGGACTCCAACCCAAAGCATAGCAAAGGAATGGAATG
CGAAAGCCTGCAGAACGTTTATTTAGTGACAGAGCTCCTGGTCTCGTGACGTGTGTCCTCTCGACCATGAACTGGTCCACTGTGAGTCTCCAGACCAAAGCATAGCAAAGGAATGGAATG
CGAAAGCCTGCAGAACGTTTATTTACTGACAGAGCGACAGACCTCAGGACCTCAGGTCTCGAGACAGGTGACCTCGAGACTGGTGTCCTCACGACCAAAGCATAGCAAAGGAATGGAATG
CGAAAGCCTGCAGAACGTTTATTTATGCACAGAGCCAGAGGTGTCTCACCCACAGGTCTCTCGACAGCAGTCCTCGTACCCTCAGTGTGGGAGACCAAAGCATAGCAAAGGAATGGAATG
CGAAAGCCTGCAGAACGTTTATTTAAGCACAGAGCGAGTGACCTCTCGACTCCTGAGTGGTGCACACCAGCAGTCGTACCGAGTGGTCTCCTGACCAAAGCATAGCAAAGGAATGGAATG
CGAAAGCCTGCAGAACGTTTATTTATCCACAGAGCACCTGCTCTCTCGACGACTGTGTGGACGACACCTGGTCTCGAGACGTCTGAGTGGCTGACCAAAGCATAGCAAAGGAATGGAATG
CGAAAGCCTGCAGAACGTTTATTTAACCACAGAGCTGCTGGTCTCAGGACCTGTGCACTCTGGACTCCTGTGTGGACGACAGCTGCTCTCTCGACCAAAGCATAGCAAAGGAATGGAATG
CGAAAGCCTGCAGAACGTTTATTTAGACACAGAGCCTCTGAGTGGAGCACGACTGGTCTCGTGACAGCTGGTCTCGAGACCTGTGGACTCTCGACCAAAGCATAGCAAAGGAATGGAATG
CGAAAGCCTGCAGAACGTTTATTTACACACAGAGCTGTGACTTGGTGCACAGCTGTGTGGAGGACAGCTGTGAGGTGCACGTGTGCATGGCAGACCAAAGCATAGCAAAGGAATGGAATG
CGAAAGCCTGCAGAACGTTTATTTAGTCACAGAGCTGCTGTCTGGAGGACACGTGCACTCGAACCTGTGAGATGGGTGACGTGTGTCCTCGAACCCAAAGCATAGCAAAGGAATGGAATG
CGAAAGCCTGCAGAACGTTTATTTACTCACAGAGCCACTGAGTGGACGACCATGAAGAGGACCACTGCTGTCTGGAGGACAGCTGACTGGTCGACCAAAGCATAGCAAAGGAATGGAATG
CGAAAGCCTGCAGAACGTTTATTTATGGTCAGAGCTCCAGAGTGGACCACAGGTGTGAGGTCGTCCTGTGAGTGGTGCACCTCTGAGAGGTGGTCCAAAGCATAGCAAAGGAATGGAATG
CGAAAGCCTGCAGAACGTTTATTTAAGGTCAGAGCAGCAGCTCTCTCGACCACAGACTGGGTGACTGGAGTGCTCCAGACCAGAGCACTCTCCACCAAAGCATAGCAAAGGAATGGAATG
CGAAAGCCTGCAGAACGTTTATTTATCGTCAGAGCCATCAGACTGTCGTGCAACAGATGATCCTGTCAGGCAGACACAGCCATGGTGGACGTTGCCAAAGCATAGCAAAGGAATGGAATG
CGAAAGCCTGCAGAACGTTTATTTAACGTCAGAGCTGGATACTGTGTCTATCGATCATGTTGTGTCATCTCACTACACTAACACTACTGTACTGTCAAAGCATAGCAAAGGAATGGAATG
CGAAAGCCTGCAGAACGTTTATTTAGAGTCAGAGCTGTCTCACTATCCTACTAGTGACTAAGCTAAGACTCACTAGTGTATCACTGTCTACTGTACAAAGCATAGCAAAGGAATGGAATG
CGAAAGCCTGCAGAACGTTTATTTACAGTCAGAGCAGTCTGACTACACAAGTAGTAGCTATCCAATCTCTCTCTATCGTATCTCTCTCTATCGTACAAAGCATAGCAAAGGAATGGAATG
CGAAAGCCTGCAGAACGTTTATTTAGTGTCAGAGCTCTCTAGCTAAGCAATCTCTAGCTAAGCAAAGTCTTCCTAACCAAGTAGTCTGTATGCAACAAAGCATAGCAAAGGAATGGAATG
CGAAAGCCTGCAGAACGTTTATTTACTGTCAGAGCGAAGTTCGTAAGGAAGTTGTGACAAACACAAGTCTCTGTACTGAACTAGTCAGTACAGAACAAAGCATAGCAAAGGAATGGAATG
CGAAAGCCTGCAGAACGTTTATTTATGCTCAGAGCTGAGTGTCAACAACATCAGTTGGTACTACAAGAGTCTCAAGTACACATGTACCAATCACACAAAGCATAGCAAAGGAATGGAATG
CGAAAGCCTGCAGAACGTTTATTTAAGCTCAGAGCAGACTTGTGTGTGTATGACTCTCTACAGTATGACTCACTATGCAATCACTCTCTATCCAACAAAGCATAGCAAAGGAATGGAATG
CGAAAGCCTGCAGAACGTTTATTTATCCTCAGAGCCTAGTCTCTACTCAAACAGTACCTAACCAACATCTCTCTAAGCTAAGTCTACCTACAGTACAAAGCATAGCAAAGGAATGGAATG
CGAAAGCCTGCAGAACGTTTATTTAACCTCAGAGCAGAGTGACTATCCTACTTGTTCCTATGCTAGAAGTCTCTAAGGTATGAGTACCTACACAACAAAGCATAGCAAAGGAATGGAATG
CGAAAGCCTGCAGAACGTTTATTTAGACTCAGAGCCTAGTAGTGTCAGTACTAGTAGTGTCAGTATCAGTCACTAACCTAAGAGTGACTATCCTACAAAGCATAGCAAAGGAATGGAATG
CGAAAGCCTGCAGAACGTTTATTTACACTCAGAGCGTTCTCTCTACTCAAGATCTCACTACACAATCTCTTGTGTCAGTATGTCTGTCTAACGTACAAAGCATAGCAAAGGAATGGAATG
CGAAAGCCTGCAGAACGTTTATTTAGTCTCAGAGCGATCTACTGTGTGTAGTAGTCACTATGGTATGTCTCATGTAGGTATGTCTCATGTAGGTACAAAGCATAGCAAAGGAATGGAATG
CGAAAGCCTGCAGAACGTTTATTTACTCTCAGAGCTGTCTTGAGTACCTAAGTCTAGAGTGACTACAAGTCTTGTTCCTAGTTGTTGTGTACGTACAAAGCATAGCAAAGGAATGGAATG
CGAAAGCCTGCAGAACGTTTATTTATGTGGAGAGCTCTCTCAGTAGACAACATCTTGCTACTCAATCGATACCTAACGTACAGATGTCTAGTGTACAAAGCATAGCAAAGGAATGGAATG
CGAAAGCCTGCAGAACGTTTATTTAAGTGGAGAGCTGACTACGTAAGACATGAGTACGAAAGAGAGAGATCTCTAACGAACTTCTTCGTAGTTCACAAAGCATAGCAAAGGAATGGAATG
CGAAAGCCTGCAGAACGTTTATTTATCTGGAGAGCGATGTGAGAACAAGAGATCTGAGTACAACAAGAGTTGCAAGTAGAGTTGTCAGAAACAGACAAAGCATAGCAAAGGAATGGAATG
CGAAAGCCTGCAGAACGTTTATTTAACTGGAGAGCCTTGTACGTAAGGAACAAGTAGCTACTGAACTTGTGACAACTTCAGAACTAGTGTGACAACAAAGCATAGCAAAGGAATGGAATG
CGAAAGCCTGCAGAACGTTTATTTAGATGGAGAGCGAGTATCGTATGGAAGTCAAGACAATCACATGGTAGTGAAGATCAGAGAATCACATGAGACAAAGCATAGCAAAGGAATGGAATG
CGAAAGCCTGCAGAACGTTTATTTACATGGAGAGCTGCAAAGCAATGGAAAGCTATCCTAAGGTAGTGTACTTGTGACTACAACAGTCAAACGAACAAAGCATAGCAAAGGAATGGAATG
CGAAAGCCTGCAGAACGTTTATTTAGTTGGAGAGCACAGTCTTGTGAAGTTCCAAGTGAAACCAACAGTAGACAAAGCAAGTAGTCATGTTCTGTCAAAGCATAGCAAAGGAATGGAATG
CGAAAGCCTGCAGAACGTTTATTTACTTGGAGAGCGACTATGAGTTGAGTACCAACTGTACTGTATCTGTACAGTGATCTGAGAACACAAGTGTACAAAGCATAGCAAAGGAATGGAATG
CGAAAGCCTGCAGAACGTTTATTTATGAGGAGAGCACTCAAGCTGACACGTGACAGTCTGTGGAGTGCAAAGGAATGTCACAACAGTTCACATGACAAAGCATAGCAAAGGAATGGAATG
CGAAAGCCTGCAGAACGTTTATTTAAGAGGAGAGCAGAGAACCAGTGAGGGATGTGTGAAACTGAACAGACTGAGAGTGGGAGTATGTCATCCAGCAAAGCATAGCAAAGGAATGGAATG
CGAAAGCCTGCAGAACGTTTATTTATCAGGAGAGCCTAGACAGTGCAAGGAGAGTCTCAACTTGAGTAGAGTGTGTCTCGGTTGTGTCAATCAGACAAAGCATAGCAAAGGAATGGAATG
CGAAAGCCTGCAGAACGTTTATTTAACAGGAGAGCCTGTGTGGAGTCCTCTGTCAAGCTGACTCGGTTGAAGCAGCACTCAGCTAGAACATGGTGCAAAGCATAGCAAAGGAATGGAATG
CGAAAGCCTGCAGAACGTTTATTTAGAAGGAGAGCCTCAAGTGTAAGCAATGAGACTAGATCTGAGATGACACTGGAGAGACGTGGACAGACTCGCAAAGCATAGCAAAGGAATGGAATG
CGAAAGCCTGCAGAACGTTTATTTACAAGGAGAGCTGGAAGTTGTTGAGTAGGAACTTGTAGAGTACACAGATGTCACTAGTTGACTCAATGCAACAAAGCATAGCAAAGGAATGGAATG
CGAAAGCCTGCAGAACGTTTATTTAGTAGGAGAGCAGGTGTCTGTCAACTGACAGCACTATGACTCAAGAGTTGTCATCTACTCAGAAGTACACTCAAAGCATAGCAAAGGAATGGAATG
CGAAAGCCTGCAGAACGTTTATTTACTAGGAGAGCTCCACGTGTACAACTTCGACGTCAACATCTGATCGAGCTACTACTAGTCGGTGTAGAACTCAAAGCATAGCAAAGGAATGGAATG
CGAAAGCCTGCAGAACGTTTATTTATGTCGAGAGCCATGCTGCAACTAGTAGAGCGACAAACTCTGTTGCCTCAAGATCTCATGCGTCAAACTCTCAAAGCATAGCAAAGGAATGGAATG
CGAAAGCCTGCAGAACGTTTATTTAAGTCGAGAGCGAACCAGGAAGTTGTGTACCACGAATGAGTGTTCCAGCAAAGAGTGTTCCAGCAAAGAGTCAAAGCATAGCAAAGGAATGGAATG
CGAAAGCCTGCAGAACGTTTATTTATCTCGAGAGCTGTGCCAACCCAGACCAAGGGACTGGATGAGTGACCTTGAAGGAAACTGGGAGAAGTCTACAAAGCATAGCAAAGGAATGGAATG
CGAAAGCCTGCAGAACGTTTATTTAACTCGAGAGCGAACCGTACCCTACCGATCCGTTCCCTTCCTGAGCACTCCAGTCCGTGACAGGTCCTCACCAAAGCATAGCAAAGGAATGGAATG
CGAAAGCCTGCAGAACGTTTATTTAGATCGAGAGCCTACCCAGACGAGACGTTGCGAAGCACAGCTCAGCCTAGCTCTCCTGACCCAACCTGGACCAAAGCATAGCAAAGGAATGGAATG
CGAAAGCCTGCAGAACGTTTATTTACATCGAGAGCGAACCGAGACGAGACCTTGCCTAGCCTAGCTCTCCCTTCCTGACCCTACCGAGACCAGACCAAAGCATAGCAAAGGAATGGAATG
CGAAAGCCTGCAGAACGTTTATTTAGTTCGAGAGCCACACTGAGACAAGAACTGCGTACGACGAGGAGACCTTCGTCACGTGTGCGAGACCTGACCAAAGCATAGCAAAGGAATGGAATG
CGAAAGCCTGCAGAACGTTTATTTACTTCGAGAGCACTCCACGTCGAGAGTGACCTGCTCAGCAGAGCACGTCAGCTCTGGATCCAGACGTCCAGCAAAGCATAGCAAAGGAATGGAATG
CGAAAGCCTGCAGAACGTTTATTTATGACGAGAGCACAGCCAGTCTCACGACTCCCACTCTCGAGACTCCAGGTCGACAGGTTCCGAGTCCTCAGCAAAGCATAGCAAAGGAATGGAATG
CGAAAGCCTGCAGAACGTTTATTTAAGACGAGAGCCAGTCTGTCGGATCGTGGTCACAGGCTAGGAGACCGTAGGACACGACACCTGTCGCAACGCAAAGCATAGCAAAGGAATGGAATG
CGAAAGCCTGCAGAACGTTTATTTATCACGAGAGCTGTCGTCGTGAGGTCCATCGCTGTGGTGTCCACACTCTGGTCGACTGTGGCATCGCAGTCCAAAGCATAGCAAAGGAATGGAATG
CGAAAGCCTGCAGAACGTTTATTTAACACGAGAGCCAACGCAGTGCTTCCGAACGGAGTGGTTCCCATCGCAGTGGTGACCAAGGCACAGGTACCCAAAGCATAGCAAAGGAATGGAATG
CGAAAGCCTGCAGAACGTTTATTTAGAACGAGAGCCTTGGTCGAGGTGTCAGGTCGAAGGTGGACGTCAGCATGAACGTCACACGTCGTGTGGACCAAAGCATAGCAAAGGAATGGAATG
CGAAAGCCTGCAGAACGTTTATTTACAACGAGAGCCTCACTGAGGGTTCCACGACGACTCTCAGCCTGACACCTCGTTGCAGGTCCATGGTGTCCCAAAGCATAGCAAAGGAATGGAATG
CGAAAGCCTGCAGAACGTTTATTTAGTACGAGAGCCTTCCACCTCGAAGCTCCTCGTACGCTCACTCCACAGAGGGAACCACCACTCAGGCAACCCAAAGCATAGCAAAGGAATGGAATG
CGAAAGCCTGCAGAACGTTTATTTACTACGAGAGCCTCTCTCGAGAGCACTCCTCCAACGGAGACCTGACCTAGGTGACCGTCACGTTCGCTACCCAAAGCATAGCAAAGGAATGGAATG
CGAAAGCCTGCAGAACGTTTATTTATGGAGAGAGCGACTCTCTCGGTACCTCGTCTGAGGGATCCTCTGGCAACGCAGACGTCTCAGACGAGGACCAAAGCATAGCAAAGGAATGGAATG
CGAAAGCCTGCAGAACGTTTATTTAAGGAGAGAGCTCACCGTCACGATGCTGGACGAGTCTCAGCAGGACCACTCCTAGCTGGACGACTCGTAGCCAAAGCATAGCAAAGGAATGGAATG
CGAAAGCCTGCAGAACGTTTATTTATCGAGAGAGCGTGTCGACTCACAGCCAGTCACCTCTCAGCGACACCTGTCCTAGCGTGTCAGTGGAGACCCAAAGCATAGCAAAGGAATGGAATG
CGAAAGCCTGCAGAACGTTTATTTAACGAGAGAGCGTTGGTCACGTCTCCGAAGGTGGAGTGACCGACTCCTTGGTGAGCTGTGGACAGGGAAGCCAAAGCATAGCAAAGGAATGGAATG
CGAAAGCCTGCAGAACGTTTATTTAGAGAGAGAGCTCCTCTGACGCTTCCGTCTCGAACGACACCAGAGGACGAGCAACCAGTGGACACGCATCCCAAAGCATAGCAAAGGAATGGAATG
CGAAAGCCTGCAGAACGTTTATTTACAGAGAGAGCACCTCAGGAGCAGACTCCTCTGGAGGAGACTCTGGTGGAGCAGACAGAGGCTGAGGACACCAAAGCATAGCAAAGGAATGGAATG
CGAAAGCCTGCAGAACGTTTATTTAGTGAGAGAGCTCCTCGAGTGAGCTCCACACCTGAGGACACTGTGGTGGTGCAGTCTCCACTCACGCTACCCAAAGCATAGCAAAGGAATGGAATG
CGAAAGCCTGCAGAACGTTTATTTACTGAGAGAGCAGCACTGCAGTGGTCCACACGACAGGAGTCTGCACCTGAGCTCACCTCACGTCAGGTGTCCAAAGCATAGCAAAGGAATGGAATG
CGAAAGCCTGCAGAACGTTTATTTATGCAGAGAGCAGCTCGTGTGGAGTCCTCACGACAGTCCACGAGTCACGTGCAGTCAGGTCTGGTGTCGTCCAAAGCATAGCAAAGGAATGGAATG
CGAAAGCCTGCAGAACGTTTATTTAAGCAGAGAGCCACTCTGACGGACACTGCTCACTCGCTGACTGTGGGTGAGTCCACTCTGGTGCAGGACACCAAAGCATAGCAAAGGAATGGAATG
CGAAAGCCTGCAGAACGTTTATTTATCCAGAGAGCACGTCTCAGGCAACCTCCACAGTGGGATCCAGGTCGATGGCAACCGTGACAGCTCTCTCCCAAAGCATAGCAAAGGAATGGAATG
CGAAAGCCTGCAGAACGTTTATTTAACCAGAGAGCAGCACGAAGGTGGACTCGACCATGGAGACCTGGTCGTAGGCAACCGTGACGATGGACTCCCAAAGCATAGCAAAGGAATGGAATG
CGAAAGCCTGCAGAACGTTTATTTAGACAGAGAGCTGGACGATGGTGTCCCACTCAGGAGCACACTCGACCATGGAGACCGACACCTAGGACGACCAAAGCATAGCAAAGGAATGGAATG
CGAAAGCCTGCAGAACGTTTATTTACACAGAGAGCTGTGCTGTGCTGTGCTGTGCTGTGCTGTGCCTGTCAGGAGAGGTCTGCTCTCGAGTCGTCCAAAGCATAGCAAAGGAATGGAATG
CGAAAGCCTGCAGAACGTTTATTTAAGTGCTCAGCGTTCTACACTGAGATGTTCTACACTGAGATTGTCTACACTACGATTGTCTACACTACGATCAAAGCATAGCAAAGGAATGGAATG
CGAAAGCCTGCAGAACGTTTATTTATCTGCTCAGCTCAGTACTCTCAACTGAAGTCATCTCTACTCAAGTAGTCTGAACTAGTCTCATCTTGGATCAAAGCATAGCAAAGGAATGGAATG
CGAAAGCCTGCAGAACGTTTATTTAACTGCTCAGCACTCTCATCTTGGATCATCTCTTCTTCGATCAAGTGTTCTTGGATGTAGTCTTCTAGGATCAAAGCATAGCAAAGGAATGGAATG
CGAAAGCCTGCAGAACGTTTATTTAGATGCTCAGCCTCTAGAAGTTCACTTCTGTCTAGTCAACTCTAGTCATCTTCGATTGTCTGTTCTACGATCAAAGCATAGCAAAGGAATGGAATG
CGAAAGCCTGCAGAACGTTTATTTACATGCTCAGCTCAGGTCTGTGTGATCTAGGCTTGTACCATTCAGATCAGTGAACTGAAGAGAAGTGTACTCAAAGCATAGCAAAGGAATGGAATG
CGAAAGCCTGCAGAACGTTTATTTAGTTGCTCAGCAGAGCGAGTACTGATCAAGCTGCTAACCATGATCCGTGTAGTGATCTTCCAGCTAAGCATCAAAGCATAGCAAAGGAATGGAATG
CGAAAGCCTGCAGAACGTTTATTTACTTGCTCAGCCTTCCTGCTAGAGATCTTCCTGCTAGAGATGAAGCGAGTAAGCATGTAGCGTGTAACCATCAAAGCATAGCAAAGGAATGGAATG
CGAAAGCCTGCAGAACGTTTATTTATGAGCTCAGCCTCACTCCAATGCATCTCACTCCAATGCATGACACAGCTAGTGATGTCACACCTATGCATCAAAGCATAGCAAAGGAATGGAATG
CGAAAGCCTGCAGAACGTTTATTTAAGAGCTCAGCCATGCTGGTAGAGATCATGCTGGTAGAGATTGTGCAGGTATGGATTGTGCTCGTAAGGATCAAAGCATAGCAAAGGAATGGAATG
CGAAAGCCTGCAGAACGTTTATTTATCAGCTCAGCTGAGCCTCAATGCATTGAGCCTCAATGCATGTTGCTGGTAGTGATCATGCCTCAACAGATCAAAGCATAGCAAAGGAATGGAATG
CGAAAGCCTGCAGAACGTTTATTTAACAGCTCAGCTGTGCCTCAAGAGATAGTGCAGGTAGTGATCTTGCCTCAACAGATTGAGCTGGTAGTGATCAAAGCATAGCAAAGGAATGGAATG
CGAAAGCCTGCAGAACGTTTATTTAGAAGCTCAGCGATGCGACAAAGCATCATGCCACAATCCATTGTGCCTCAAGTGATTGTGCTGGTACTGATCAAAGCATAGCAAAGGAATGGAATG
CGAAAGCCTGCAGAACGTTTATTTACAAGCTCAGCAGTGCTGGTATGCATGATGCACGTAACCATAGTGCGACAAGAGATGTTGCAGGTAAGCATCAAAGCATAGCAAAGGAATGGAATG
CGAAAGCCTGCAGAACGTTTATTTAGTAGCTCAGCAGTGCTCCAAGAGATGTTGCCTCAAAGCATTGTGCGACAACAGATTGTGCCTCAATGCATCAAAGCATAGCAAAGGAATGGAATG
CGAAAGCCTGCAGAACGTTTATTTACTAGCTCAGCCATCCCTCAATCCATGATCCGTCAAAGCATCAAGCACCAACTGATAGTCCCTCAAACCATCAAAGCATAGCAAAGGAATGGAATG
CGAAAGCCTGCAGAACGTTTATTTATGTCCTCAGCTGTCCAGCTAGACATTGTCCAGCTAGACATCTTCCCTGTACACATGATCCGAGTATCCATCAAAGCATAGCAAAGGAATGGAATG
CGAAAGCCTGCAGAACGTTTATTTAAGTCCTCAGCTCTGCCTCAACTGATCATGCTCGTATCCATGAAGCCTCAACACATGTAGCAGGTACTCATCAAAGCATAGCAAAGGAATGGAATG
CGAAAGCCTGCAGAACGTTTATTTATCTCCTCAGCTGTGCCAGTACTGATTGTGCGTGTATGCATTGTGCACGTACAGATTGTGCCAGTACTGATCAAAGCATAGCAAAGGAATGGAATG
CGAAAGCCTGCAGAACGTTTATTTAACTCCTCAGCGTTGCTCGTAGTGATTGAGCGAGTATGCATAGTGCGAGTACTGATTCTGCCAGTATGCATCAAAGCATAGCAAAGGAATGGAATG
CGAAAGCCTGCAGAACGTTTATTTAGATCCTCAGCCAAGCTCCTATGCATTGTCCCACTAACCATTGAGCACGTAGTGATGAAGCCTGTATCCATCAAAGCATAGCAAAGGAATGGAATG
CGAAAGCCTGCAGAACGTTTATTTACATCCTCAGCGTGACACTGTCTCATTGGACCACTAAGCATTCACCTCTGTAGGTTACTCCACCTATCCATCAAAGCATAGCAAAGGAATGGAATG
CGAAAGCCTGCAGAACGTTTATTTAGTTCCTCAGCGACACAGGAAGTAGTACCTCTGGTACAACTGACACGTCAAAGACTCTGTCAGCTAGAGATCAAAGCATAGCAAAGGAATGGAATG
CGAAAGCCTGCAGAACGTTTATTTACTTCCTCAGCACTCCCACAAGTACTACAGCCAGAAGTTCTCTACCAGCAACTTCTTGGACTCCAATGACTCAAAGCATAGCAAAGGAATGGAATG
CGAAAGCCTGCAGAACGTTTATTTATGACCTCAGCACTGCGTCAAAGGATAGTGCGACAACTACTGTAGCCACAACTACTCTTGCGTGAATGACTCAAAGCATAGCAAAGGAATGGAATG
CGAAAGCCTGCAGAACGTTTATTTAAGACCTCAGCTGCTCGTGAAGATGTCTCACCAACAACCTAGATCCACCAACTTCTAGACCTGGTAGAACTCAAAGCATAGCAAAGGAATGGAATG
CGAAAGCCTGCAGAACGTTTATTTATCACCTCAGCACCAAGAGTACACTACTCAATGCTAAGTGTCTGTGACCAAACCTAAGGTGCAGAACAGTACAAAGCATAGCAAAGGAATGGAATG
CGAAAGCCTGCAGAACGTTTATTTAACACCTCAGCTCCAAAGCAACAGAATCCAAAGCAACAGAATCCTACAGTACTGTAGTCTAAGCTAACCTACAAAGCATAGCAAAGGAATGGAATG
CGAAAGCCTGCAGAACGTTTATTTAGAACCTCAGCGACTAGTCAATCGAAAGTGTACGTACTGAAGAGTACTCAAGTGAAGACAACTGAAGTACACAAAGCATAGCAAAGGAATGGAATG
CGAAAGCCTGCAGAACGTTTATTTACAACCTCAGCGAGAACACAAAGACATCGAAACCAACTTCAGAGAACAGAAAGTCATGCTAAGCTACAGAACAAAGCATAGCAAAGGAATGGAATG
CGAAAGCCTGCAGAACGTTTATTTAGTACCTCAGCGATCACAGAACTTCAACACAGACAAGTACAGTTCAGTGAACATCAGTACAGTCAACAACACAAAGCATAGCAAAGGAATGGAATG
CGAAAGCCTGCAGAACGTTTATTTACTACCTCAGCAGTCACTGAAGATCAACTCAAGCAAGTTCAACTCAGAGAAGTTCAACACAGACAAGTACACAAAGCATAGCAAAGGAATGGAATG
CGAAAGCCTGCAGAACGTTTATTTATGGACTCAGCCTGAGAGTCATCGTGCACAGCTTCATGCTGGACTGGAACAACTGATCGTGTCTCAAGCTGCAAAGCATAGCAAAGGAATGGAATG
CGAAAGCCTGCAGAACGTTTATTTAAGGACTCAGCGACTAGTCTATCGTATGAGTTCAGTGTCTACTAGAACACACATGAGAGAATGGTATCACACAAAGCATAGCAAAGGAATGGAATG
CGAAAGCCTGCAGAACGTTTATTTATCGACTCAGCCACTAAGCTAGTCAATGTGTGACTAAGGTAACTGTTGTGTGACTAAGAGTGTTGTTCTGTCAAAGCATAGCAAAGGAATGGAATG
CGAAAGCCTGCAGAACGTTTATTTAACGACTCAGCACGTGCTTGGGTACCGTGTGTCAGGAGGACCTTGAGTGTGACACGCTAGAGTCTGACGAGCAAAGCATAGCAAAGGAATGGAATG
CGAAAGCCTGCAGAACGTTTATTTAGAGACTCAGCACTCACTAGGTGGACGAAGATGAGGAGACCGTTCACATCGTGCACGATCAACTCGGTGACCAAAGCATAGCAAAGGAATGGAATG
CGAAAGCCTGCAGAACGTTTATTTACAGACTCAGCGAAGACTAGGACGACTCAGACAAGGAGGACGTTCAGTTCGGTGACCTAGACTAGGCTACCCAAAGCATAGCAAAGGAATGGAATG
CGAAAGCCTGCAGAACGTTTATTTAGTGACTCAGCTCGTGAGCTCTCACCCTGTGGTCTCCTACCCTCTGGATGGCAACCACTGATGAGGAGGACCAAAGCATAGCAAAGGAATGGAATG
CGAAAGCCTGCAGAACGTTTATTTACTGACTCAGCGAGAGTCGTCGAACCAGCAGCTGTCAGGACAGCAGACGTCTCACCGTCAGTGCTCCTACCCAAAGCATAGCAAAGGAATGGAATG
CGAAAGCCTGCAGAACGTTTATTTATGCACTCAGCCTTCGGACACAGACCTCACGCTCACGAACCCAACGTGGTCACACCTGGAGACGTCGTACCCAAAGCATAGCAAAGGAATGGAATG
CGAAAGCCTGCAGAACGTTTATTTAAGCACTCAGCTCGAGGAGTCGAACCACGAGCAGTCCAACCGTTCGGACACCATCCTGACGGTCACCTTCCCAAAGCATAGCAAAGGAATGGAATG
CGAAAGCCTGCAGAACGTTTATTTATCCACTCAGCAGGTGGACTCAGGACAGGTGGACTCAGGACCACAGTCCTCTGGACCACAGTCCTCTGGACCAAAGCATAGCAAAGGAATGGAATG
CGAAAGCCTGCAGAACGTTTATTTAACCACTCAGCTGGTGTCCTCAGGACTGGTGTCCTCAGGACTCGTGCACTCTCGACTCGTGCACTCTCGACCAAAGCATAGCAAAGGAATGGAATG
CGAAAGCCTGCAGAACGTTTATTTAGACACTCAGCAGCTGCACTCCTGACAGCTGCACTCCTGACTCGTGAGCTCACGACTCGTGAGCTCACGACCAAAGCATAGCAAAGGAATGGAATG
CGAAAGCCTGCAGAACGTTTATTTACACACTCAGCACACAGTTGGGTGACACACAGTTGGGTGACCATCACTTGGACGACGATCAGTTGGTCGACCAAAGCATAGCAAAGGAATGGAATG
CGAAAGCCTGCAGAACGTTTATTTAGTCACTCAGCCATCAAGAGGCAGACAGTCACATGGAGGACTCACACTTGGCTGACAGACAGTTGGGTGACCAAAGCATAGCAAAGGAATGGAATG
CGAAAGCCTGCAGAACGTTTATTTACTCACTCAGCCATCAACAGGCTGACGAAGATCTGGGTACCGATCAACAGGCAGACCAAGAGATGGGTACCCAAAGCATAGCAAAGGAATGGAATG
CGAAAGCCTGCAGAACGTTTATTTATGGTCTCAGCAGCTGCTTGGAGCACACGTGAGTGGACGACTCAGATCAGGTGCACTCTGATCTGGTGGACCAAAGCATAGCAAAGGAATGGAATG
CGAAAGCCTGCAGAACGTTTATTTAAGGTCTCAGCGTGAGTGTGGTCGACTGCAGTCTGGGAGACGTGAGAGTGGACCACGAGAGCTCTCAGCACCAAAGCATAGCAAAGGAATGGAATG
CGAAAGCCTGCAGAACGTTTATTTATCGTCTCAGCGAGTGCTACGTGTCGCATGATGGTGAGGAGCATCGCAGTCTGACCCTAGGCTCACTCTCCCAAAGCATAGCAAAGGAATGGAATG
CGAAAGCCTGCAGAACGTTTATTTAACGTCTCAGCGTTCTACTGTACCTAGTTCTACTGTACCTATCCTATCCAAGAGAAGATGTGAGTAGTCAACAAAGCATAGCAAAGGAATGGAATG
CGAAAGCCTGCAGAACGTTTATTTAGAGTCTCAGCGAAGTGTTGTCTCTAACAGTCATGTGTCTAACTCTCATGTAGCTAAGTCTACTGTCTGTACAAAGCATAGCAAAGGAATGGAATG
CGAAAGCCTGCAGAACGTTTATTTACAGTCTCAGCTGTCTACTGTACGTACTAGTTCTGTTCGTACAAGTTCTGTGAGTAGAAGTAGTGTACGTACAAAGCATAGCAAAGGAATGGAATG
CGAAAGCCTGCAGAACGTTTATTTAGTGTCTCAGCACTCTGTCTAAGCAATCTCTCACTATGCAAAGTCTAGTGTTGGTACTAGTCTCTAGTCAACAAAGCATAGCAAAGGAATGGAATG
CGAAAGCCTGCAGAACGTTTATTTACTGTCTCAGCCATCTGTCTATGCAATCTCTACCTACAGAACATCTCACTAAGCAAACTCTACCTACTGAACAAAGCATAGCAAAGGAATGGAATG
CGAAAGCCTGCAGAACGTTTATTTATGCTCTCAGCACAGTACGTACTACACTTGTCTCAAACACAAGTCTAGCTACAGAACAAGTCAGTAAGGAACAAAGCATAGCAAAGGAATGGAATG
CGAAAGCCTGCAGAACGTTTATTTAAGCTCTCAGCTCACTCTCTAAGGTAGAACTAGTGTACGTAGATCTTGCTATGGAACTTCTACCTAACGAACAAAGCATAGCAAAGGAATGGAATG
CGAAAGCCTGCAGAACGTTTATTTATCCTCTCAGCAGTCTACTGTAGGTATCTCTGATGTTCGTAAGACTACTGTTGCTATCACTGATGTAGCTACAAAGCATAGCAAAGGAATGGAATG
CGAAAGCCTGCAGAACGTTTATTTAACCTCTCAGCAGAGTGTTGTGTCTACTTGTGATGTGACTACAAGTCATGTGAGTAGAAGTGATGTACGTACAAAGCATAGCAAAGGAATGGAATG
CGAAAGCCTGCAGAACGTTTATTTAGACTCTCAGCTGTGTGTTGTCAGTACTCTACATGTGAGTATCTGTCATGTGACTATGTGTACTGTTCCTACAAAGCATAGCAAAGGAATGGAATG
CGAAAGCCTGCAGAACGTTTATTTACACTCTCAGCGATCTCTTGTAGCTAGTAGTAGTGTACGTATCAGTGATGTCTGTACTTGTAGTGTGAGTACAAAGCATAGCAAAGGAATGGAATG
CGAAAGCCTGCAGAACGTTTATTTAGTCTCTCAGCCAACTGTTGTGTCTAACACTGATGTGACTACTAGTTCTGTGAGTACAAGTTGTGTTCGTACAAAGCATAGCAAAGGAATGGAATG
CGAAAGCCTGCAGAACGTTTATTTACTCTCTCAGCTCTCTTCAGTCACTAGTAGTGTTGTAGCTAACACTCTAGTCATGTCTTCTACAGTAGTGTCAAAGCATAGCAAAGGAATGGAATG
CGAAAGCCTGCAGAACGTTTATTTATGTGGTCAGCACAGTTGCTAACGAATCAGTCTGTATCGAATGGATAGTGTTCGTATCACTACCTAGACAACAAAGCATAGCAAAGGAATGGAATG
CGAAAGCCTGCAGAACGTTTATTTAAGTGGTCAGCGAAGTGAGTAGTACACAAGTCAGTACTACATCAGTTCGTAGAACAGTAGTGTGTATGGAACAAAGCATAGCAAAGGAATGGAATG
CGAAAGCCTGCAGAACGTTTATTTATCTGGTCAGCACAGTCAGTAACGAATGTGTTCCAATGACAACAGTACGTACTACAGTTGTGTCAATCACACAAAGCATAGCAAAGGAATGGAATG
CGAAAGCCTGCAGAACGTTTATTTAACTGGTCAGCTCTGTTGCTACTGAAAGTGTCTGTAGTGAATGAGTGTGTACAGAATGTGTGTCAACAACACAAAGCATAGCAAAGGAATGGAATG
CGAAAGCCTGCAGAACGTTTATTTAGATGGTCAGCCTCAAAGGTACAGAAACCAACACAAAGGAAAGCTAGTGTATGCAATCGTACTCAAAGGAACAAAGCATAGCAAAGGAATGGAATG
CGAAAGCCTGCAGAACGTTTATTTACATGGTCAGCCAGTAGTCTAGAGTAAGTGTTCAGTTGTGTCAGAATCGTAGAGTAGTCAAACCTACACTACAAAGCATAGCAAAGGAATGGAATG
CGAAAGCCTGCAGAACGTTTATTTAGTTGGTCAGCAGAGTCTTGTGTTGTAGTGTCTCTAGTCTATCAGTCAAGTGTCTATCGTACAGTAGTGAACAAAGCATAGCAAAGGAATGGAATG
CGAAAGCCTGCAGAACGTTTATTTACTTGGTCAGCGATGTTCCTATCAGTCTAGTCATGTCATCTTGTGTCACTAGAAGTCATGTTCTGTAGTCTCAAAGCATAGCAAAGGAATGGAATG
CGAAAGCCTGCAGAACGTTTATTTATGAGGTCAGCGAGAAGAAGAGTCAGGTGTAGTACATGTGATGAGTGTGTACTCAAAGACTCTTGTTGTGTCAAAGCATAGCAAAGGAATGGAATG
CGAAAGCCTGCAGAACGTTTATTTAAGAGGTCAGCGTTCATGCTGCTAGGCTAGAAGGTGTGAGGTGTCACACAGTCTGGGATCAAGGTGGTTGGCAAAGCATAGCAAAGGAATGGAATG
CGAAAGCCTGCAGAACGTTTATTTATCAGGTCAGCCTGTGGTACGTCGTCTGCTGCTACGACGTCTCCTGAGGAGCTGTCCACTGGAGAGTCCTCCAAAGCATAGCAAAGGAATGGAATG
CGAAAGCCTGCAGAACGTTTATTTAACAGGTCAGCCACAGTGGAGTGTGGAGCAGGAACGGACTCACCTGGAGAGCTGTCGTCTGCTGAGTCCTCCAAAGCATAGCAAAGGAATGGAATG
CGAAAGCCTGCAGAACGTTTATTTAGAAGGTCAGCCTCAACTTGTCTTGTAGCAAAGTGTAGTGTAGTCATGACAAGAGACTCTGGTTGACTGTGCAAAGCATAGCAAAGGAATGGAATG
CGAAAGCCTGCAGAACGTTTATTTACAAGGTCAGCTCCAACTTCTTCACTGAACAAGAGTGAAGTCTCTACTAGTCATCTAGTGTAGTCTCTTCTCAAAGCATAGCAAAGGAATGGAATG
CGAAAGCCTGCAGAACGTTTATTTAGTAGGTCAGCTCACAGAAGTTGACTCATCACTTGTACTCTAGTCATGTCTGATCTACACATCACTGTACTCAAAGCATAGCAAAGGAATGGAATG
CGAAAGCCTGCAGAACGTTTATTTACTAGGTCAGCAGTCGCTTGTTCACTTCAGGTGTGTACTCTTCTCATGTCTTCGATAGAGACTTGTAGACTCAAAGCATAGCAAAGGAATGGAATG
CGAAAGCCTGCAGAACGTTTATTTATGTCGTCAGCACACGAGCTAGAACTTGAGGGTGAAAGAGTTCCACTGGTATGAGTTGGACGTGAAGTCTACAAAGCATAGCAAAGGAATGGAATG
CGAAAGCCTGCAGAACGTTTATTTAAGTCGTCAGCTGTGCCTGACGAGTCGTTCGACTGATGTCAGTTGGGTAGACTACATCCAGTCGTAACTGTCAAAGCATAGCAAAGGAATGGAATG
CGAAAGCCTGCAGAACGTTTATTTATCTCGTCAGCACACCTCGACCTACCTCACCAGGACGTACCACAGCACACCAGGACGATGCGATCCTCACCCAAAGCATAGCAAAGGAATGGAATG
CGAAAGCCTGCAGAACGTTTATTTAACTCGTCAGCGAACCCTCTCACCTCTGTGCTCGACGTACCTGTCCACGACTGGACTCTCCCAGACTCGACCAAAGCATAGCAAAGGAATGGAATG
CGAAAGCCTGCAGAACGTTTATTTAGATCGTCAGCAGTCCTGCACAGACCGTTGCCAACCGTAGCAGTGCTCGACACACCTCACCACCTCGAGTCCAAAGCATAGCAAAGGAATGGAATG
CGAAAGCCTGCAGAACGTTTATTTACATCGTCAGCTCCACACGTGACCTGTGTGCAGAGGAGTCGCAACCCAACGCTTGGTGTGCGTACCTGAGCCAAAGCATAGCAAAGGAATGGAATG
CGAAAGCCTGCAGAACGTTTATTTAGTTCGTCAGCGTAGCTGTGACTCAAGTTCCTGAGACTGTACAACCACCTGGTACATGACCGTGTGAGACACAAAGCATAGCAAAGGAATGGAATG
CGAAAGCCTGCAGAACGTTTATTTACTTCGTCAGCAGAGCAGTGGTGCTGACTGCACCTCTCGTGCTACCCATGAAGCTACTAGCCAGTGAGCAACAAAGCATAGCAAAGGAATGGAATG
CGAAAGCCTGCAGAACGTTTATTTATGACGTCAGCACTGCTGCACTCACGACTGCTGCACTCACGTGTGCTCACCTGTCGCATCCAGGTCCTGAGCAAAGCATAGCAAAGGAATGGAATG
CGAAAGCCTGCAGAACGTTTATTTAAGACGTCAGCTGGTCCTAGGGTGAGCTCACGTAGGCAGAGTGTCCAGTGGACACGCTTCCTGAGGTCGAGCAAAGCATAGCAAAGGAATGGAATG
CGAAAGCCTGCAGAACGTTTATTTATCACGTCAGCTGGTCGTAGGAGACCAGCTCCTTCGTCGACGTGACGACTCTGGTCAGGACCTGTCACCACCAAAGCATAGCAAAGGAATGGAATG
CGAAAGCCTGCAGAACGTTTATTTAACACGTCAGCCTGAGCTTGATGCTCTCACGTCCTGACCACACAGGTCCAGCAGACACAGGTCCAGCAGACCAAAGCATAGCAAAGGAATGGAATG
CGAAAGCCTGCAGAACGTTTATTTAGAACGTCAGCAGACGGTCTGGTCTCAGTCGGTGTGGTGTCCAGAGTCAGATCCTCGAGAGAGAGAAGCTCCAAAGCATAGCAAAGGAATGGAATG
CGAAAGCCTGCAGAACGTTTATTTACAACGTCAGCCAGACTGTGGGTAGCCACACTGAGGGTTCCGATGGCAACGCAGACAGCTCTCTCGTCACCCAAAGCATAGCAAAGGAATGGAATG
CGAAAGCCTGCAGAACGTTTATTTAGTACGTCAGCTCCTCCTACGCACACTCACCCTCTCCAAGCCACTCCAACGGACACAGGTCAGTCGTGGACCAAAGCATAGCAAAGGAATGGAATG
CGAAAGCCTGCAGAACGTTTATTTACTACGTCAGCCTCACACTCGCTTCCACGTCCTTCGACACCTCGTCAGACGAGGACCAGACGAAGGGATCCCAAAGCATAGCAAAGGAATGGAATG
CGAAAGCCTGCAGAACGTTTATTTATGGAGTCAGCGTCTCAGACGAGGACCACTCTGACGTGGACGTCTCGAACGAGGACCTCTCCAACGTCGACCAAAGCATAGCAAAGGAATGGAATG
CGAAAGCCTGCAGAACGTTTATTTAAGGAGTCAGCTGCACCTCACGAAGCAGGACTGCACCATGCAGCACTGCTCGAAGCTGCACCTGTCACAGCCAAAGCATAGCAAAGGAATGGAATG
CGAAAGCCTGCAGAACGTTTATTTATCGAGTCAGCACCACCTCACGAAGCAGGTCCAGTCTCTCCACGACCAGACCTTGCCAGACCTGACAGAGCCAAAGCATAGCAAAGGAATGGAATG
CGAAAGCCTGCAGAACGTTTATTTAACGAGTCAGCCTGTCCAAGGACTCCGACTCTCTCGTGACCCACTCCTTGGAGACCAGCTCACTGGCATCCCAAAGCATAGCAAAGGAATGGAATG
CGAAAGCCTGCAGAACGTTTATTTAGAGAGTCAGCGTCACACTCGCATCCACGTCTGACGTCACCCTGTCGTTCGCTTCCCATGGGAGAGCAGACCAAAGCATAGCAAAGGAATGGAATG
CGAAAGCCTGCAGAACGTTTATTTACAGAGTCAGCACGTCAGCAGCACACGACACTCGAGGTGACCTACCACTCGGTACCGAACCTGTCGACACCCAAAGCATAGCAAAGGAATGGAATG
CGAAAGCCTGCAGAACGTTTATTTAGTGAGTCAGCCTCTCTGCTGCACACTGAGGAGTGAGTGTCGTCTCGTGTGCTCACTGAGGTGTGAAGCTCCAAAGCATAGCAAAGGAATGGAATG
CGAAAGCCTGCAGAACGTTTATTTACTGAGTCAGCGAAGGGTCTGGTCTCGTCTCTGGTGTGGTCACAGGAGTGAACCTCCACTCACGTGCACACCAAAGCATAGCAAAGGAATGGAATG
CGAAAGCCTGCAGAACGTTTATTTATGCAGTCAGCGAAGGTCCTGCATGGCTTGGCAGTGTGTGGAGTGGTGGTGTGCTCCTCTCGTCAGGTGTCCAAAGCATAGCAAAGGAATGGAATG
CGAAAGCCTGCAGAACGTTTATTTAAGCAGTCAGCCAAGGCAGTGACCTCTCAGGTCGTGTGCTCGAAGGACCTGCACTCGAAGGACCTGCACTCCAAAGCATAGCAAAGGAATGGAATG
CGAAAGCCTGCAGAACGTTTATTTATCCAGTCAGCCTTGGACGAGCAGTCGAGTCTGTCGTCGACTGAGGCTGAGGAGTCACCTCTCACGCTGACCAAAGCATAGCAAAGGAATGGAATG
CGAAAGCCTGCAGAACGTTTATTTAACCAGTCAGCTGTCGCACAGACCTCCACTCTCACGTGCACGAAGGTCCAGAGCTCGAGTCTCTCGAGGACCAAAGCATAGCAAAGGAATGGAATG
CGAAAGCCTGCAGAACGTTTATTTAGACAGTCAGCCATGGGTTCGTCCACAGTGGTCTCGGTGACTCAGGTCGAGTCGTCTGTGGTGACGTGCACCAAAGCATAGCAAAGGAATGGAATG
CGAAAGCCTGCAGAACGTTTATTTACACAGTCAGCTGTGCTGTGCTGTGCTGTGCTGTGCTGTGCGTGTCACTCGCAGACACGTCTGTCGTCGACCAAAGCATAGCAAAGGAATGGAATG
CGAAAGCCTGCAGAACGTTTATTTAAGTGCACAGCTCACTTGACTGAGATTCACTTGACTGAGATCATCTTCACTACGATGATCTAGACTTCGATCAAAGCATAGCAAAGGAATGGAATG
CGAAAGCCTGCAGAACGTTTATTTATCTGCACAGCCTAGTCATCTTCGATCAAGTACTCTTGGATACTCTACTCTAGGATTGTCTTGTCTGTACTCAAAGCATAGCAAAGGAATGGAATG
CGAAAGCCTGCAGAACGTTTATTTAACTGCACAGCCATCTCATCTCTGATGATCTGATCTGTGATAGTCTCTTCTGAGATTGTCTGTTCTACGATCAAAGCATAGCAAAGGAATGGAATG
CGAAAGCCTGCAGAACGTTTATTTAGATGCACAGCTCCAAAGAGTTCGATCACAAGAAGTCAGATGATGTTGTCTTGCATCTTGTACTCTACCATCAAAGCATAGCAAAGGAATGGAATG
CGAAAGCCTGCAGAACGTTTATTTACATGCACAGCCTACCTCCTAACCATTGGACACCTAGACATCAACGACAGTAGCATCAACGACAGTAGCATCAAAGCATAGCAAAGGAATGGAATG
CGAAAGCCTGCAGAACGTTTATTTAGTTGCACAGCAGAGCACGTAAGCATCTTGCAGGTACTGATTCTGCCTGTACTCATTGTGCCAGTACACATCAAAGCATAGCAAAGGAATGGAATG
CGAAAGCCTGCAGAACGTTTATTTACTTGCACAGCACAGGACCTACAGATTGAGGTGCTATCGATTCCACGAGTATGCATCTGACAGGTACAGATCAAAGCATAGCAAAGGAATGGAATG
CGAAAGCCTGCAGAACGTTTATTTATGAGCACAGCGTGACGAGTAACCATCAGACACGTATCCATCATGGCTGTATGGATCATGGCTGTATGGATCAAAGCATAGCAAAGGAATGGAATG
CGAAAGCCTGCAGAACGTTTATTTAAGAGCACAGCGATGCACGTACAGATACTGCTCGTAGAGATGATCCACGTACTACTAGTCCTGGTAGAACTCAAAGCATAGCAAAGGAATGGAATG
CGAAAGCCTGCAGAACGTTTATTTATCAGCACAGCGTTGCCACAAGACATGTTGCCACAAGACATTCTGCAGGTATCCATTCTGCAGGTATCCATCAAAGCATAGCAAAGGAATGGAATG
CGAAAGCCTGCAGAACGTTTATTTAACAGCACAGCTGTGCCACAATGCATTGTGCCACAATGCATTGTGCCACAAAGCATTGTGCCACAAAGCATCAAAGCATAGCAAAGGAATGGAATG
CGAAAGCCTGCAGAACGTTTATTTAGAAGCACAGCCTAGCTCCAAAGCATCTAGCTCCAAAGCATTCTGCGACAAGTGATTCTGCGACAAGTGATCAAAGCATAGCAAAGGAATGGAATG
CGAAAGCCTGCAGAACGTTTATTTACAAGCACAGCACAGCACCAACAGATGTAGCGTCAATGCATTCTCCGACAACTGATTCTCCGACAACTGATCAAAGCATAGCAAAGGAATGGAATG
CGAAAGCCTGCAGAACGTTTATTTAGTAGCACAGCTCTGCGTGAAAGGATACTGCCTGAATCGATAGTGCCTGAATCGATACTGCAGCAAGAGATCAAAGCATAGCAAAGGAATGGAATG
CGAAAGCCTGCAGAACGTTTATTTACTAGCACAGCGATCCAGCAATCGATAGACCGTCAACTGATTGAGCGAGAATGGATGAAGCTGCAAGAGATCAAAGCATAGCAAAGGAATGGAATG
CGAAAGCCTGCAGAACGTTTATTTATGTCCACAGCTCGACGTGTAGACATAGGACCAGTAACCATAGGACGAGTAGACATTCGACCAGTACACATCAAAGCATAGCAAAGGAATGGAATG
CGAAAGCCTGCAGAACGTTTATTTAAGTCCACAGCAGGACTCGTAAGCATCAACCGTCAACAGATCACACGTGTAGTCATTGCACAGGTAAGCATCAAAGCATAGCAAAGGAATGGAATG
CGAAAGCCTGCAGAACGTTTATTTATCTCCACAGCCAAGCCTCAAAGCATCAAGCCTCAAAGCATGATCCCTCAAGTGATTCTCCCACAAGAGATCAAAGCATAGCAAAGGAATGGAATG
CGAAAGCCTGCAGAACGTTTATTTAACTCCACAGCACAGCAGGTAGACATCTTGCCACAATGCATACAGCAGGTAGTCATAGAGCCTCAAGACATCAAAGCATAGCAAAGGAATGGAATG
CGAAAGCCTGCAGAACGTTTATTTAGATCCACAGCAGAGCGTGTATGCATCTTGCGAGTAGTGATAGAGCACGTAAGCATCATGCCTCAACAGATCAAAGCATAGCAAAGGAATGGAATG
CGAAAGCCTGCAGAACGTTTATTTACATCCACAGCAGCACTCGTATGGATGAGTCCACTAACCATGTACCGTGTACAGATACGACACCTATCCATCAAAGCATAGCAAAGGAATGGAATG
CGAAAGCCTGCAGAACGTTTATTTAGTTCCACAGCGTGTCTCCAAAGACTCACACAGGAATGTCTCACACCAACAACAGTACGTCACGAAAGTCTCAAAGCATAGCAAAGGAATGGAATG
CGAAAGCCTGCAGAACGTTTATTTACTTCCACAGCTCTGCACCAAGTACTACTGCGACAACTACTACGACCTGTAGTGATTCACCGTCAACAACTCAAAGCATAGCAAAGGAATGGAATG
CGAAAGCCTGCAGAACGTTTATTTATGACCACAGCTGTGCCTCAATGCATTCTGCAGGTATCCATACTGCGTCAAGTGATCATGCTGGTATGCATCAAAGCATAGCAAAGGAATGGAATG
CGAAAGCCTGCAGAACGTTTATTTAAGACCACAGCTCGACGAACATCCTACAGACCTACACACTACATGCGACAACTACTGATGCACCAAGTACTCAAAGCATAGCAAAGGAATGGAATG
CGAAAGCCTGCAGAACGTTTATTTATCACCACAGCCAAGATGCTAAGTGTTCAGACAGTAGTCTACTGAGAGGTACACTACAGAGCTCAAACCTACAAAGCATAGCAAAGGAATGGAATG
CGAAAGCCTGCAGAACGTTTATTTAACACCACAGCGAGTAGACTATCGTAAGCAAAGGTACTGAAGTACAGAGTAAGCTACATCAACCAATGGTACAAAGCATAGCAAAGGAATGGAATG
CGAAAGCCTGCAGAACGTTTATTTAGAACCACAGCACAGAGTACAAGAGAACACAGTCAAAGACAACCAAGAGTATGGAAAGCTATCTGTGTCAACAAAGCATAGCAAAGGAATGGAATG
CGAAAGCCTGCAGAACGTTTATTTACAACCACAGCCTTCACTGAATGAGACAACACACAAGTAGAACTCAGTGAACATGATCTCACAGAAGATGACAAAGCATAGCAAAGGAATGGAATG
CGAAAGCCTGCAGAACGTTTATTTAGTACCACAGCTGACACAGAAACAGAAGACAGTGAAGAAGAAGACACAGAAAGAGACATCAAGGAACATGACAAAGCATAGCAAAGGAATGGAATG
CGAAAGCCTGCAGAACGTTTATTTACTACCACAGCACCTGGTTCAGACTGAGTGAGAACATCTGAGTAGAGTACAGTTGAAGTCAAGGAAAGAGACAAAGCATAGCAAAGGAATGGAATG
CGAAAGCCTGCAGAACGTTTATTTATGGACACAGCAGCAGCTTCATCCTGGACAGTCACACACTGGACAGTCTCAGTGTGCTGTGCAACAAGTGACAAAGCATAGCAAAGGAATGGAATG
CGAAAGCCTGCAGAACGTTTATTTAAGGACACAGCCAGAGTCCTGAGGAGAGCTGGTAGACAGTGGACAGGTAGACTCAGGAGTGGTTCACTGTGCAAAGCATAGCAAAGGAATGGAATG
CGAAAGCCTGCAGAACGTTTATTTATCGACACAGCCAAGACAAGACAGTGTCGTATCGTATCACATGTGAAGAGACAGTGCAGAAGTCAATCACACAAAGCATAGCAAAGGAATGGAATG
CGAAAGCCTGCAGAACGTTTATTTAACGACACAGCTGTGACTAGGAGCACGTCTGCAAGGCTGACAGCTGGTGAGCATGGAGTGAGTCAGCAAGGCAAAGCATAGCAAAGGAATGGAATG
CGAAAGCCTGCAGAACGTTTATTTAGAGACACAGCTGTCACATGGGTACCAGACAGTAGGCTGACGTAGAAGAGGAGGACTCTCACAAGGCAGACCAAAGCATAGCAAAGGAATGGAATG
CGAAAGCCTGCAGAACGTTTATTTACAGACACAGCTCTGACTTGGCATCCCATGATCAGGTGACCGAAGATCAGGCTTCCTCTCATGTCGCAACCCAAAGCATAGCAAAGGAATGGAATG
CGAAAGCCTGCAGAACGTTTATTTAGTGACACAGCCAGTGAGTGGCAACCGTCAGTCCTCGTTCCTGCTGACTGGTGACCCAGTGTGTGGCATCCCAAAGCATAGCAAAGGAATGGAATG
CGAAAGCCTGCAGAACGTTTATTTACTGACACAGCTCGTGGTCTCCTGACGACAGTGCTCAGGACGTGTGTGTGGTCGACGTCAGTGCTCTCACCCAAAGCATAGCAAAGGAATGGAATG
CGAAAGCCTGCAGAACGTTTATTTATGCACACAGCAGACGGAGTCGTACCCTTCGTCGTCGAACCGTGAGTCCTCACGACACGAGCTGTCTGGACCAAAGCATAGCAAAGGAATGGAATG
CGAAAGCCTGCAGAACGTTTATTTAAGCACACAGCGTACGGTGTCCAACCGTACGGTGTCCAACCACTCGAGGTCAGACCTCTCGTGGTCTGACCCAAAGCATAGCAAAGGAATGGAATG
CGAAAGCCTGCAGAACGTTTATTTATCCACACAGCGTGAGCTGTCGAACCGACAGCACTCTCGACTCGAGCTGTCGAACCGTGAGACCTCTGGACCAAAGCATAGCAAAGGAATGGAATG
CGAAAGCCTGCAGAACGTTTATTTAACCACACAGCTGCAGCTGTCCAACCGTCAGCACTCACGACCTGAGTGCTCCAACCGTCAGCTCTCGAGACCAAAGCATAGCAAAGGAATGGAATG
CGAAAGCCTGCAGAACGTTTATTTAGACACACAGCGAGTGAGCTCCAGACACCTGTGTGGGACACCACAGCTGTCTGGACACGTGCACTCGTGACCAAAGCATAGCAAAGGAATGGAATG
CGAAAGCCTGCAGAACGTTTATTTACACACACAGCCTTCATGAGGCTACCACACAGAAGGACGACGTAGACATGGAGACCGATCAACAGGCTACCCAAAGCATAGCAAAGGAATGGAATG
CGAAAGCCTGCAGAACGTTTATTTAGTCACACAGCGTAGATCAGGCAACCACTCACTAGGTCGACCTTCAACAGGAGGACTCACAGTAGGGAGACCAAAGCATAGCAAAGGAATGGAATG
CGAAAGCCTGCAGAACGTTTATTTACTCACACAGCAGAGACTTGGGTTCCTCTCATGTCGCTACCAGAGACTTGGGTTCCAGTCACTAGGGTACCCAAAGCATAGCAAAGGAATGGAATG
CGAAAGCCTGCAGAACGTTTATTTATGGTCACAGCTCCTGCAAGGAGGACACCTGGTAGGTCGACCATGATCAGGGAACCTCAGACTAGGAGGACCAAAGCATAGCAAAGGAATGGAATG
CGAAAGCCTGCAGAACGTTTATTTAAGGTCACAGCGTGAGTGTGGTCGACTGGAGTCCTCGAACCCTGAGTCTGGTGCACAGGAGGACTCTCGACCAAAGCATAGCAAAGGAATGGAATG
CGAAAGCCTGCAGAACGTTTATTTATCGTCACAGCACGAGACAGGAGCTCACCAGACTCGAGTGGCTACGCACTCTGGACAGACGCTGTCTCACCCAAAGCATAGCAAAGGAATGGAATG
CGAAAGCCTGCAGAACGTTTATTTAACGTCACAGCGTTCTGTTGTAGCTACTTCTCTTGTTCCTACTCAACAACATCTCAGTGTAGAGAAAGACACAAAGCATAGCAAAGGAATGGAATG
CGAAAGCCTGCAGAACGTTTATTTAGAGTCACAGCTCTGTAGTGTCTGTAACTGTTCTGTTGCTATGTCTCTTGTTCCTAGTAGTCATGTTGCTACAAAGCATAGCAAAGGAATGGAATG
CGAAAGCCTGCAGAACGTTTATTTACAGTCACAGCACAGTAGTGTTGGTACAAGTACTGTTCGTAAGAGTAGTGTGAGTAAGAGTAGTGTGAGTACAAAGCATAGCAAAGGAATGGAATG
CGAAAGCCTGCAGAACGTTTATTTAGTGTCACAGCCTTCTCTCTACTGAACTTCTCTCTACTGAATCTCTAGTGTGTCAAACTCTTCTGTCTCAACAAAGCATAGCAAAGGAATGGAATG
CGAAAGCCTGCAGAACGTTTATTTACTGTCACAGCCTTCTAGCTATGGAAACACTCACTAGAGAATGACTCACTAACGAATCACTCTCTACAGAACAAAGCATAGCAAAGGAATGGAATG
CGAAAGCCTGCAGAACGTTTATTTATGCTCACAGCCATCTTCCTACAGAAACTCTTGCTAACGAACATCTAGCTAAGGAACTTCTACCTAACGAACAAAGCATAGCAAAGGAATGGAATG
CGAAAGCCTGCAGAACGTTTATTTAAGCTCACAGCCTTCTAGCTATGCAAAGACTACCTATCCAAAGTCTGTGTAGAACAAGTCTGTGTAGAACACAAAGCATAGCAAAGGAATGGAATG
CGAAAGCCTGCAGAACGTTTATTTATCCTCACAGCACTCTACCTACTGAACATCTCACTAAGCAACTTCTTCCTAACCAATCACTCACTAGTCAACAAAGCATAGCAAAGGAATGGAATG
CGAAAGCCTGCAGAACGTTTATTTAACCTCACAGCACTCTTGTGTTGCTAGTTCTACTGTACCTAACTCTCTCTAGTCAACATCTAGTGTTGGTACAAAGCATAGCAAAGGAATGGAATG
CGAAAGCCTGCAGAACGTTTATTTAGACTCACAGCCTAGTTGAGTAGCTAGAAGTCATGTGTGTATGTCTGATGTTCCTATGTCTGATGTTCCTACAAAGCATAGCAAAGGAATGGAATG
CGAAAGCCTGCAGAACGTTTATTTACACTCACAGCTGTCTTCTGTCTCAAAGACTACAGTTGCTATGACTGAAGTGAGTACTTCTACAGTACGTACAAAGCATAGCAAAGGAATGGAATG
CGAAAGCCTGCAGAACGTTTATTTAGTCTCACAGCCTTCTGTCTAGAGTAACACTTCTGTTGCTAGAAGTGACTAGACAATCTCTTCTGTTCGTACAAAGCATAGCAAAGGAATGGAATG
CGAAAGCCTGCAGAACGTTTATTTACTCTCACAGCCTTGTCTTGTAGTGTAGAGTAGAGTACTGTGAAGTGATGTCACTAAGTCTAGAGTTCTGTCAAAGCATAGCAAAGGAATGGAATG
CGAAAGCCTGCAGAACGTTTATTTATGTGGACAGCACCTATGCTAAGCAATCCTACTGTATGCAACTAGTTCTGTTCCTATGTCTACTGTACCTACAAAGCATAGCAAAGGAATGGAATG
CGAAAGCCTGCAGAACGTTTATTTAAGTGGACAGCGTAGTAGTGTAGGTAGTTGTAGCTAAGCAATGAGTACCTAACCAAGATGTCTGTACTGAACAAAGCATAGCAAAGGAATGGAATG
CGAAAGCCTGCAGAACGTTTATTTATCTGGACAGCGAAGTCTCTAAGGTAAGAGTGACTAGTCAAAGTCTGATGTGAGTACTTGTTCCTATCCAACAAAGCATAGCAAAGGAATGGAATG
CGAAAGCCTGCAGAACGTTTATTTAACTGGACAGCCTCTAACCTATGGTAACCTACTGTAGACAAGTTGTCACTATGGTAACTGTTCCTACACAACAAAGCATAGCAAAGGAATGGAATG
CGAAAGCCTGCAGAACGTTTATTTAGATGGACAGCGTCAAACGTATCCAACACAATCGTAAGCAAACCTAGACTATCGTATGCTAAGCTACTCAACAAAGCATAGCAAAGGAATGGAATG
CGAAAGCCTGCAGAACGTTTATTTACATGGACAGCCTCAAAGGTACAGAAGTGTATGCTAGACAAAGCAAGACAAACGAAGTGTAAGCTATGGTACAAAGCATAGCAAAGGAATGGAATG
CGAAAGCCTGCAGAACGTTTATTTAGTTGGACAGCGTGAACAGAAACACAACTGTTCTGTTGCTACAGTACAGTACTGAAGACTAGACTAGTCAACAAAGCATAGCAAAGGAATGGAATG
CGAAAGCCTGCAGAACGTTTATTTACTTGGACAGCGTGAATGGAAAGACACTCAAAGCAATCGAACTGAAACGAAGTACAAGTGTCACTATGCTACAAAGCATAGCAAAGGAATGGAATG
CGAAAGCCTGCAGAACGTTTATTTATGAGGACAGCACCTGCTGTGTCACGCTAGAACAGAGTCAGACCTGCAGTGTCGAGCTGAAAGGAAGTAGACAAAGCATAGCAAAGGAATGGAATG
CGAAAGCCTGCAGAACGTTTATTTAAGAGGACAGCGTGTGACGAGTGTGGGTTGAACGTGTGTCGCATGACTCAGGAAGGCTAGAAGCTGGTTCGCAAAGCATAGCAAAGGAATGGAATG
CGAAAGCCTGCAGAACGTTTATTTATCAGGACAGCAGCTGCTGAGGTCTCCAGTGACGAGTCCTCGTGTGGAGAGCTCTCGTGTGGAGAGCTCTCCAAAGCATAGCAAAGGAATGGAATG
CGAAAGCCTGCAGAACGTTTATTTAACAGGACAGCAGGTAAGCAAACAGATCTGATCCTGGAACGCTTGACTGTGCAAGGCACAGCAACGACGTCCAAAGCATAGCAAAGGAATGGAATG
CGAAAGCCTGCAGAACGTTTATTTAGAAGGACAGCCTCAACTTGTCATGTTGGTATGAGTGTTGTTGCTATCTGTCAGTATCCAAGAGTACTGAACAAAGCATAGCAAAGGAATGGAATG
CGAAAGCCTGCAGAACGTTTATTTACAAGGACAGCGTGTAGATCTCATCTCTGTACATCTGTTCTGACTAGTAGTCAAGTGACTAGTAGTCAAGTCAAAGCATAGCAAAGGAATGGAATG
CGAAAGCCTGCAGAACGTTTATTTAGTAGGACAGCCTCAAAGAGTCATCTTCGTAGAAGTTGACTACCAATGTCTGATCTACCAATGTCTGATCTCAAAGCATAGCAAAGGAATGGAATG
CGAAAGCCTGCAGAACGTTTATTTACTAGGACAGCTCTCAGTTGTCAAGTGTAGATCTGTAGAGTCTCAAAGAGTCTTCTTGGTATCAGTTGACTCAAAGCATAGCAAAGGAATGGAATG
CGAAAGCCTGCAGAACGTTTATTTATGTCGACAGCTGTGCGATGCACAGCGTGAGACTGATCAGAGATCGGAAGAAGTCATCTGATCCTACTCTACAAAGCATAGCAAAGGAATGGAATG
CGAAAGCCTGCAGAACGTTTATTTAAGTCGACAGCGTTCCACCACTCGACTGTCCCAGACGAACCGATCCTCGACGAACCGATGCTCTCCGAAGCCAAAGCATAGCAAAGGAATGGAATG
CGAAAGCCTGCAGAACGTTTATTTATCTCGACAGCACCACCTCTCACGTCACACCCTCACACGACAGACCACGTCGTGACTCTCCGACACCTACCCAAAGCATAGCAAAGGAATGGAATG
CGAAAGCCTGCAGAACGTTTATTTAACTCGACAGCCTGACGTCTCTCCTCAGTGCTGACCGATCCTGTGCCATGCTGTGCGTCACAGCTCCTCACCAAAGCATAGCAAAGGAATGGAATG
CGAAAGCCTGCAGAACGTTTATTTAGATCGACAGCACACCGACTGGTTCATGTGCGAACGGTGTGACCTCCTGTGACTGATGTGCACCACCTGTCCAAAGCATAGCAAAGGAATGGAATG
CGAAAGCCTGCAGAACGTTTATTTACATCGACAGCTCTCCACAGAACTGTCTAGCTGAGATGTGTCTACCCTTGATCGTAGTACCGTTGAAGGTACAAAGCATAGCAAAGGAATGGAATG
CGAAAGCCTGCAGAACGTTTATTTAGTTCGACAGCTCTCCGTCTGTGCTAACAGCCTGTGAGGTACATCCTGAGAAGTGTAGAGCGACTGCAGTACAAAGCATAGCAAAGGAATGGAATG
CGAAAGCCTGCAGAACGTTTATTTACTTCGACAGCACGACCTACGAGAGACATCCAGTCGACCTGTCTCCCACTGCTGTATCACCCATGACTCTACAAAGCATAGCAAAGGAATGGAATG
CGAAAGCCTGCAGAACGTTTATTTATGACGACAGCTGTGCCTGACCTTGGTGTGCAGCACAGAGGGATGCGAACCTGCTCTGTGCTCTCCGTCACCAAAGCATAGCAAAGGAATGGAATG
CGAAAGCCTGCAGAACGTTTATTTAAGACGACAGCGTCACTGACGACCTGCACACCTTCGTCCTGCTTCCGAAGGCTGTGGAAGCAGTGGGACAGCAAAGCATAGCAAAGGAATGGAATG
CGAAAGCCTGCAGAACGTTTATTTATCACGACAGCCAGTCGTTCGCAACCACCTCGAACGACGACGTACCAGTGGCTGTCGTACCAGTGGCTGTCCAAAGCATAGCAAAGGAATGGAATG
CGAAAGCCTGCAGAACGTTTATTTAACACGACAGCCATGGGTCAGACGACGTTCGCTCTGGAGTCCATGGCTGAGTGGACGATCGGTGTGCTCACCAAAGCATAGCAAAGGAATGGAATG
CGAAAGCCTGCAGAACGTTTATTTAGAACGACAGCTCAGGACGTGTCGACAGACGTCTGAAGGTCTCAGGGAGTGGTGACGAACGGTTGATGCTCCAAAGCATAGCAAAGGAATGGAATG
CGAAAGCCTGCAGAACGTTTATTTACAACGACAGCCTCTCCTACGAGCACGACACGAAGGGTTCCCACTCGTACGCAGACTGGTCAGTCGTGACCCAAAGCATAGCAAAGGAATGGAATG
CGAAAGCCTGCAGAACGTTTATTTAGTACGACAGCCTGTCTGACGCAGACGATGGCAGAGTCGTCCACTCGTACGACCACAGTGGTCGAGCTCACCAAAGCATAGCAAAGGAATGGAATG
CGAAAGCCTGCAGAACGTTTATTTACTACGACAGCTGTGGGAGAGTGCACTGTGGGAGAGTGCACTCCTCCAACGCAGACCATGGTGCAGTGGTCCAAAGCATAGCAAAGGAATGGAATG
CGAAAGCCTGCAGAACGTTTATTTATGGAGACAGCAGCTCACACGCTACCGACTCGTACGTCGACGTCTCTGGAGGAGACGTCTCTGGAGGAGACCAAAGCATAGCAAAGGAATGGAATG
CGAAAGCCTGCAGAACGTTTATTTAAGGAGACAGCAGGACACGTCTCAGCCAGACCTGTCGTAGCGACACACTGGCTAGCTCCACAGTGGCAAGCCAAAGCATAGCAAAGGAATGGAATG
CGAAAGCCTGCAGAACGTTTATTTATCGAGACAGCAGCACACGTCCATCCCAGACCTCACAGTCCTCCACCTGTCCTTCCACGACTGGTCTGTCCCAAAGCATAGCAAAGGAATGGAATG
CGAAAGCCTGCAGAACGTTTATTTAACGAGACAGCCACTCACTCGCTACCACGTCAGAGGCATCCTCGTCTGTGGCTTCCCAGTCACTGGTCACCCAAAGCATAGCAAAGGAATGGAATG
CGAAAGCCTGCAGAACGTTTATTTAGAGAGACAGCACGTCTCTCGCATCCTCCACAGAGGGAAGCCACTCGTTCGGAACCTGGTCAGAGGCTAGCCAAAGCATAGCAAAGGAATGGAATG
CGAAAGCCTGCAGAACGTTTATTTACAGAGACAGCGAGTCCTAGGCAAGCGATGGCTACGCAACCCTGTCAGAGGGAAGCTCCTCGAAGGCTAGCCAAAGCATAGCAAAGGAATGGAATG
CGAAAGCCTGCAGAACGTTTATTTAGTGAGACAGCGATGGTCCAGGTACCACAGGAGGTGCAGACACGTCCATCGGTAGCGTCTCTGGAGAGACCCAAAGCATAGCAAAGGAATGGAATG
CGAAAGCCTGCAGAACGTTTATTTACTGAGACAGCTGGTGCATGATCCTCTGCTGCAAGATCTGGACACGTCCTGCTCACGACAGACAGATGTGGCAAAGCATAGCAAAGGAATGGAATG
CGAAAGCCTGCAGAACGTTTATTTATGCAGACAGCTCAGAGTAGAGACTCTGAGAGAAGATCCTCCTTGATCTCATCTGGCACTGTGAGATGCTCCAAAGCATAGCAAAGGAATGGAATG
CGAAAGCCTGCAGAACGTTTATTTAAGCAGACAGCGACTGCACTGCACACACCTGGACTGGACACTGAGACATGAACCTCGAAGAAGAGACTCTCCAAAGCATAGCAAAGGAATGGAATG
CGAAAGCCTGCAGAACGTTTATTTATCCAGACAGCCAGAGGAGTGTGGTCCAACGGACAGTGCACAGGTGAGCTGGACACCTGAGCTCAGTCGACCAAAGCATAGCAAAGGAATGGAATG
CGAAAGCCTGCAGAACGTTTATTTAACCAGACAGCCAACGAGTGACTCACACACGCTCTGCACACCAGAGCTCTGAGCTCCTACGAGCTGACGTCCAAAGCATAGCAAAGGAATGGAATG
CGAAAGCCTGCAGAACGTTTATTTAGACAGACAGCTGAGGTCGAGTCGACTCTGGGAACGGAACCGTAGGTGGTGACGACGAAGGGTCAGAGGACCAAAGCATAGCAAAGGAATGGAATG
CGAAAGCCTGCAGAACGTTTATTTACACAGACAGCTGTGCTGTGCTGTGCTGTGCTGTGCTGTGCACTGGTGACGCTGACGTCTCACTCGTCGACCAAAGCATAGCAAAGGAATGGAATG
CGAAAGCCTGCAGAACGTTTATTTAAGTGCGAAGCTGACTAGACTACGATTGACTAGACTACGATGTTCTAGGATCAGATACTCTGTACTTCGATCAAAGCATAGCAAAGGAATGGAATG
CGAAAGCCTGCAGAACGTTTATTTATCTGCGAAGCCTTGTGTTCTCTACTTGAGTCTTCTTGGATCATCTAGACTGAGATGATCTTGACTACGATCAAAGCATAGCAAAGGAATGGAATG
CGAAAGCCTGCAGAACGTTTATTTAACTGCGAAGCAGCTATCTCTTCGATCACTAGTTCTGTGATACTGTCATCTTGGATGTTGTTGACTACGATCAAAGCATAGCAAAGGAATGGAATG
CGAAAGCCTGCAGAACGTTTATTTAGATGCGAAGCCAACGGACTAGTTCTTGCAGCTTGTAGGATTCAGAACTGTAGACTGATCACAAGTACGATCAAAGCATAGCAAAGGAATGGAATG
CGAAAGCCTGCAGAACGTTTATTTACATGCGAAGCCTTCCGACTACACATCATCCTCCTAACCATCTTGGCACTAGTGATGAAGGTCTGTACCATCAAAGCATAGCAAAGGAATGGAATG
CGAAAGCCTGCAGAACGTTTATTTAGTTGCGAAGCACCACGACTATCCATGAGACCAGTAACGATTCAGCTGCTACTGATAGAGCCTGTAGTGATCAAAGCATAGCAAAGGAATGGAATG
CGAAAGCCTGCAGAACGTTTATTTACTTGCGAAGCTGTCGAGTGTTCGATACAGGGACTACAACTCTCTCCTCTATCCATCTGTCCTGTATCGATCAAAGCATAGCAAAGGAATGGAATG
CGAAAGCCTGCAGAACGTTTATTTATGAGCGAAGCGAACGCACTAAGCATTCTCGACGTACTACTGAGAGCATGTGTGATTGACGAGCTATCACTCAAAGCATAGCAAAGGAATGGAATG
CGAAAGCCTGCAGAACGTTTATTTAAGAGCGAAGCCTAGCTCGTAACGATTGTCCACGTAGAGATCACTCACGTAGAGATTCCTCTGGTAAGGATCAAAGCATAGCAAAGGAATGGAATG
CGAAAGCCTGCAGAACGTTTATTTATCAGCGAAGCACTGCCTGAATGCATCATGCAGCAATCCATTGTGCGACAACAGATTGTGCCTCAATGCATCAAAGCATAGCAAAGGAATGGAATG
CGAAAGCCTGCAGAACGTTTATTTAACAGCGAAGCTGTGCACCAACTGATTGTGCGACAATGCATTGTGCAGCAAAGCATTGTGCTCCAATCCATCAAAGCATAGCAAAGGAATGGAATG
CGAAAGCCTGCAGAACGTTTATTTAGAAGCGAAGCTCTGCGAGAACTACTGTTGCTGCAAACGATAGTGCCTGAATCGATACTGCAGCAAGAGATCAAAGCATAGCAAAGGAATGGAATG
CGAAAGCCTGCAGAACGTTTATTTACAAGCGAAGCTGTGCAGGAATCGATTGTGCGAGAACAGATTGTGCTGGAAAGGATACTGCCAGAAGTGATCAAAGCATAGCAAAGGAATGGAATG
CGAAAGCCTGCAGAACGTTTATTTAGTAGCGAAGCTGAGCTGCAATGCATCATGCCAGAACAGATTCTGCCTGAAGTGATTGTGCCAGAAGAGATCAAAGCATAGCAAAGGAATGGAATG
CGAAAGCCTGCAGAACGTTTATTTACTAGCGAAGCTGAGCGTTCAACTCTTGTCCGTACAACACTCTTGCGAACAGAACTAGAGCGTACAGTACTCAAAGCATAGCAAAGGAATGGAATG
CGAAAGCCTGCAGAACGTTTATTTATGTCCGAAGCAGCACGTCAATCCATCACACTCGTAGTCATCAACCCAGAATGGATGAGACGACAACTGATCAAAGCATAGCAAAGGAATGGAATG
CGAAAGCCTGCAGAACGTTTATTTAAGTCCGAAGCACCTCCTGTACTGATAGCTCCAGTACAGATCACTCCTGTACAGATGTCTCTGCTAGTGATCAAAGCATAGCAAAGGAATGGAATG
CGAAAGCCTGCAGAACGTTTATTTATCTCCGAAGCACCACTCGTATGGTTTGCACCTCAACACATGTGTCCAGTAGACATTCGTCAGGTATGCATCAAAGCATAGCAAAGGAATGGAATG
CGAAAGCCTGCAGAACGTTTATTTAACTCCGAAGCCATCCAGGTATCGTTGTTCCTCGTAACGTTTCGACAGGTAGAGTTTGGACCTCAATCGTTCAAAGCATAGCAAAGGAATGGAATG
CGAAAGCCTGCAGAACGTTTATTTAGATCCGAAGCTGTGCTGGTATCGATTCTGCCTGTAAGCATCTTGCAGGTAACCATTCAGCGAGTAGTCATCAAAGCATAGCAAAGGAATGGAATG
CGAAAGCCTGCAGAACGTTTATTTACATCCGAAGCACGACGACAACAACTGAGACCACAAGTACTCTACCTGCTAACCATTCGACACCTAGTCATCAAAGCATAGCAAAGGAATGGAATG
CGAAAGCCTGCAGAACGTTTATTTAGTTCCGAAGCTGGACAGCAACTTCTCTACCTGCAAGTTCTTGCACGTGAAGTTCTGTACCGAACAGAAGTCAAAGCATAGCAAAGGAATGGAATG
CGAAAGCCTGCAGAACGTTTATTTACTTCCGAAGCCAAGCAGGTACAGATTGAGCGACAATGGATCTAGCCACAAACACTGATCCTCGTATGGATCAAAGCATAGCAAAGGAATGGAATG
CGAAAGCCTGCAGAACGTTTATTTATGACCGAAGCCTTGCAGGTACTGATTGAGCTCGTATGCATGTAGCACGTATCCATGAAGCAGGTATGCATCAAAGCATAGCAAAGGAATGGAATG
CGAAAGCCTGCAGAACGTTTATTTAAGACCGAAGCGTCACCAGAACATGTGACACACGAAACTGTGTACCCTCAAGTGATAGACCTCCAAAGGATCAAAGCATAGCAAAGGAATGGAATG
CGAAAGCCTGCAGAACGTTTATTTATCACCGAAGCAGTCAGTTGTTGTCTTCAGACTCTAAGAGTGATCGCTGAAGTGTAGAACGCTCAAGTCTACAAAGCATAGCAAAGGAATGGAATG
CGAAAGCCTGCAGAACGTTTATTTAACACCGAAGCTCCAACTTGTGTCTATGCAACATGTGACTAGAGAACTTGTACAGTACGAAGTTGTTCAGTCAAAGCATAGCAAAGGAATGGAATG
CGAAAGCCTGCAGAACGTTTATTTAGAACCGAAGCTGCAGACAGATGGTGGTCAGAGTCAGTGTGTCACAAGCTAGAGAAGAAGAACCAAGTTCACAAAGCATAGCAAAGGAATGGAATG
CGAAAGCCTGCAGAACGTTTATTTACAACCGAAGCCTTCACATCATCGTGCTACACAACATCCTGGTAGAAGACATGCTGTCTCACAACAGACTGCAAAGCATAGCAAAGGAATGGAATG
CGAAAGCCTGCAGAACGTTTATTTAGTACCGAAGCCATCATGACAACCAGAGGAAGAGAACTGTGAGGAACTTCACTCAGCTCAACAGAACACTGCAAAGCATAGCAAAGGAATGGAATG
CGAAAGCCTGCAGAACGTTTATTTACTACCGAAGCCAGAGGATCACACAGAGGTGTGGAAAGCTGCTCTGGAACAGTCAGAGAGAGTGAATGCTGCAAAGCATAGCAAAGGAATGGAATG
CGAAAGCCTGCAGAACGTTTATTTATGGACGAAGCTCCTGGTACATGAGACTGTGACACACATGAAGCAGTGACATGCTGTCCAGAGACAAGCTGCAAAGCATAGCAAAGGAATGGAATG
CGAAAGCCTGCAGAACGTTTATTTAAGGACGAAGCCTTGACATCAAGCTGAGAGACTTCAACCTGTGCTGCATCAGAGTGCACTGTCACAAGCTGCAAAGCATAGCAAAGGAATGGAATG
CGAAAGCCTGCAGAACGTTTATTTATCGACGAAGCCATGAAGTGAGAGAGTGCTGGAGTGCTTCGTGTCAACTCAAGCTGTGTGAACTGAAGCAGCAAAGCATAGCAAAGGAATGGAATG
CGAAAGCCTGCAGAACGTTTATTTAACGACGAAGCAGCTGTGTCGTGGTCACGTGTCAGGTCCACAGTGACACAGGTAGGCTGTGACGAGGATGGCAAAGCATAGCAAAGGAATGGAATG
CGAAAGCCTGCAGAACGTTTATTTAGAGACGAAGCCTCTGACTGGGTGACGTCTGTCTGGCAGACGTCTGCATGGGTGACAGTGATGAGGAGCACCAAAGCATAGCAAAGGAATGGAATG
CGAAAGCCTGCAGAACGTTTATTTACAGACGAAGCGACTGACTGGGAACCTCTGAAGAGGTCGACGATGATGTGGACACCCAAGAAGAGGGAGACCAAAGCATAGCAAAGGAATGGAATG
CGAAAGCCTGCAGAACGTTTATTTAGTGACGAAGCAGGTGAGTGGCTACCCAGTGCATGGACGACCAGTGGATGGGTACCTCCTGAGAGGACGACCAAAGCATAGCAAAGGAATGGAATG
CGAAAGCCTGCAGAACGTTTATTTACTGACGAAGCACGTGCACTCGTACCTCGTGGACTCCAACCACGTGGTCTCCAACCGTGTGAGTGGTGGACCAAAGCATAGCAAAGGAATGGAATG
CGAAAGCCTGCAGAACGTTTATTTATGCACGAAGCGTGAGACTGGAGGACAGACGGTGTCGATCCCACAGTGTGGCTACCGTGAGAGCTCTGACCCAAAGCATAGCAAAGGAATGGAATG
CGAAAGCCTGCAGAACGTTTATTTAAGCACGAAGCTGGTGACTGGTGCACGTGAGAGCTCGTACCTCCAGTCTGGGTGACTGGAGTGCTCGAACCCAAAGCATAGCAAAGGAATGGAATG
CGAAAGCCTGCAGAACGTTTATTTATCCACGAAGCAGGTGCTCTCACGACTGCAGGTGTCTCACCAGGTGAGTGGCAGACTGCAGTGCTCGAACCCAAAGCATAGCAAAGGAATGGAATG
CGAAAGCCTGCAGAACGTTTATTTAACCACGAAGCTCGTGCTCTCCAGACTGCAGCAGTCACACCTGGTGTGTGGGAGACCTGAGCTGTCACACCCAAAGCATAGCAAAGGAATGGAATG
CGAAAGCCTGCAGAACGTTTATTTAGACACGAAGCACCTGAGTGGACCACAGGTGCTGTCAGGACCTGTGGTCTCTGCACCACAGGAGTCGTACCCAAAGCATAGCAAAGGAATGGAATG
CGAAAGCCTGCAGAACGTTTATTTACACACGAAGCACGTGAGCTCACGACCTGTGCACTCCTGACGACAGAGCTCCTACCCACAGTCCTCTGGACCAAAGCATAGCAAAGGAATGGAATG
CGAAAGCCTGCAGAACGTTTATTTAGTCACGAAGCTCGTGGACTCACGACCAGTGCTCTCGTGACGAGTGTCCTCGAGACTCCTGTGTGGTCCACCAAAGCATAGCAAAGGAATGGAATG
CGAAAGCCTGCAGAACGTTTATTTACTCACGAAGCACTGACATGGCTGACGTCTGTGTGGTCGACGTGTGTGTGGTCGACGAGTGGTCTCTGGACCAAAGCATAGCAAAGGAATGGAATG
CGAAAGCCTGCAGAACGTTTATTTATGGTCGAAGCACCTGACAGGCTCACAGCTGAGAGGCACACACTGAAGAGGGACACCTCTGCATGGTGCACCAAAGCATAGCAAAGGAATGGAATG
CGAAAGCCTGCAGAACGTTTATTTAAGGTCGAAGCCTGAGCTCTCACGACCACAGCATGGAGCACTCGAGTCCTCAGGACCACAGCATGGGACACCAAAGCATAGCAAAGGAATGGAATG
CGAAAGCCTGCAGAACGTTTATTTATCGTCGAAGCTCGAGCTCTCACCACCTGAGGATGGTGGTCTCGAGTCCTCAGGACGTGAGGTCTCCAGACCAAAGCATAGCAAAGGAATGGAATG
CGAAAGCCTGCAGAACGTTTATTTAACGTCGAAGCTGTCTTCCTAGTCAAGTTCTTGTGTGAGTAAGCAAGAAGACACTGTGGTAACTCAGATGACAAAGCATAGCAAAGGAATGGAATG
CGAAAGCCTGCAGAACGTTTATTTAGAGTCGAAGCCTTGTTGTGTCTGTATCAGTACTGTTCCTATGTCTTCTGTGTGTAGATCTGTTGTTCCTACAAAGCATAGCAAAGGAATGGAATG
CGAAAGCCTGCAGAACGTTTATTTACAGTCGAAGCGTAGTAGTGTACGTACAAGTTGTGTTCGTATGAGTCTCTACAGTAAGAGTTGTGTGTGTACAAAGCATAGCAAAGGAATGGAATG
CGAAAGCCTGCAGAACGTTTATTTAGTGTCGAAGCTCACTGACTAACGAAGAACTGTCTACAGAAGTTCTAGTGTGACAACATCTTGTGTACCAACAAAGCATAGCAAAGGAATGGAATG
CGAAAGCCTGCAGAACGTTTATTTACTGTCGAAGCGAACTCTGTACAACAGAACTCTGTACAACAACACTAGCTAGAACACAACTACCTAGTACACAAAGCATAGCAAAGGAATGGAATG
CGAAAGCCTGCAGAACGTTTATTTATGCTCGAAGCGTTCTAGGTAACACATCACTCAGTACTACATCACTGAGTAGAACAGAACTGTGTAGTACACAAAGCATAGCAAAGGAATGGAATG
CGAAAGCCTGCAGAACGTTTATTTAAGCTCGAAGCCATCTGAGTATGGAATGACTCTGTAACGAAACAGTTCGTATGACAGTAGTCAGTAACACACAAAGCATAGCAAAGGAATGGAATG
CGAAAGCCTGCAGAACGTTTATTTATCCTCGAAGCGATCTTCCTAAGCAAGATCTTCCTAAGCAATGACTTGCTACAGAAAGACTAGCTAGTGAACAAAGCATAGCAAAGGAATGGAATG
CGAAAGCCTGCAGAACGTTTATTTAACCTCGAAGCGATCTTCCTAGTCAATGACTGTCTATCGTAAGTCTTCCTATCCAAGATCTCACTACACAACAAAGCATAGCAAAGGAATGGAATG
CGAAAGCCTGCAGAACGTTTATTTAGACTCGAAGCGTTCTAGAGTACCTACTTCTTCAGTGACTAGATCTGTCTAACGTATGACTTCTGTCTGTACAAAGCATAGCAAAGGAATGGAATG
CGAAAGCCTGCAGAACGTTTATTTACACTCGAAGCCAACATGACAAGAGACAGTATGGTAAGGAAACTGTAGCTACTGAATGTCTGTTGTGAGTACAAAGCATAGCAAAGGAATGGAATG
CGAAAGCCTGCAGAACGTTTATTTAGTCTCGAAGCTGTCTTGTGTTGGTAACTCTACTGTACGTACACAATCGAAGATCAGACTAAGGTAACGAACAAAGCATAGCAAAGGAATGGAATG
CGAAAGCCTGCAGAACGTTTATTTACTCTCGAAGCCATGTTGAGTGTTGTGTTGTAGAGTCTTGTCAAGTACAGTTGTGTGAAGTTCAGTCTCTACAAAGCATAGCAAAGGAATGGAATG
CGAAAGCCTGCAGAACGTTTATTTATGTGGGAAGCCATCTGAAGTTGAGTACAGTTCTGTGTCTACTAGTGATGTGTTGTGTAGTACTGTCATGTCAAAGCATAGCAAAGGAATGGAATG
CGAAAGCCTGCAGAACGTTTATTTAAGTGGGAAGCGTAGTCATGTTGCTACTAGTGTTGTAGCTACTAGTCTTGTTCCTAGAAGTGATGTCTGTACAAAGCATAGCAAAGGAATGGAATG
CGAAAGCCTGCAGAACGTTTATTTATCTGGGAAGCAGAGTCACTAAGGTACATGTAGCTACACAAACTCTCTTGTACCTATCTCTGTTGTTCCTACAAAGCATAGCAAAGGAATGGAATG
CGAAAGCCTGCAGAACGTTTATTTAACTGGGAAGCTCTGTCACTAGAGTATCTGTCACTAGAGTAAGAGTTGTGTGTGTAACTGTTCCTATGGTACAAAGCATAGCAAAGGAATGGAATG
CGAAAGCCTGCAGAACGTTTATTTAGATGGGAAGCAGTGTCTCTACTGTAGTCTAGACTAGAGTATGTGTCACTACAGTAACTGTTGTGTTGCTACAAAGCATAGCAAAGGAATGGAATG
CGAAAGCCTGCAGAACGTTTATTTACATGGGAAGCACAGTGACTAAGCAAGATGTCAGTATCGAACTTGTAGCTAGTGAACATGTCTGTAGAGAACAAAGCATAGCAAAGGAATGGAATG
CGAAAGCCTGCAGAACGTTTATTTAGTTGGGAAGCGTCTAACCAATGTCAGTAGTACCTATGGAATGAGTCAGTATGGAACTTGTGAGTACTACACAAAGCATAGCAAAGGAATGGAATG
CGAAAGCCTGCAGAACGTTTATTTACTTGGGAAGCGACTAGACAACTTGATGAGTTGCTAACTCAACTGTTGGTACTAGATCAGTCTGTAGTTCACAAAGCATAGCAAAGGAATGGAATG
CGAAAGCCTGCAGAACGTTTATTTATGAGGGAAGCTGTGTCAGTACTAGAGTACAACTCACACAGAGTGTGAGTAGTAGAACGTAGTGAATGTGACAAAGCATAGCAAAGGAATGGAATG
CGAAAGCCTGCAGAACGTTTATTTAAGAGGGAAGCTGCAAGAACATGCTGAGAGACACTGAGACGTCTGTTGGTAACAGAAGTCACTCTGTCACGCAAAGCATAGCAAAGGAATGGAATG
CGAAAGCCTGCAGAACGTTTATTTATCAGGGAAGCTGAGAAGTGATGGAGTGTGAAGCTGTGACGGTTGACTCTGGTACGTGTGAAGCTGTGACGCAAAGCATAGCAAAGGAATGGAATG
CGAAAGCCTGCAGAACGTTTATTTAACAGGGAAGCACTGTTCTGTCACAACACTAGACTACTGAACACAACTGAATCAGACAACACTTCATCCTGCAAAGCATAGCAAAGGAATGGAATG
CGAAAGCCTGCAGAACGTTTATTTAGAAGGGAAGCCTGTAACAGTGTTGTACGTACTTGTTCTGTCAAGTCTTCTACAGTAGCTAACTGTCTGTACAAAGCATAGCAAAGGAATGGAATG
CGAAAGCCTGCAGAACGTTTATTTACAAGGGAAGCTCGTATCAGTTCAGTGAGTAGAAGTGAAGTCAGTACTTCTTGTCTGTGAATGAGTAGTGTCAAAGCATAGCAAAGGAATGGAATG
CGAAAGCCTGCAGAACGTTTATTTAGTAGGGAAGCGTGAAACTGTGAAGTCACAATCAGTACTCTTCGTATCAGTTGTCTGAGTAGAAGTTCTCTCAAAGCATAGCAAAGGAATGGAATG
CGAAAGCCTGCAGAACGTTTATTTACTAGGGAAGCTGTGCGTTGCTGAGCGACAGACCTGCACTGACGAGTCCTGTCTGAGACAAACTGTACAGTCAAAGCATAGCAAAGGAATGGAATG
CGAAAGCCTGCAGAACGTTTATTTATGTCGGAAGCACGTCTGTGGTCGTCGAGACAGGTCACGACGACTCAGAGGAGTGGTGTGCCATGCTGTGCCAAAGCATAGCAAAGGAATGGAATG
CGAAAGCCTGCAGAACGTTTATTTAAGTCGGAAGCCTGTCGATGGGACTCTCCACCTGTCCTCACAGACCTGCTCACCTCGAAGCACCACGTCACCAAAGCATAGCAAAGGAATGGAATG
CGAAAGCCTGCAGAACGTTTATTTATCTCGGAAGCTCCACGAAGGGAAGGTGTGCCATGCCATGCACACCGAGACTCACCCACTCGTTGGGACTCCAAAGCATAGCAAAGGAATGGAATG
CGAAAGCCTGCAGAACGTTTATTTAACTCGGAAGCAGAGGTCCAAGTCTATGTGGAGGAACAGTATGTCGGTTCAACGAATCAGCTGTCGCAACGCAAAGCATAGCAAAGGAATGGAATG
CGAAAGCCTGCAGAACGTTTATTTAGATCGGAAGCGTTGCACTGAGTGTAAGAGCGTTGAAGCTACAGACCTTCAACCTAAGCACACACACTCTACAAAGCATAGCAAAGGAATGGAATG
CGAAAGCCTGCAGAACGTTTATTTACATCGGAAGCACTGCCAACATCTCTTGTGCAGTCAGTTGTCATGCACAGAAGTGTGATGCTCAGATGTGTCAAAGCATAGCAAAGGAATGGAATG
CGAAAGCCTGCAGAACGTTTATTTAGTTCGGAAGCGAAGCGATGACATGTACTCCACAGAGAAGTACAGCGATCAGAAGTAGAGCTCTCATCAGTCAAAGCATAGCAAAGGAATGGAATG
CGAAAGCCTGCAGAACGTTTATTTACTTCGGAAGCGAACCGTGAGGTTCACTTCCAGGAGAGTCACTAGCGTTGAGATGTCAAGCGATGATCTGTCAAAGCATAGCAAAGGAATGGAATG
CGAAAGCCTGCAGAACGTTTATTTATGACGGAAGCACAGCGACTCTCCAGAGTGCTCGTCTGGAGGAAGCGACACCATCGAGTGCAGGACTCAGGCAAAGCATAGCAAAGGAATGGAATG
CGAAAGCCTGCAGAACGTTTATTTAAGACGGAAGCCAACCTGAGGAGCTGACACCGTTGGCTGTGGAAGCGATGGAGTCAAGAGCAGTGGGTAGACAAAGCATAGCAAAGGAATGGAATG
CGAAAGCCTGCAGAACGTTTATTTATCACGGAAGCGATGGTGCAGAGCTCGACACTGTCGAGGACGTTGCACCACAGCACCTAGCGAGTCTCGTCCAAAGCATAGCAAAGGAATGGAATG
CGAAAGCCTGCAGAACGTTTATTTAACACGGAAGCGACACGAAGGCATCCACCTCACACGGAGACTCAGGGTCAGTCGTCCTGTCACACGCTACCCAAAGCATAGCAAAGGAATGGAATG
CGAAAGCCTGCAGAACGTTTATTTAGAACGGAAGCAGGTCGTAGGCTTCCCTCTCGAACGCAGACTCTGGGTACGAGCACGATGGTGGAGACCACCAAAGCATAGCAAAGGAATGGAATG
CGAAAGCCTGCAGAACGTTTATTTACAACGGAAGCAGCACGAAGGGATCCACCTCGTACGGTGACACCACTGTCGTGACCGATGGAGCAGAGGTCCAAAGCATAGCAAAGGAATGGAATG
CGAAAGCCTGCAGAACGTTTATTTAGTACGGAAGCTCGTCTCTCGGAACCACGTCACTCGCAACCCACACCAAGGCTTCCGTGTCGTTCGTGGACCAAAGCATAGCAAAGGAATGGAATG
CGAAAGCCTGCAGAACGTTTATTTACTACGGAAGCTCCACCAAGGGATCCCTCACTCTCGAGACCCTCACCTAGGTGACCCACACCAAGGGTTCCCAAAGCATAGCAAAGGAATGGAATG
CGAAAGCCTGCAGAACGTTTATTTATGGAGGAAGCCAGTCACACGCTACCTCGTCTGACGGAACCTCCTCTGGAGGTGACAGCTCCTACGCAGACCAAAGCATAGCAAAGGAATGGAATG
CGAAAGCCTGCAGAACGTTTATTTAAGGAGGAAGCTGCTCCTAGGAGACCTGCACCTCTCAGAGCTGCTCGTAGGACTCCAGGTCCTTGGGAAGCCAAAGCATAGCAAAGGAATGGAATG
CGAAAGCCTGCAGAACGTTTATTTATCGAGGAAGCGAACCGTGTCTGAGCTGGACTCCTCGAAGCCTCACGATGGCTTCCACCACTGTGGACTCCCAAAGCATAGCAAAGGAATGGAATG
CGAAAGCCTGCAGAACGTTTATTTAACGAGGAAGCCTCTCCAGAGAGCACGACTCTCGAGGTGACGTCACGTAGGTGACCTCCACTCAGGGATCCCAAAGCATAGCAAAGGAATGGAATG
CGAAAGCCTGCAGAACGTTTATTTAGAGAGGAAGCGTCTCGACAGTCCACTGCTCGTGAGGAGACAGTGGGACAGCACACTGTGGACCAGGACACCAAAGCATAGCAAAGGAATGGAATG
CGAAAGCCTGCAGAACGTTTATTTACAGAGGAAGCCTTGGTGGAGTGTCCTCTGGACACGACAGCACAGGTGGAGCATCCGAAGGAGGAGGTTCCCAAAGCATAGCAAAGGAATGGAATG
CGAAAGCCTGCAGAACGTTTATTTAGTGAGGAAGCTCTGGACACGACAGCACTGGGAACGGAAGCTCAGGGAGAGAGTCCAGTGGACACGTGAGCCAAAGCATAGCAAAGGAATGGAATG
CGAAAGCCTGCAGAACGTTTATTTACTGAGGAAGCGAAGGGAACGGAACCCATCGCAGAGCAGACGATGGTGACGCTAGCCATGGAGACGTGTCCCAAAGCATAGCAAAGGAATGGAATG
CGAAAGCCTGCAGAACGTTTATTTATGCAGGAAGCTGTGGTGAGGGAAGCGAGAGGACAGTGGTCCTTGGTCTCGGATCCCTGAGTCGTGGAGTCCAAAGCATAGCAAAGGAATGGAATG
CGAAAGCCTGCAGAACGTTTATTTAAGCAGGAAGCGTAGGCTGAGACGACAGACGTCGTGGTCACGTTGGTCACGAGACCAGACGCACAGGACACCAAAGCATAGCAAAGGAATGGAATG
CGAAAGCCTGCAGAACGTTTATTTATCCAGGAAGCACCTCGTACGGTACCAGAGGGACAGGACACAGTCGTGGTGCACACAGACGTGCTGCAGTCCAAAGCATAGCAAAGGAATGGAATG
CGAAAGCCTGCAGAACGTTTATTTAACCAGGAAGCAGAGGGTCAGGTGACCTAGGGAGTGGACACCACTCACGAGAGGACTCAGGTGGTGGTCACCAAAGCATAGCAAAGGAATGGAATG
CGAAAGCCTGCAGAACGTTTATTTAGACAGGAAGCGAAGGCTACGGTGACACTCGGTGAGCACACGTAGGTCCAGTGCACTCTCGGTCAGGACACCAAAGCATAGCAAAGGAATGGAATG
CGAAAGCCTGCAGAACGTTTATTTACACAGGAAGCTGTGCTGTGCTGTGCTGTGCTGTGCTGTGCGTTGGGTACGTGCACCTTGGCTACGAGCACCAAAGCATAGCAAAGGAATGGAATG
CGAAAGCCTGCAGAACGTTTATTTAAGTGCCAAGCAGACTCTTCTCAACTGAACTTCACTTGGATCAAGTAGACTAGACTCTAGTACACTACACTCAAAGCATAGCAAAGGAATGGAATG
CGAAAGCCTGCAGAACGTTTATTTATCTGCCAAGCCAAGTCATCTGAACTCTAGTCTTCTGTACTGTTCTTCTCTCAACTAGACTCATCTTGGATCAAAGCATAGCAAAGGAATGGAATG
CGAAAGCCTGCAGAACGTTTATTTAACTGCCAAGCGACTAGTTCTGAGATTCCTAGATCTTCGATGTAGTAGACTAGGATGTAGTAGACTAGGATCAAAGCATAGCAAAGGAATGGAATG
CGAAAGCCTGCAGAACGTTTATTTAGATGCCAAGCAGTGGGTTGTAGGATCACTCTCTGTCAACTTGTGAGAAGTTCGATGACTGTGAGTGTACTCAAAGCATAGCAAAGGAATGGAATG
CGAAAGCCTGCAGAACGTTTATTTACATGCCAAGCCTAGCGACTATCCATACAGCTGCTAGTGATCTGACACCTAAGCATAGCACCACTAACCATCAAAGCATAGCAAAGGAATGGAATG
CGAAAGCCTGCAGAACGTTTATTTAGTTGCCAAGCAGTCGTGTGTTGCATCTTCGGTTGTGTCATACCACTGTGTTGCATAGCACGTCTAGTGATCAAAGCATAGCAAAGGAATGGAATG
CGAAAGCCTGCAGAACGTTTATTTACTTGCCAAGCTCTCGACGTACTACTACACGGACTATGCATTGAGGAGGTATCGATCATCGGTCTACTCATCAAAGCATAGCAAAGGAATGGAATG
CGAAAGCCTGCAGAACGTTTATTTATGAGCCAAGCACCAGAGTGTCAGATCACAGACTGTCTGATAGGTGTCTGTCAGATGAGTGCATGTTGCATCAAAGCATAGCAAAGGAATGGAATG
CGAAAGCCTGCAGAACGTTTATTTAAGAGCCAAGCTGAGCCACAAGTACTACAGCTGGTAAGGATACCTCGAGTAGTGATTGTGGAGCTAACCATCAAAGCATAGCAAAGGAATGGAATG
CGAAAGCCTGCAGAACGTTTATTTATCAGCCAAGCCAAGCCTGAATGCATTCAGCGAGAACAGATACTGCTGGTATGCATTCTGCCTCAACTGATCAAAGCATAGCAAAGGAATGGAATG
CGAAAGCCTGCAGAACGTTTATTTAACAGCCAAGCGATGCCTGAAGTGATCTTGCTCCAAAGCATGATGCTGGAAAGGATCATGCAGGAATCGATCAAAGCATAGCAAAGGAATGGAATG
CGAAAGCCTGCAGAACGTTTATTTAGAAGCCAAGCTGAGCTGCAATGCATACTGCACGAAACGATTCAGCTGCAATGCATTGAGCGTGAAGTGATCAAAGCATAGCAAAGGAATGGAATG
CGAAAGCCTGCAGAACGTTTATTTACAAGCCAAGCACTGCTCTCAGTTCTAGTCCTGGAAGAGATCATGCTGACAGTTCTAGTCCGAGAATCGATCAAAGCATAGCAAAGGAATGGAATG
CGAAAGCCTGCAGAACGTTTATTTAGTAGCCAAGCACTGCCACTGTGTCTAGACCACTCAGTGATTGTGCGATGAAGTCTTCTCCGTTCAACGATCAAAGCATAGCAAAGGAATGGAATG
CGAAAGCCTGCAGAACGTTTATTTACTAGCCAAGCCAACCCTAGAGTTCTGTACCTGTCACTTCTGAAGCCTCTGCTAGTTCACCCAAGACAACTCAAAGCATAGCAAAGGAATGGAATG
CGAAAGCCTGCAGAACGTTTATTTATGTCCCAAGCGTGTCACGTACAGATGTGTCACGTACAGATAGGTCAGCAAGAGATGTCACGTGAAAGGATCAAAGCATAGCAAAGGAATGGAATG
CGAAAGCCTGCAGAACGTTTATTTAAGTCCCAAGCGACTCAGCTAGTGATAGTGGGTCTAACCATAGGTCTCGTAACGATCTGTCTGCTAAGCATCAAAGCATAGCAAAGGAATGGAATG
CGAAAGCCTGCAGAACGTTTATTTATCTCCCAAGCCTCTCTGCTAGAGATGTCTCCTGTAACGATAGAGGTCTGTGACATACTGGGACTAGTGATCAAAGCATAGCAAAGGAATGGAATG
CGAAAGCCTGCAGAACGTTTATTTAACTCCCAAGCTGGACGAGTATGCATGTACCTCGTAGTGATACCACGTCAACTACTTCGTCCAGTAGTGATCAAAGCATAGCAAAGGAATGGAATG
CGAAAGCCTGCAGAACGTTTATTTAGATCCCAAGCTGTGCTCGTACTGATTGTGCTGGTACAGATCAAGCCAGTATCCATCTTGCCTCAAGAGATCAAAGCATAGCAAAGGAATGGAATG
CGAAAGCCTGCAGAACGTTTATTTACATCCCAAGCCATCCACGAATGACTCTTCCCAGAATCACTCTTGCAGGTACTGATAGAGCACGTAAGCATCAAAGCATAGCAAAGGAATGGAATG
CGAAAGCCTGCAGAACGTTTATTTAGTTCCCAAGCCAGACGAGTAAGGATTGGACCTCAAGAACTTCACCTCACAACAGTGATCCGATCACATGTCAAAGCATAGCAAAGGAATGGAATG
CGAAAGCCTGCAGAACGTTTATTTACTTCCCAAGCCAAGCACGTATCGATACAGCAGGTATGGATACTCCTCGTAGTACTTGTCCCTCAAACACTCAAAGCATAGCAAAGGAATGGAATG
CGAAAGCCTGCAGAACGTTTATTTATGACCCAAGCGATGCTCGTACAACTCTTGCCAGTATGGATAGAGCGAGTATCGATGAAGCCTGTACAGATCAAAGCATAGCAAAGGAATGGAATG
CGAAAGCCTGCAGAACGTTTATTTAAGACCCAAGCCTGTCTCGTAGAAGTAGGTCGACAAGTTGTCAGACCTGTAACACTAGGACACGTACTTCTCAAAGCATAGCAAAGGAATGGAATG
CGAAAGCCTGCAGAACGTTTATTTATCACCCAAGCTCGAATCTGTTGAGTGTGAAGTTGTGAAGTCTTCGTGGAAGTCAAAGACGTCGAATGGTACAAAGCATAGCAAAGGAATGGAATG
CGAAAGCCTGCAGAACGTTTATTTAACACCCAAGCACTGACTCTACATGTGAAGATGAGTGTAGTTCCAAACAGTGATCTCACAAGTAGTCTTCTCAAAGCATAGCAAAGGAATGGAATG
CGAAAGCCTGCAGAACGTTTATTTAGAACCCAAGCGAGAGAGAGACAGTGACCAGTGTCAGACTGACCAGCTGAAAGGAAGTGTGTCGTAGACAACAAAGCATAGCAAAGGAATGGAATG
CGAAAGCCTGCAGAACGTTTATTTACAACCCAAGCCAGAAGACAAACAGAAGACATGGAACTCTGGTGAACTGTAGTTCATGTCAAGGAATGTGACAAAGCATAGCAAAGGAATGGAATG
CGAAAGCCTGCAGAACGTTTATTTAGTACCCAAGCGTCTGTCTCACTGAGACCTGCTAGAGAGAGACAGATGTCAAGCAGCAAGATCTCAACCAGCAAAGCATAGCAAAGGAATGGAATG
CGAAAGCCTGCAGAACGTTTATTTACTACCCAAGCGTGAGCTACAAGCTGAGGAGTCACAGAGTGCAGTGTCGAACTGTGGACAGAGACAGTCAGCAAAGCATAGCAAAGGAATGGAATG
CGAAAGCCTGCAGAACGTTTATTTATGGACCAAGCGATGAACGAAGATCATCCTGAGACATCAGACTCAGGTACAGATGAAGCAGTGACAGTCTGCAAAGCATAGCAAAGGAATGGAATG
CGAAAGCCTGCAGAACGTTTATTTAAGGACCAAGCTGTCACATCATCCTGGATCAAGACAGTCTGAGAGAGAACAACTGATCTGACATCAGACTGCAAAGCATAGCAAAGGAATGGAATG
CGAAAGCCTGCAGAACGTTTATTTATCGACCAAGCGATCAACAGAAGCAGAGACATGTCAGTCAGTGGAAACACAGACTGAGGAAGAACACACTGCAAAGCATAGCAAAGGAATGGAATG
CGAAAGCCTGCAGAACGTTTATTTAACGACCAAGCAGTCAAGGTGGTAGGACAGAACCAGTGAGGTCAGATCCTGGTTCGCAAGACACTGAGACGCAAAGCATAGCAAAGGAATGGAATG
CGAAAGCCTGCAGAACGTTTATTTAGAGACCAAGCTGGTGCATGGGTACCTGGTGCATGGGTACCAGCTGCTAGGGACACACGTGAGAGGGTGACCAAAGCATAGCAAAGGAATGGAATG
CGAAAGCCTGCAGAACGTTTATTTACAGACCAAGCACGTGCTCTCAGGACAGGTGCACTCCTACCGTCTGTCTGGCAGACTCCTGGTCTCAGGACCAAAGCATAGCAAAGGAATGGAATG
CGAAAGCCTGCAGAACGTTTATTTAGTGACCAAGCGAGTGACTGGACGACTGGTGCTCTCCTACCCACAGGTCTCCTACCACCAGGACTCCAACCCAAAGCATAGCAAAGGAATGGAATG
CGAAAGCCTGCAGAACGTTTATTTACTGACCAAGCAGCTGACTGGTCGACACCTGCATGGGAGACGACTGGTTGGCTGACTCCTGGATGGCAGACCAAAGCATAGCAAAGGAATGGAATG
CGAAAGCCTGCAGAACGTTTATTTATGCACCAAGCCTCAGACTGGGTACCTCGTGGTTGGAGGACACGTGAGTGGCAACCGTGTGGATGGTGGACCAAAGCATAGCAAAGGAATGGAATG
CGAAAGCCTGCAGAACGTTTATTTAAGCACCAAGCAGCTGAGTGGGAGACTCCTGTCTGGCAGACTGCTGTCTGGGAGACGTGTGTGTGGTCGACCAAAGCATAGCAAAGGAATGGAATG
CGAAAGCCTGCAGAACGTTTATTTATCCACCAAGCTCCTGTGTGGACGACCAGTGACCTCGTACCACCTGAGTGGGAGACACCTGAGTGGGAGACCAAAGCATAGCAAAGGAATGGAATG
CGAAAGCCTGCAGAACGTTTATTTAACCACCAAGCACGTGGACTCAGGACTGCTGAGTGGGTGACCAGTGGTCTCACGACACGTGGACTCAGGACCAAAGCATAGCAAAGGAATGGAATG
CGAAAGCCTGCAGAACGTTTATTTAGACACCAAGCACCTGCTCTCCTGACCTGTGACCTCACGACGTGTGCACTCGAGACTCCTGAGTGGTGCACCAAAGCATAGCAAAGGAATGGAATG
CGAAAGCCTGCAGAACGTTTATTTACACACCAAGCAGGTGACCTCTCGACACGTGCACTCGAGACAGGTGTCTGGGTGACCAGTGGTTGGTCCACCAAAGCATAGCAAAGGAATGGAATG
CGAAAGCCTGCAGAACGTTTATTTAGTCACCAAGCAGCAGTCCTCCTACCACCAGGACTCAGGACACCAGCTGTCTGGACGACAGTGCTCAGGACCAAAGCATAGCAAAGGAATGGAATG
CGAAAGCCTGCAGAACGTTTATTTACTCACCAAGCCTCTGGTTGGGTGACTCTGAAGAGGAGCACTCGTGAGTGGAGGACCAGTGGATGGGAGACCAAAGCATAGCAAAGGAATGGAATG
CGAAAGCCTGCAGAACGTTTATTTATGGTCCAAGCGTGTGTGAGGGTGACAGCTGACAGGAGCACTGTGACTTGGCTGACGATGAACAGGACCACCAAAGCATAGCAAAGGAATGGAATG
CGAAAGCCTGCAGAACGTTTATTTAAGGTCCAAGCCTTCGCAGTCCAACCTGACGGTGTCGTACCTCACGAGCTCCTACCTGACGCTGTCCAACCCAAAGCATAGCAAAGGAATGGAATG
CGAAAGCCTGCAGAACGTTTATTTATCGTCCAAGCTGACGAGGTCACACCACACGGAGTCGTACCCTACGTCCTCGAGACACGAGGTCTCTGCACCAAAGCATAGCAAAGGAATGGAATG
CGAAAGCCTGCAGAACGTTTATTTAACGTCCAAGCGATGTCACAAGTACAGTTGTCTCAATGGAATGAGACTGAGGATCGGTTCACAGTGTCGAGCAAAGCATAGCAAAGGAATGGAATG
CGAAAGCCTGCAGAACGTTTATTTAGAGTCCAAGCACAGTCTCTAAGCTACAAGTAGTGTACCTATCAGTTCCTAACGTATGAGTTGCTAAGGTACAAAGCATAGCAAAGGAATGGAATG
CGAAAGCCTGCAGAACGTTTATTTACAGTCCAAGCAGTCTGTTGTTGCTACTAGTGATGTGTGTAACAGTCATGTTCCTATGAGTTCTGTCTGTACAAAGCATAGCAAAGGAATGGAATG
CGAAAGCCTGCAGAACGTTTATTTAGTGTCCAAGCAGACTTGTGTGTGAATGACTCTCTACAGAATGACTCATGTTGGTACTTCTGATGTCTCAACAAAGCATAGCAAAGGAATGGAATG
CGAAAGCCTGCAGAACGTTTATTTACTGTCCAAGCAGACTGTGTAGAACACTTCTGAGTATCACATCACTAGCTACTACATGACTCTGTACAACACAAAGCATAGCAAAGGAATGGAATG
CGAAAGCCTGCAGAACGTTTATTTATGCTCCAAGCCTTCTCAGTACAACACTTCTCAGTACAACATGACTGAGTAGAACACTTCTACGTAACACACAAAGCATAGCAAAGGAATGGAATG
CGAAAGCCTGCAGAACGTTTATTTAAGCTCCAAGCACTCTAGGTAAGACACATCTACGTAACACAAGTCTACGTATCACACATCTCTGTAGTACACAAAGCATAGCAAAGGAATGGAATG
CGAAAGCCTGCAGAACGTTTATTTATCCTCCAAGCCTCTAGAGTAGTGAAAGAGTGTCTATGGTAAGTCTGTGTATCGAAAGTCTGTGTATCGAACAAAGCATAGCAAAGGAATGGAATG
CGAAAGCCTGCAGAACGTTTATTTAACCTCCAAGCGATGTGTCTAAGGTATCAGTGATGTCTGTAGAGTATGGTACAGAAACTGTCTCTAGAGTACAAAGCATAGCAAAGGAATGGAATG
CGAAAGCCTGCAGAACGTTTATTTAGACTCCAAGCCAGTAGTCTAAGGTAGTCTACTTGTTCCTAAGAGTTGAGTTCCTATGAGTCTTGTAGCTACAAAGCATAGCAAAGGAATGGAATG
CGAAAGCCTGCAGAACGTTTATTTACACTCCAAGCCACTCGATCGGAACGAGAGGTGGAGTGCAGAGGTGGATGAGAAGAACAGAGTACAGTGAACAAAGCATAGCAAAGGAATGGAATG
CGAAAGCCTGCAGAACGTTTATTTAGTCTCCAAGCACTCTGTTGTGTGTACATCTTGAGTTGCTATGGAAACGAAAGGAAGAACACTACACAACACAAAGCATAGCAAAGGAATGGAATG
CGAAAGCCTGCAGAACGTTTATTTACTCTCCAAGCTGTCTTCAGTACTGTAGTCTACAGTGATGTGTAGTTGAGTCAGTACTAGTAGAGTGTGTACAAAGCATAGCAAAGGAATGGAATG
CGAAAGCCTGCAGAACGTTTATTTATGTGGCAAGCACACTACAGTCTCTAGAACTGAAGTTGTGTTGACTGAAGTTGAGTAGACTCAAGTAGAGTCAAAGCATAGCAAAGGAATGGAATG
CGAAAGCCTGCAGAACGTTTATTTAAGTGGCAAGCGTTCTGTTGTAGCTACATCTCATGTTGCTACATCTGAAGTGTCTATCTCTAGAGTACCTACAAAGCATAGCAAAGGAATGGAATG
CGAAAGCCTGCAGAACGTTTATTTATCTGGCAAGCAGTCTGTCTAAGGTAGATCTAGTGTGAGTAAGTCTGTCTAAGGTAGATCTAGTGTGAGTACAAAGCATAGCAAAGGAATGGAATG
CGAAAGCCTGCAGAACGTTTATTTAACTGGCAAGCCTTCTTCAGTGACTAGTAGTAGTGTACGTACATCTCATGTTGCTAACTCTACTGTGTGTACAAAGCATAGCAAAGGAATGGAATG
CGAAAGCCTGCAGAACGTTTATTTAGATGGCAAGCCAAGTCACTAAGGTAACAGTACCTACTCAAAGTCTACTGTCTGTATCAGTGACTATGGTACAAAGCATAGCAAAGGAATGGAATG
CGAAAGCCTGCAGAACGTTTATTTACATGGCAAGCTCTCTTGCTATGGAAGAAGTTCGTATCACATCAGTCTGTATCCAAGAAGTAGCTAGACAACAAAGCATAGCAAAGGAATGGAATG
CGAAAGCCTGCAGAACGTTTATTTAGTTGGCAAGCTGACTCTCAATGAGAGTTCTCACAAGTTGATGACTCAGTAACTCAGTTCTACGTAAGTCACAAAGCATAGCAAAGGAATGGAATG
CGAAAGCCTGCAGAACGTTTATTTACTTGGCAAGCAGTCTCTGAATCTGATGTCTGTGAAAGTGACATCTACCAAGTTGACATGTACACAGTGTGCAAAGCATAGCAAAGGAATGGAATG
CGAAAGCCTGCAGAACGTTTATTTATGAGGCAAGCGTTGTTGACATGCAGTCACTGACAAGACTGGTAGTACGAATGCTGGTTCTACCAATGTGACAAAGCATAGCAAAGGAATGGAATG
CGAAAGCCTGCAGAACGTTTATTTAAGAGGCAAGCTCGAATCTCAGAGAGTCCAATCACAGACAGTCGTATCACAGAGAGCTTGTCTCAAAGCTGCAAAGCATAGCAAAGGAATGGAATG
CGAAAGCCTGCAGAACGTTTATTTATCAGGCAAGCTGGTATCGTAGAACACATCACTTCAAGTGACAACACTTCAGAGTGGTCTGTGCTGCATCGCAAAGCATAGCAAAGGAATGGAATG
CGAAAGCCTGCAGAACGTTTATTTAACAGGCAAGCAGTGTTGAGTACTGTAGTGTTGAGTACTGTAGGTACAGTAAGCAAGAGTATGCTAGACAACAAAGCATAGCAAAGGAATGGAATG
CGAAAGCCTGCAGAACGTTTATTTAGAAGGCAAGCGTCTATGTCTAGTCTAGTGTACTCTGATCTCATGTAGTCTAGTCTCACTAAGAGTAGAGTCAAAGCATAGCAAAGGAATGGAATG
CGAAAGCCTGCAGAACGTTTATTTACAAGGCAAGCACCAACTTGTTGAGTGAGTATGTCTAGTCTTCTGTTGTCTGTTCTAGCTACTTGTCAAGTCAAAGCATAGCAAAGGAATGGAATG
CGAAAGCCTGCAGAACGTTTATTTAGTAGGCAAGCACAGCACCACGTGACTGGAGTGTGAACCTGTGGAGTGTGACTCTGTGCAATGAGTCTTGTCAAAGCATAGCAAAGGAATGGAATG
CGAAAGCCTGCAGAACGTTTATTTACTAGGCAAGCCAACCTGAGGCACTCGTCACAGACGGTAGGAGCACGTAGGGTTGGACAGCTGGTCTGCACCAAAGCATAGCAAAGGAATGGAATG
CGAAAGCCTGCAGAACGTTTATTTATGTCGCAAGCCTGACACAGGCTCTCGTGACTCAGGGTCTCGTACCAGAGGGACTCAGGACGAAGGCTCTCCAAAGCATAGCAAAGGAATGGAATG
CGAAAGCCTGCAGAACGTTTATTTAAGTCGCAAGCGTACCCATGGGACACTGTGCCAACCGATGCGTTCCTCGTCGTACCCTCACACAGGCTGTCCAAAGCATAGCAAAGGAATGGAATG
CGAAAGCCTGCAGAACGTTTATTTATCTCGCAAGCCTACCTCCTGGTCTGGAACCCTGTGACCTGTCCACCAGAGGTTCGGTAGCAGAGGTCCTCCAAAGCATAGCAAAGGAATGGAATG
CGAAAGCCTGCAGAACGTTTATTTAACTCGCAAGCCAACCACTCAGAGAAGTGACGAACACACAAGTACCTCAGAACACAAGGACCAAGAGTACACAAAGCATAGCAAAGGAATGGAATG
CGAAAGCCTGCAGAACGTTTATTTAGATCGCAAGCCTAGCTGGAAGTGTAAGTGCTCTCATGCAACTTCCAGACATCCAAGTTCCTGACAAGCAACAAAGCATAGCAAAGGAATGGAATG
CGAAAGCCTGCAGAACGTTTATTTACATCGCAAGCAGTGCAGTCAAGTGTCAAGCCAACACAAGTCTAGCTCACAACAGTCAAGCTGACAAGAGTCAAAGCATAGCAAAGGAATGGAATG
CGAAAGCCTGCAGAACGTTTATTTAGTTCGCAAGCAGAGCGACAGTGTGTACTCCGTGTGTCAGTAGTGCTGCTGCACTAACTCCTCAGACTAGTCAAAGCATAGCAAAGGAATGGAATG
CGAAAGCCTGCAGAACGTTTATTTACTTCGCAAGCTCAGCACTCGAGTCAGATCCCAACGACACACTTCCGACTGTGTGTTCACCCTCTGACTGTCAAAGCATAGCAAAGGAATGGAATG
CGAAAGCCTGCAGAACGTTTATTTATGACGCAAGCGAAGCGACTCACACAAGAGCAGCTCTGACAACAGCTGCTCAGAGATGTGCTGCACAGCTGCAAAGCATAGCAAAGGAATGGAATG
CGAAAGCCTGCAGAACGTTTATTTAAGACGCAAGCGAACCCACTCAGTCGCACACGTAGGTCGAGGTTCCTCAGGGTTGAACTCCCTTGGACTGACAAAGCATAGCAAAGGAATGGAATG
CGAAAGCCTGCAGAACGTTTATTTATCACGCAAGCCTTGGACCAGCTCTCCTAGGACGTGCTTGGTCTGCCAACCAGAGCCATGCTGGACGAAGCCAAAGCATAGCAAAGGAATGGAATG
CGAAAGCCTGCAGAACGTTTATTTAACACGCAAGCCAACGCACTGGATGGCACTCCAACGGAGACAGGAGTCAGAAGTCGCAACGGTTGACAAGGCAAAGCATAGCAAAGGAATGGAATG
CGAAAGCCTGCAGAACGTTTATTTAGAACGCAAGCACGACGATGGAGTCCCACACGTAGGACACCTCAGGGTGAGAGGTCGTCACTCAGGCATCCCAAAGCATAGCAAAGGAATGGAATG
CGAAAGCCTGCAGAACGTTTATTTACAACGCAAGCAGGTCGATCGACACCCTGACTCAGGAGTCCCTGACCAAGGACTCCGAGACTCAGGTGTCCCAAAGCATAGCAAAGGAATGGAATG
CGAAAGCCTGCAGAACGTTTATTTAGTACGCAAGCACGTCAGTCGGAACCTCGTCTGTCGACACCAGCTCTGACGAGGACGAGTCACTCGGAACCCAAAGCATAGCAAAGGAATGGAATG
CGAAAGCCTGCAGAACGTTTATTTACTACGCAAGCTGCTCTCACGGAGACGAGTCGTTCGTGGACCTGACCATGGTGTCCCTCACCAAGGTGACCCAAAGCATAGCAAAGGAATGGAATG
CGAAAGCCTGCAGAACGTTTATTTATGGAGCAAGCGTTGGCTCAGCAGTCGTGTCCTACGCAGACTGTGGCTGAGCTCACGAGTCACACGACGACCAAAGCATAGCAAAGGAATGGAATG
CGAAAGCCTGCAGAACGTTTATTTAAGGAGCAAGCACTGGACGTGTGCTCCTGTCCTGAGGACACTGAGGAGCTGACCTCTGCTCAGCAGACCACCAAAGCATAGCAAAGGAATGGAATG
CGAAAGCCTGCAGAACGTTTATTTATCGAGCAAGCCATGGAGGTGGAGTCTGGTCGAACGCTACCGATGGTCGTGCTGTCGACTCTCCAGCTCACCAAAGCATAGCAAAGGAATGGAATG
CGAAAGCCTGCAGAACGTTTATTTAACGAGCAAGCTCCACGTAGGTCTCCCAGACAGAGGCAAGCGACTCCAGAGTGCACTGGACAGAGGGAAGCCAAAGCATAGCAAAGGAATGGAATG
CGAAAGCCTGCAGAACGTTTATTTAGAGAGCAAGCAGCTCCATCGTGGACCTTGGACGAGGTCACCAGACGATGGCAAGCACGTCTCTCGACACCCAAAGCATAGCAAAGGAATGGAATG
CGAAAGCCTGCAGAACGTTTATTTACAGAGCAAGCTGTGGTCACGGTACCGTAGGTGCAGGACACGATGGGTACGTCGACTCAGGGAGAGTGCACCAAAGCATAGCAAAGGAATGGAATG
CGAAAGCCTGCAGAACGTTTATTTAGTGAGCAAGCCATGGCTACGTCCACGTCTCTGACGACGACACGTCGTAGGGTTCCCACTCTGACGTGGACCAAAGCATAGCAAAGGAATGGAATG
CGAAAGCCTGCAGAACGTTTATTTACTGAGCAAGCCATGGGAACGTGGTCTGCTCCTAGGACGACTCAGGAGGAGGAGTCGAGTCACAGGGTACCCAAAGCATAGCAAAGGAATGGAATG
CGAAAGCCTGCAGAACGTTTATTTATGCAGCAAGCTGTGGAGACGCTGACCTGACTGTGGGTAGCCTAGGCTGAGCTGTCGTCTCGTTCGGTGACCAAAGCATAGCAAAGGAATGGAATG
CGAAAGCCTGCAGAACGTTTATTTAAGCAGCAAGCTGCACGACTCAGTCCACCACCTCTCGATCCTCCACAGCTCGTTGCTCGTCAGTGGGTAGCCAAAGCATAGCAAAGGAATGGAATG
CGAAAGCCTGCAGAACGTTTATTTATCCAGCAAGCCTCACCAACGAGCACACCTCAGCAGCAGTCGACACCAAGGAGGACCAGTCGTTCGTCCACCAAAGCATAGCAAAGGAATGGAATG
CGAAAGCCTGCAGAACGTTTATTTAACCAGCAAGCGAGTCCACAGGTGTCACGTCGACAGCAGTCCTCACGTGAGCACACCTCACGTGAGCACACCAAAGCATAGCAAAGGAATGGAATG
CGAAAGCCTGCAGAACGTTTATTTAGACAGCAAGCGTCACTGCAGCACACGACACGTGAGACCACACGTCGACAGCAGTCGTGTCCTCAGTGCTCCAAAGCATAGCAAAGGAATGGAATG
CGAAAGCCTGCAGAACGTTTATTTACACAGCAAGCTGTGCTGTGCTGTGCTGTGCTGTGCTGTGCGAGTCCAACGCTACCAGCTCTCGAGGAGACCAAAGCATAGCAAAGGAATGGAATG
CGAAAGCCTGCAGAACGTTTATTTAAGTGCGTAGCTCACTACTCTTGACTGAACTCATCTTCACTGTAGTGATCTACTCTAGTCTCTTCTGTTCTCAAAGCATAGCAAAGGAATGGAATG
CGAAAGCCTGCAGAACGTTTATTTATCTGCGTAGCTCTCTACTCTCTTCTACTCTGATCTTGACTAGACTAGTCTTGACTTCACTTCTCTAGACTCAAAGCATAGCAAAGGAATGGAATG
CGAAAGCCTGCAGAACGTTTATTTAACTGCGTAGCTGAGTGTAGTACACTGAAGTTCTCTCTACTTGACTGATCTAGACTTCACTGTTCTACACTCAAAGCATAGCAAAGGAATGGAATG
CGAAAGCCTGCAGAACGTTTATTTAGATGCGTAGCCATGGTCTGTAGGATCTTGGGATGTACGATAGAGACATGTCAACTGAAGATGAGTTGGATCAAAGCATAGCAAAGGAATGGAATG
CGAAAGCCTGCAGAACGTTTATTTACATGCGTAGCACTGCAGCTACTGATACTGCAGCTACTGATCAAGCGTGTAAGCATGTAGCCTGTATCCATCAAAGCATAGCAAAGGAATGGAATG
CGAAAGCCTGCAGAACGTTTATTTAGTTGCGTAGCCATCCAGCTAGAACTGTTCCTCCTACAACTCATCCCACTACTACTGATCCGACTAGTACTCAAAGCATAGCAAAGGAATGGAATG
CGAAAGCCTGCAGAACGTTTATTTACTTGCGTAGCTGGTCTCGTACTGATCTCACAGGTAGTGATGATGCGTCAAGTACTGATGCGTCAAGTACTCAAAGCATAGCAAAGGAATGGAATG
CGAAAGCCTGCAGAACGTTTATTTATGAGCGTAGCTGAGGACTGTCAGATCTTGGTCTGTGAGATGTACGTCTGTGACATCAACGAGTGTACCATCAAAGCATAGCAAAGGAATGGAATG
CGAAAGCCTGCAGAACGTTTATTTAAGAGCGTAGCTCTCCCTGTATGCATGAAGCAGGTATCGATAGCACCTGTAGTGATAGCACCTGTAGTGATCAAAGCATAGCAAAGGAATGGAATG
CGAAAGCCTGCAGAACGTTTATTTATCAGCGTAGCTGAGCTCCAACAGATTGAGCTCCAACAGATACTGCCTCAAACGATCATGCAGGTACAGATCAAAGCATAGCAAAGGAATGGAATG
CGAAAGCCTGCAGAACGTTTATTTAACAGCGTAGCACAGCGTACAGTGATACAGCGTACAGTGATCAAGCAGCAATCCATCATGCAGGAATCGATCAAAGCATAGCAAAGGAATGGAATG
CGAAAGCCTGCAGAACGTTTATTTAGAAGCGTAGCCTTGCTCGTGCAAGTCAACCTGAGAACGATAGAGCGTTGATCACTCTTCCGATCATGCATCAAAGCATAGCAAAGGAATGGAATG
CGAAAGCCTGCAGAACGTTTATTTACAAGCGTAGCTGTGCCAGTCCACTAAGTCCCAAGGCATCTAGTGCTGAGGAGTGTACACCTCGAGACACTCAAAGCATAGCAAAGGAATGGAATG
CGAAAGCCTGCAGAACGTTTATTTAGTAGCGTAGCCATGCGTGACTGTCTTGTCCAGGTCACACTTGTGCTGCACCATGTTCAGCCTGTCGATCTCAAAGCATAGCAAAGGAATGGAATG
CGAAAGCCTGCAGAACGTTTATTTACTAGCGTAGCTGTGCTGCACCTCTAACACCGTTGGCAACTACTGCGAGACCAAGTACTCCGAGTCCAACTCAAAGCATAGCAAAGGAATGGAATG
CGAAAGCCTGCAGAACGTTTATTTATGTCCGTAGCTGAGCGTAGGCTCTAGAGTCTCCTGACCATAGTGCACCTCGACTAACCACCAGAGGTGATCAAAGCATAGCAAAGGAATGGAATG
CGAAAGCCTGCAGAACGTTTATTTAAGTCCGTAGCTGCTCTCAGAACACTTGAGGTCACAACCATAGAGCTGGAGTCTGTACGTCTCAGAGACATCAAAGCATAGCAAAGGAATGGAATG
CGAAAGCCTGCAGAACGTTTATTTATCTCCGTAGCACGAGCTCTATCGATAGGAGCACTATGGATTGGAGACGTATCCATAGGAGGAGTAACCATCAAAGCATAGCAAAGGAATGGAATG
CGAAAGCCTGCAGAACGTTTATTTAACTCCGTAGCCAGTCCACTAAGGATAGGTCAGCTACAACTACAGGACCTAAGACTGAAGGGACTATCACTCAAAGCATAGCAAAGGAATGGAATG
CGAAAGCCTGCAGAACGTTTATTTAGATCCGTAGCGAAGCGAGTAAGCATTCTCCTCCTACTCATTCGACGTCTAGACATTGACCGAGTATCGATCAAAGCATAGCAAAGGAATGGAATG
CGAAAGCCTGCAGAACGTTTATTTACATCCGTAGCGTGTCACGAAAGACTACGTCTGGAAGTTCTGAACCAGCTAACCATTGACCCAGTACTGATCAAAGCATAGCAAAGGAATGGAATG
CGAAAGCCTGCAGAACGTTTATTTAGTTCCGTAGCTGAGGGACTAACCATTCTGGGTGTACAGATGTAGGTCCAACTACTACTGGCTACAGATCTCAAAGCATAGCAAAGGAATGGAATG
CGAAAGCCTGCAGAACGTTTATTTACTTCCGTAGCCAACCGACTATGCATAGACCTGCTAGAGATAGCACTGCTACAGATCAGACGAGTAAGGATCAAAGCATAGCAAAGGAATGGAATG
CGAAAGCCTGCAGAACGTTTATTTATGACCGTAGCCTAGCAGCTAACGATCAAGCCTGTAAGGATCTAGCAGCTAACGATGTAGCTGCTATCGATCAAAGCATAGCAAAGGAATGGAATG
CGAAAGCCTGCAGAACGTTTATTTAAGACCGTAGCAGACCTGCAAACTGTAGGACTGGTAACAGTCATCCTGCTAAGACTGATCCCTGTATGACTCAAAGCATAGCAAAGGAATGGAATG
CGAAAGCCTGCAGAACGTTTATTTATCACCGTAGCGAGAAGACTATGAGTAGGAAAGCTACATGTTGCTCGTAGATGGAACTCTCCATCACTGAACAAAGCATAGCAAAGGAATGGAATG
CGAAAGCCTGCAGAACGTTTATTTAACACCGTAGCGATCAGTTGTTGACTCTTGAAGCTAACAGTACTGTACTCTACGATAGCTAAGAGTAGACTCAAAGCATAGCAAAGGAATGGAATG
CGAAAGCCTGCAGAACGTTTATTTAGAACCGTAGCACCAGGTAGATCCTGACGAGGTTGATCGTGGTGTGCTCAAAGGTACTGAGTGGAATCGAACAAAGCATAGCAAAGGAATGGAATG
CGAAAGCCTGCAGAACGTTTATTTACAACCGTAGCGTACAGAGTAGAACAACACAAGGTAAGACAGATCAGAGAAGAAGACAACACACAACATCACAAAGCATAGCAAAGGAATGGAATG
CGAAAGCCTGCAGAACGTTTATTTAGTACCGTAGCCTGTGAGACATGAGATGGTGTCTCAAGTGAGACTGCTTCAACTGAGTGTGAGTCACACTGCAAAGCATAGCAAAGGAATGGAATG
CGAAAGCCTGCAGAACGTTTATTTACTACCGTAGCGTAGACTCAAAGGAAGATGACAGAACTTCACAAGAAGGTAAGGAAGATGATGCAATGACACAAAGCATAGCAAAGGAATGGAATG
CGAAAGCCTGCAGAACGTTTATTTATGGACGTAGCTCTCATCCAAGTACACAAGACAGAAAGACAGATCATGGTAACGAAAGAGACAGAATGACACAAAGCATAGCAAAGGAATGGAATG
CGAAAGCCTGCAGAACGTTTATTTAAGGACGTAGCTCGAATCCAACATGACTTCACTACATCCTGGTAGACTGAACATGACAAGAGTGAAGATGACAAAGCATAGCAAAGGAATGGAATG
CGAAAGCCTGCAGAACGTTTATTTATCGACGTAGCGTTGATGTGACTTCGCAAGACTTGAGTACGCAGAAACGAATCCTGCTGAACAGAAGACTGCAAAGCATAGCAAAGGAATGGAATG
CGAAAGCCTGCAGAACGTTTATTTAACGACGTAGCCAGAATGAGAAGCAGGATCACTGTGTGACGCAAGACTCTGACACGGATGAGTGTGTCTCGCAAAGCATAGCAAAGGAATGGAATG
CGAAAGCCTGCAGAACGTTTATTTAGAGACGTAGCGTGTGCTAGGAGCACACGTGGAAGGGTGACCTTCATGGTGTGTCGGATGACAACGCACTCCAAAGCATAGCAAAGGAATGGAATG
CGAAAGCCTGCAGAACGTTTATTTACAGACGTAGCGTCAGCACTCCAACCGTCAGCACTCCAACCAGGTGTGTGGTGGACACGTGTCTGGTCGACCAAAGCATAGCAAAGGAATGGAATG
CGAAAGCCTGCAGAACGTTTATTTAGTGACGTAGCTGCTGGATGGGTGACTGCTGGATGGGTGACTGGTGCTCTCCTACCCTCAGGTCTCGTACCCAAAGCATAGCAAAGGAATGGAATG
CGAAAGCCTGCAGAACGTTTATTTACTGACGTAGCCTGTGAGTGGACGACCTGTGAGTGGACGACTCCTGGATGGGTGACGACTGGTTGGTGCACCAAAGCATAGCAAAGGAATGGAATG
CGAAAGCCTGCAGAACGTTTATTTATGCACGTAGCTGCTGCTCTCCAGACCTGTGGTCTCGAGACCTGTGGTCTCGAGACCAGTGGACTCTCGACCAAAGCATAGCAAAGGAATGGAATG
CGAAAGCCTGCAGAACGTTTATTTAAGCACGTAGCTGTGATCTGGGAGACCTCTGAGTGGACGACACCTGTGTGGTGGACGACTGAGTGGAGGACCAAAGCATAGCAAAGGAATGGAATG
CGAAAGCCTGCAGAACGTTTATTTATCCACGTAGCGTCTGTCTGGCAGACCTCTGACTGGGTGACAGTGAACTGGCAGACTGTGATCTGGGAGACCAAAGCATAGCAAAGGAATGGAATG
CGAAAGCCTGCAGAACGTTTATTTAACCACGTAGCTGTGAAGAGGGTCACTGCTGAGTGGGTGACCACTGGATGGTCCACTCCTGAGTGGCTGACCAAAGCATAGCAAAGGAATGGAATG
CGAAAGCCTGCAGAACGTTTATTTAGACACGTAGCTCCTGGTCTCGTGACGTCTGTCTGGTCCACCTCTGGTTGGCACACTCCTGAGTGGTGCACCAAAGCATAGCAAAGGAATGGAATG
CGAAAGCCTGCAGAACGTTTATTTACACACGTAGCAGGTGCAGTCCAGACTCGTGGTGTCGTGACTCGTGAGCTCGAGACGAGTGACCTCGTGACCAAAGCATAGCAAAGGAATGGAATG
CGAAAGCCTGCAGAACGTTTATTTAGTCACGTAGCGTACGTGGTCGTACCTCGAGGAGTCTCGACAGCAGTGGTCAGGACACCAGTCGTCACGACCAAAGCATAGCAAAGGAATGGAATG
CGAAAGCCTGCAGAACGTTTATTTACTCACGTAGCCACAGACCTCCTACCTCGTGTGTGGGAGACACGAGCAGTCCAACCTGCAGTCCTCTCGACCAAAGCATAGCAAAGGAATGGAATG
CGAAAGCCTGCAGAACGTTTATTTATGGTCGTAGCCAGAGCACTCTGGACACCAGACTGGGTGACCTCAGCACTCAGGACGAGTGTCTGGGTGACCAAAGCATAGCAAAGGAATGGAATG
CGAAAGCCTGCAGAACGTTTATTTAAGGTCGTAGCTCTCGTGCTCTGGACCTAGGCAGTCCAACCACACGAGTGGACGACGTTCGGACTCGTACCCAAAGCATAGCAAAGGAATGGAATG
CGAAAGCCTGCAGAACGTTTATTTATCGTCGTAGCAGGAGAGCTCTGGACACACGACGTCTCACCTGACGCTGTCACGACTGACGCTGTCACGACCAAAGCATAGCAAAGGAATGGAATG
CGAAAGCCTGCAGAACGTTTATTTAACGTCGTAGCAGTGTCACAAGAACAACTGTCTCAAGTACAAGGTGCTAGGCTGTCGACTGTCACGTCTGGCAAAGCATAGCAAAGGAATGGAATG
CGAAAGCCTGCAGAACGTTTATTTAGAGTCGTAGCACAGTACTGTGACTATCAGTTCTGTACCTACATCTTCAGTTCTGTCAAGTTCTGTTCCTACAAAGCATAGCAAAGGAATGGAATG
CGAAAGCCTGCAGAACGTTTATTTACAGTCGTAGCCATGTTGTGTAGGTAAGAGTGATGTCAGTAAGTGTTGTGTTCGTACATGTGATGTGTGTACAAAGCATAGCAAAGGAATGGAATG
CGAAAGCCTGCAGAACGTTTATTTAGTGTCGTAGCGTAGTGTCTACTGAACTAGTCTCTATGCAAGAAGTTGTGTGTCAAGTAGTTCTGTTGGTACAAAGCATAGCAAAGGAATGGAATG
CGAAAGCCTGCAGAACGTTTATTTACTGTCGTAGCGTAGTCTGTACAACACTAGTTGCTAGTACATGTCTTCCTAAGGAATGTCTTCCTAAGGAACAAAGCATAGCAAAGGAATGGAATG
CGAAAGCCTGCAGAACGTTTATTTATGCTCGTAGCACAGTTCGTATGACACTAGTGTGTAGAACAGTAGTCAGTAACACATGTCTCTGTACAACACAAAGCATAGCAAAGGAATGGAATG
CGAAAGCCTGCAGAACGTTTATTTAAGCTCGTAGCACTCTACGTAGAACAAGTCTAGGTATCACAGTAGTACGTAAGACACTAGTGAGTATCACACAAAGCATAGCAAAGGAATGGAATG
CGAAAGCCTGCAGAACGTTTATTTATCCTCGTAGCAGACATGACAGATCAACGAATCGAAGTACACTTGTTCGTAACGAATGAGTACGTAGAGAACAAAGCATAGCAAAGGAATGGAATG
CGAAAGCCTGCAGAACGTTTATTTAACCTCGTAGCGACAAAGCAAAGGAATGGTACACAACAGAACAAGAACTCATCTCATCTCATGACACTTCACAAAGCATAGCAAAGGAATGGAATG
CGAAAGCCTGCAGAACGTTTATTTAGACTCGTAGCTCGTAGTGTAACCAATGGTAGAGTAAGCAACTTGTAGTGTGTGTACTTGTAGTGTGTGTACAAAGCATAGCAAAGGAATGGAATG
CGAAAGCCTGCAGAACGTTTATTTACACTCGTAGCTGTCCACCTCGAAGGTGACCACTGGGATCGGTTGGTCCAGTCCTGGATCGTGCTGTGAGACAAAGCATAGCAAAGGAATGGAATG
CGAAAGCCTGCAGAACGTTTATTTAGTCTCGTAGCCAAGTAGTGTCAGTAAGAGTCACTAAGGTACTTGACTAGAGTTCAACAGAACTCATCACACAAAGCATAGCAAAGGAATGGAATG
CGAAAGCCTGCAGAACGTTTATTTACTCTCGTAGCAGCTACTGTACTGTAAGAGTCTTGTCTTGTAGAGTGATGTCAGTACAAGTTGAGTAGCTACAAAGCATAGCAAAGGAATGGAATG
CGAAAGCCTGCAGAACGTTTATTTATGTGGGTAGCTCCTACTGTATCGTATCAGTCTTGTTCTGTCAGAATGCAAGACAAAGTGTGATGTTGAGTCAAAGCATAGCAAAGGAATGGAATG
CGAAAGCCTGCAGAACGTTTATTTAAGTGGGTAGCCATCTTCTGTACGTACTTCTGATGTCAGTACATCTTGAGTTGCTATCTCTCATGTCAGTACAAAGCATAGCAAAGGAATGGAATG
CGAAAGCCTGCAGAACGTTTATTTATCTGGGTAGCTGTCTCTGTACTGAAACACTTCTGTTCGTACATCTGACTAGACAAACACTTCTGTTCGTACAAAGCATAGCAAAGGAATGGAATG
CGAAAGCCTGCAGAACGTTTATTTAACTGGGTAGCAGTCTTGTGTCACAACAACTGAAGTAGCTAGTAGTTCCTATGCAAGAACTTGAGTGTGTACAAAGCATAGCAAAGGAATGGAATG
CGAAAGCCTGCAGAACGTTTATTTAGATGGGTAGCGTTCTGACTAGACAAGATCTTCCTATCCAACTTCTTGTGTTGGTATCACTACTGTACGTACAAAGCATAGCAAAGGAATGGAATG
CGAAAGCCTGCAGAACGTTTATTTACATGGGTAGCCATCTACCTATCCAAACTCTAGCTATGCAACAAGTTCCTAACCAAGATGTAGGTATCGAACAAAGCATAGCAAAGGAATGGAATG
CGAAAGCCTGCAGAACGTTTATTTAGTTGGGTAGCACACTTGCTACTTCATCACTCTGTAGTTCAGTACTGACTAGAGAAACACTAGCTAAGGAACAAAGCATAGCAAAGGAATGGAATG
CGAAAGCCTGCAGAACGTTTATTTACTTGGGTAGCCTAGTACGTATCAGACTAGTACGTATCAGAGTTCTCAGTAGTAGAACACTTCCTAACTCACAAAGCATAGCAAAGGAATGGAATG
CGAAAGCCTGCAGAACGTTTATTTATGAGGGTAGCAGTGTCTACAACCTGCTGTACATCAAGGTGTCTCTACGTAGAAGACAAGTGTCAACTTGACAAAGCATAGCAAAGGAATGGAATG
CGAAAGCCTGCAGAACGTTTATTTAAGAGGGTAGCGTAGTCATGTACGAACTCAAGTGAAGATGAACGTAACGAAAGCTGGAGAAGATCATCCAGCAAAGCATAGCAAAGGAATGGAATG
CGAAAGCCTGCAGAACGTTTATTTATCAGGGTAGCGACTAACTGTGAGTAGAGTAACCTAGACAAACAGTACAGTACGTAACGTAACGTAACACACAAAGCATAGCAAAGGAATGGAATG
CGAAAGCCTGCAGAACGTTTATTTAACAGGGTAGCGATGTACAGTGTTGTCTTGTGTAGTAGAGTTCCTATCTGTACCTAGAGTAGACTACAGTACAAAGCATAGCAAAGGAATGGAATG
CGAAAGCCTGCAGAACGTTTATTTAGAAGGGTAGCTGAGTAGTCTCTTGTGAAGTCATCTACAGTAGTGTAGAGTTCTGTTGAGTTGTCTAGAGTCAAAGCATAGCAAAGGAATGGAATG
CGAAAGCCTGCAGAACGTTTATTTACAAGGGTAGCACGTCTGGAGCTTCGGTTCGACTGATCCTGCAGAAGACTACTGTACTGTAGTAGTAGAGTCAAAGCATAGCAAAGGAATGGAATG
CGAAAGCCTGCAGAACGTTTATTTAGTAGGGTAGCGTACCTGCTCTCGTCTCGTCGAAGGGTTGGTCGACCAAGGGATGGCAAGCTGCTCCTCACCAAAGCATAGCAAAGGAATGGAATG
CGAAAGCCTGCAGAACGTTTATTTACTAGGGTAGCAGTCCGAGTCGTGACGTACCAGTGGACGTCTGGACCACTCGAGTCAGTCCGTCACCAGACCAAAGCATAGCAAAGGAATGGAATG
CGAAAGCCTGCAGAACGTTTATTTATGTCGGTAGCCATCGCACAGACACGTGTGCCTTCCCATGCCTACCTCCTCTCCACCTACCTCCTCTCCACCAAAGCATAGCAAAGGAATGGAATG
CGAAAGCCTGCAGAACGTTTATTTAAGTCGGTAGCGTACGGAGAACTCTGTCAGGTGTCAACCAGACTCGCAAGACAACGCTCACAGCAGAGCTCCAAAGCATAGCAAAGGAATGGAATG
CGAAAGCCTGCAGAACGTTTATTTATCTCGGTAGCTGGTCGAACAGTTCACAGACAGTCAACAGAACCTCGTTCAAGTGATCGTCCAAGATGCTGCAAAGCATAGCAAAGGAATGGAATG
CGAAAGCCTGCAGAACGTTTATTTAACTCGGTAGCAGGACAGTCACAACATGGTCTGGAAGACAAAGCACTCACACAACAGTCACCTACATCGAACAAAGCATAGCAAAGGAATGGAATG
CGAAAGCCTGCAGAACGTTTATTTAGATCGGTAGCACTCCGTAGAGAGTATGGACACACAAGTGTCTACCCATCAGTCAATCCACTGGAAAGCTACAAAGCATAGCAAAGGAATGGAATG
CGAAAGCCTGCAGAACGTTTATTTACATCGGTAGCGAAGCGTCTGACGAACAACCCTAGAGAGTAGAACCCATCAGTTGTCAACCGTTCACTTGTCAAAGCATAGCAAAGGAATGGAATG
CGAAAGCCTGCAGAACGTTTATTTAGTTCGGTAGCAGACCCTGAGTCGAAGAGACTCGTGCACAAGATGCTGGAGACTCAACAGCCTGAGTCACACAAAGCATAGCAAAGGAATGGAATG
CGAAAGCCTGCAGAACGTTTATTTACTTCGGTAGCTCTGCGAAGGGTGTGTGTGCCTCTCAGCAGTCTGCTGTCGGTCTGCATCCACGAGAGTCACAAAGCATAGCAAAGGAATGGAATG
CGAAAGCCTGCAGAACGTTTATTTATGACGGTAGCTCACCTGGAGTGAGACATCCACACGACTGAAGTCCCATCGGATGAACAGCCTAGGGTCTGCAAAGCATAGCAAAGGAATGGAATG
CGAAAGCCTGCAGAACGTTTATTTAAGACGGTAGCTGTGGTGACGGTGTCTCGTCTCAGGTGCACACGTCGTACGACACGACGTCGTACGACACGCAAAGCATAGCAAAGGAATGGAATG
CGAAAGCCTGCAGAACGTTTATTTATCACGGTAGCAGCACACAGGCATCCGACTCGTACGTGCACCAGTCCATGGCATCCTCGACTCGTCTCTGCCAAAGCATAGCAAAGGAATGGAATG
CGAAAGCCTGCAGAACGTTTATTTAACACGGTAGCGAACGGTTGACTCTCACACGCATGAGTCTCAGTGGACGTGACGTCACAGGCACTGCACTCCAAAGCATAGCAAAGGAATGGAATG
CGAAAGCCTGCAGAACGTTTATTTAGAACGGTAGCGACTCTGGTGACGACGTCACTCGAGCATCCAGACGAGTGAAGCTCCTTCGCTCTGCTGTCCAAAGCATAGCAAAGGAATGGAATG
CGAAAGCCTGCAGAACGTTTATTTACAACGGTAGCTGTCGTCGTGTCGTCCAGTCCTTCGCTTCCAGTGGACGAGGTGACCTGTCAGACGGAACCCAAAGCATAGCAAAGGAATGGAATG
CGAAAGCCTGCAGAACGTTTATTTAGTACGGTAGCCTTGGGAGAGGACACCTTGGGAGAGGACACTGTCGCTCAGTCGTCCTCTCGTACGAGGACCAAAGCATAGCAAAGGAATGGAATG
CGAAAGCCTGCAGAACGTTTATTTACTACGGTAGCGACACGTAGGTGACCGTCACTGTCGTCACCTGGTCGTAGGAGACCACCACAGAGGGATCCCAAAGCATAGCAAAGGAATGGAATG
CGAAAGCCTGCAGAACGTTTATTTATGGAGGTAGCCAACCAGAGGGAAGCCAGTCAGGAGGAGACTGGACCTTGGCTAGCAGGTCTGACGTGGACCAAAGCATAGCAAAGGAATGGAATG
CGAAAGCCTGCAGAACGTTTATTTAAGGAGGTAGCCAGTCCAACGGTGACTCAGGTCGTGACCTCAGGACCTTGGCATCCTGCTCGTACGGACACCAAAGCATAGCAAAGGAATGGAATG
CGAAAGCCTGCAGAACGTTTATTTATCGAGGTAGCAGGTCTCACGAGGACAGTGGTCCAGAGGTCCAGTCGTACGCAGACCTTGGTGGTGCTGTCCAAAGCATAGCAAAGGAATGGAATG
CGAAAGCCTGCAGAACGTTTATTTAACGAGGTAGCACCACCTAGGTGGACTCTGGGTGAGCTGTCTGCTCCTACGTGCACACAGGTCGTGACCTCCAAAGCATAGCAAAGGAATGGAATG
CGAAAGCCTGCAGAACGTTTATTTAGAGAGGTAGCTGCACCTTGGTCGACTCCACAGAGGGAGACTGCACTGAGGCTACCTCGTCTCTCGAGCACCAAAGCATAGCAAAGGAATGGAATG
CGAAAGCCTGCAGAACGTTTATTTACAGAGGTAGCTCACCCACACGTTGCGTGACAGCTCTCTCCAGCACCTGTCGTAGCAGGTCCTCTCGTTCCCAAAGCATAGCAAAGGAATGGAATG
CGAAAGCCTGCAGAACGTTTATTTAGTGAGGTAGCGAGTCCAAGGACCACGACACCATGGACGACTCGACTCCTCCTTCCCAACCCAGTCTCTCCCAAAGCATAGCAAAGGAATGGAATG
CGAAAGCCTGCAGAACGTTTATTTACTGAGGTAGCCTGACCACTCGAAGCCATGGACACGTCCACTCCACGATGGTGGACCTGTCAGTCGCACACCAAAGCATAGCAAAGGAATGGAATG
CGAAAGCCTGCAGAACGTTTATTTATGCAGGTAGCTCCAGGACTGCTCACAGGAGACGTGGTGACACGAGCTGTGGTGTCGTCAGTCTGAAGTGGCAAAGCATAGCAAAGGAATGGAATG
CGAAAGCCTGCAGAACGTTTATTTAAGCAGGTAGCTCGTCCTCTCACAGCGTGTCACTGGCTAGCACTGGTGTCGGAAGCTCCTCCTTGGACTGCCAAAGCATAGCAAAGGAATGGAATG
CGAAAGCCTGCAGAACGTTTATTTATCCAGGTAGCACGTCCATCGAGACCAGCTCACACGCTACCGAGTCTCAGGAGACCTCCTCTGTCGCTACCCAAAGCATAGCAAAGGAATGGAATG
CGAAAGCCTGCAGAACGTTTATTTAACCAGGTAGCTCGTCACACGAGGACAGCTCTCGAGTGCACGAGTCGAACGACACCAGCTCAGGAGTGGACCAAAGCATAGCAAAGGAATGGAATG
CGAAAGCCTGCAGAACGTTTATTTAGACAGGTAGCTCTGGTCCTGCTCACAGCTCAGGTGGTGACGTGTCTGCAGTGCACGTGTCTGCAGTGCACCAAAGCATAGCAAAGGAATGGAATG
CGAAAGCCTGCAGAACGTTTATTTACACAGGTAGCTGTGCTGTGCTGTGCTGTGCTGTGCTGTGCACTGGAGCTGTGCTCCTGTCCACAGGACACCAAAGCATAGCAAAGGAATGGAATG
CGAAAGCCTGCAGAACGTTTATTTAAGTGCCTAGCCTAGTACTCTTGACTCAAGTAGTCTGTTCTACTGTACTCTTCTCTAGTGTAGTCTTGTCTCAAAGCATAGCAAAGGAATGGAATG
CGAAAGCCTGCAGAACGTTTATTTATCTGCCTAGCTCTGTTCACTTCACTAGTGTAGACTAGACTAGAGTCATCTACACTTGAGTGATCTTCACTCAAAGCATAGCAAAGGAATGGAATG
CGAAAGCCTGCAGAACGTTTATTTAACTGCCTAGCTGTGTCTAGTTGACTTGTGTCTAGTTGACTTCAGTTCACTAGACTAGAGTAGACTTGACTCAAAGCATAGCAAAGGAATGGAATG
CGAAAGCCTGCAGAACGTTTATTTAGATGCCTAGCGACTCCTCTATGGATGTCTCAGTGTTCGATTCTGATCTGTACACTGATGAGATGTCAACTCAAAGCATAGCAAAGGAATGGAATG
CGAAAGCCTGCAGAACGTTTATTTACATGCCTAGCCAAGCGTGTAAGCATGTAGCCTGTATCCATGTAGCGTGTAGTGATGAAGCGAGTAGAGATCAAAGCATAGCAAAGGAATGGAATG
CGAAAGCCTGCAGAACGTTTATTTAGTTGCCTAGCGAGTCAGCTACAGATGAGTCAGCTACAGATCTCACAGCTACTGATTCGTCGACTATCCATCAAAGCATAGCAAAGGAATGGAATG
CGAAAGCCTGCAGAACGTTTATTTACTTGCCTAGCACACCGTCAATGGATTCACCCACAACTACTTGAGCCTCAATCGATCATGCGACAACTACTCAAAGCATAGCAAAGGAATGGAATG
CGAAAGCCTGCAGAACGTTTATTTATGAGCCTAGCCAAGGGAGTAACACTGATCGACCTATCGATAGTCGCTGTAAGGATGATCGTCCTAGAGATCAAAGCATAGCAAAGGAATGGAATG
CGAAAGCCTGCAGAACGTTTATTTAAGAGCCTAGCGTACCGAGTAACGATTCGACTGCTACTGATCTGACCTCAACTACTGACACGAGTAGAGATCAAAGCATAGCAAAGGAATGGAATG
CGAAAGCCTGCAGAACGTTTATTTATCAGCCTAGCGTTGCACCAATCGATCATGCTCCAAAGGATACTGCACCAAACACTCATGCCACAACAACTCAAAGCATAGCAAAGGAATGGAATG
CGAAAGCCTGCAGAACGTTTATTTAACAGCCTAGCTGTGCCTGAGTCTGTCATCCTGTGAACACTACAGCGTTCAACACTTGACCACGAATGCATCAAAGCATAGCAAAGGAATGGAATG
CGAAAGCCTGCAGAACGTTTATTTAGAAGCCTAGCTGGACGAAGGCTAGTAGGACCAAGGTGTCTCTTGCAGTCGAGTGTGATCCGTACGGTAGTCAAAGCATAGCAAAGGAATGGAATG
CGAAAGCCTGCAGAACGTTTATTTACAAGCCTAGCGTTGCGAACCCTAGTAGTCCCTGACTCACTCTAGCCTCACGATCTAGACCAGCTCGTACTCAAAGCATAGCAAAGGAATGGAATG
CGAAAGCCTGCAGAACGTTTATTTAGTAGCCTAGCCTTGCGTTGCTGACTTGAGCCTTGCAGACTGTTGCGTAGCACTCTGAAGCGATCCAGACTCAAAGCATAGCAAAGGAATGGAATG
CGAAAGCCTGCAGAACGTTTATTTACTAGCCTAGCAGTGCACAGCCATCTTCTGCGAAGCGTTCTGATGCCATGCAGACTAGTGCTCTGCGTTCTCAAAGCATAGCAAAGGAATGGAATG
CGAAAGCCTGCAGAACGTTTATTTATGTCCCTAGCTGTGCGTTCCTGAGTCTAGCAGCACACACTTGTGCTGTCCACAGTAGAGCGAACCCTTCTCAAAGCATAGCAAAGGAATGGAATG
CGAAAGCCTGCAGAACGTTTATTTAAGTCCCTAGCTCGACAGCTCACAGTCACTCGATCGGTGATTGAGCGAACCTGAGTAGTCCCAGACAGTCTCAAAGCATAGCAAAGGAATGGAATG
CGAAAGCCTGCAGAACGTTTATTTATCTCCCTAGCGATCGACAGAGATCTGAGTGACCAAGAGTTCAGTCGTTCGACTGTCAGAGGTTGAACGTTCAAAGCATAGCAAAGGAATGGAATG
CGAAAGCCTGCAGAACGTTTATTTAACTCCCTAGCGTCTCAGGTAGAACTCTCTCTCGTACAACTCTACGACGTACTGATTCACGGTCAATCGATCAAAGCATAGCAAAGGAATGGAATG
CGAAAGCCTGCAGAACGTTTATTTAGATCCCTAGCACGACCTGTAGTGATCAACCAGGTATGGATTGCACAGGTACTACTCAGTCGTCTAGACATCAAAGCATAGCAAAGGAATGGAATG
CGAAAGCCTGCAGAACGTTTATTTACATCCCTAGCTCACGACCAATGACTCATCGGTGAAACTCTGTCTCCTGTACTACTCACTCGTGTAGTACTCAAAGCATAGCAAAGGAATGGAATG
CGAAAGCCTGCAGAACGTTTATTTAGTTCCCTAGCCACTCGTGTAGTACTCTTGGTGTGTTGCATGTACGTCGTAGAACTGTACGTCGTAGAACTCAAAGCATAGCAAAGGAATGGAATG
CGAAAGCCTGCAGAACGTTTATTTACTTCCCTAGCGTTCCTCGTATGGATCAACCAGCTACTGATTGGACTCGTAGAACTTGCACTCCTAGAGATCAAAGCATAGCAAAGGAATGGAATG
CGAAAGCCTGCAGAACGTTTATTTATGACCCTAGCCTTGCCTCAACTACTAGAGCAGGTAAGGATGTTGCGTCAAGTACTTCAGCTCGTATCGATCAAAGCATAGCAAAGGAATGGAATG
CGAAAGCCTGCAGAACGTTTATTTAAGACCCTAGCACTCCAGACACTGTATGACCGTACAGACTAGATCCCTCAAGAACTTGACCACGTATGGATCAAAGCATAGCAAAGGAATGGAATG
CGAAAGCCTGCAGAACGTTTATTTATCACCCTAGCGTTCAGTCTATGTCTTGACATGTGTTCTCTAGCTCAGTCATCGAAGTGTCGTAGACTACACAAAGCATAGCAAAGGAATGGAATG
CGAAAGCCTGCAGAACGTTTATTTAACACCCTAGCCTGAAGATGTAGACTACCAATGAGTCAACTTGGTAGTTGTCTACTTCCTATGTCTAGCATCAAAGCATAGCAAAGGAATGGAATG
CGAAAGCCTGCAGAACGTTTATTTAGAACCCTAGCTCAGAAGGAATCTCAGTCTGCATCAGTTGAGAACAACCTAGTCTAAGACATGCTAACCTACAAAGCATAGCAAAGGAATGGAATG
CGAAAGCCTGCAGAACGTTTATTTACAACCCTAGCGTGAACTCAATCGAAACGAAGACAACTACAAGGAAGTACACTAGAAGGAAGTACACTAGACAAAGCATAGCAAAGGAATGGAATG
CGAAAGCCTGCAGAACGTTTATTTAGTACCCTAGCCTAGAGTGAAAGGAAAGAGATGGAAACACATCTCACAGAAGAACAGTTGAAGACATGTCACAAAGCATAGCAAAGGAATGGAATG
CGAAAGCCTGCAGAACGTTTATTTACTACCCTAGCCTTGATCGAAAGACATCAGACAGAAGAACATCTCAGACAAGTGAACTTCAAGGTAACCAACAAAGCATAGCAAAGGAATGGAATG
CGAAAGCCTGCAGAACGTTTATTTATGGACCTAGCACTCGCTGTGAGCAGAGGTGCATCACTTGATCGTGTCTCACTTGACTCTGCTACAGATCACAAAGCATAGCAAAGGAATGGAATG
CGAAAGCCTGCAGAACGTTTATTTAAGGACCTAGCAGGTAGACTAACACACTGAATCGTAAGTCACTCTGACACACACTGGACTGTGACATCCTGCAAAGCATAGCAAAGGAATGGAATG
CGAAAGCCTGCAGAACGTTTATTTATCGACCTAGCCTAGACAAGAACCAGGTTGAGATGATCGAGCAGAAGAGAAGTCTGGAGAAACGAACACTGCAAAGCATAGCAAAGGAATGGAATG
CGAAAGCCTGCAGAACGTTTATTTAACGACCTAGCGAACATCTGATCGTGTGGAAGTTGAGTGTGTGACACAAGACTGTGTCTCACTTGAAGGTGCAAAGCATAGCAAAGGAATGGAATG
CGAAAGCCTGCAGAACGTTTATTTAGAGACCTAGCAGACAGAGTGTCACGACTGAGTACGGATGGGAGAACTCTGACCAGGTACAAGCTGCAGAGCAAAGCATAGCAAAGGAATGGAATG
CGAAAGCCTGCAGAACGTTTATTTACAGACCTAGCGACTGAGAGGTGCACGTGTGACTGGTCGACAGTGAGATCGTCGTCCAGTGTGAGGGTGACCAAAGCATAGCAAAGGAATGGAATG
CGAAAGCCTGCAGAACGTTTATTTAGTGACCTAGCGTCTGCTTGGTGCACGACTGCATGGGTGACCTCTGGTTGGGTGACGACTGACTGGACGACCAAAGCATAGCAAAGGAATGGAATG
CGAAAGCCTGCAGAACGTTTATTTACTGACCTAGCTGGTGTGTGGGAGACTGGTGTGTGGGAGACACGTGAGTGGACGACACGTGAGTGGACGACCAAAGCATAGCAAAGGAATGGAATG
CGAAAGCCTGCAGAACGTTTATTTATGCACCTAGCGACTGGTCTCGTGACGACTGGTCTCGTGACTGCTGTGTGGCTGACCTGTGCTCTCGTGACCAAAGCATAGCAAAGGAATGGAATG
CGAAAGCCTGCAGAACGTTTATTTAAGCACCTAGCTGGTGGACTCGTACCCAGTGAGTGGACGACCTCAGGACTCGAACCTCGTGCTCTCCTACCCAAAGCATAGCAAAGGAATGGAATG
CGAAAGCCTGCAGAACGTTTATTTATCCACCTAGCTCCTGGATGGACCACCTGTGAGTGGTGCACCTGTGTGTGGCAGACAGCTGTCTGGCTGACCAAAGCATAGCAAAGGAATGGAATG
CGAAAGCCTGCAGAACGTTTATTTAACCACCTAGCTGGTGGTCTCCTGACTGCTGGTTGGCTCACCAGTGGATGGTCCACGTGTGCATGGACCACCAAAGCATAGCAAAGGAATGGAATG
CGAAAGCCTGCAGAACGTTTATTTAGACACCTAGCGTGTGACCTCCTGACACGTGTGCTCGAGACTCGTGACCTCGTGACCTGTGTGTGGACCACCAAAGCATAGCAAAGGAATGGAATG
CGAAAGCCTGCAGAACGTTTATTTACACACCTAGCCTCAGTCCTCCTACCCACAGTGCTCCAACCCACAGTCCTCTCACCGTCAGACCTCACACCCAAAGCATAGCAAAGGAATGGAATG
CGAAAGCCTGCAGAACGTTTATTTAGTCACCTAGCTGGAGAGCTCCAACCACACGGAGTCTGACCTCCAGTGCTCAGGACCAGAGACGTCGAACCCAAAGCATAGCAAAGGAATGGAATG
CGAAAGCCTGCAGAACGTTTATTTACTCACCTAGCACGTGGTTGGAGGACCACAGTGTGGACACCGTGAGCTCTCCTACCTGGAGAGCTCAGACCCAAAGCATAGCAAAGGAATGGAATG
CGAAAGCCTGCAGAACGTTTATTTATGGTCCTAGCGTGAGTCTGGTCACCTCGAGGTCTCGTTCCTCGTGCATGGCTACCCACAGTGTGGTCACCCAAAGCATAGCAAAGGAATGGAATG
CGAAAGCCTGCAGAACGTTTATTTAAGGTCCTAGCGAGAGTCTGGACCACTGGAGGTCTCCTGACACCAGTCAGGAGCACTCCAGAGAGGTGCACCAAAGCATAGCAAAGGAATGGAATG
CGAAAGCCTGCAGAACGTTTATTTATCGTCCTAGCGTCAGCTCTCTGGACCACAGGTCTCCTACCTCGAGAGCTCACGACTCGAGAGCTCACGACCAAAGCATAGCAAAGGAATGGAATG
CGAAAGCCTGCAGAACGTTTATTTAACGTCCTAGCGTACAGTTGATCGTGGTGTAGTACATCAGATGCAGCTCTCCTACCCTCAGGTTGGGTGACCAAAGCATAGCAAAGGAATGGAATG
CGAAAGCCTGCAGAACGTTTATTTAGAGTCCTAGCACAGTTCTGTTGCTAACAGTTCTGTTGCTACAAGTGATGTCTGTAACTCTTCAGTCACTACAAAGCATAGCAAAGGAATGGAATG
CGAAAGCCTGCAGAACGTTTATTTACAGTCCTAGCTGAGTCACTACTCAATCAGTCTCTAAGGTACTTGTGACTAGTCAAAGAGTGTCTATGGTACAAAGCATAGCAAAGGAATGGAATG
CGAAAGCCTGCAGAACGTTTATTTAGTGTCCTAGCGTAGTGTCTACACAAGTAGTGTCTACACAACAAGTGTCTAGTCAACTAGTTGTGTTGGTACAAAGCATAGCAAAGGAATGGAATG
CGAAAGCCTGCAGAACGTTTATTTACTGTCCTAGCTCTCTACCTACAGAACTAGTTGCTATCGAATGTCTGACTATCCAACTAGTACCTAAGCAACAAAGCATAGCAAAGGAATGGAATG
CGAAAGCCTGCAGAACGTTTATTTATGCTCCTAGCGTAGTCAGTAACACATCAGTAGGTACTTCATGTCTTGCTATGGAAGAAGTGAGTAGAACACAAAGCATAGCAAAGGAATGGAATG
CGAAAGCCTGCAGAACGTTTATTTAAGCTCCTAGCGATCTAGCTAGAGAAACTCTTGCTAACGAAAGAGTAGGTAAGACAAGAGTAGGTAAGACACAAAGCATAGCAAAGGAATGGAATG
CGAAAGCCTGCAGAACGTTTATTTATCCTCCTAGCTGGAGGACAGTCGTGAGCTGCATGAACAGATGGTAGAGAATCACATCCTAGTCAAGAGAACAAAGCATAGCAAAGGAATGGAATG
CGAAAGCCTGCAGAACGTTTATTTAACCTCCTAGCACGAAGTACACTACAACCAAGTGAACTGAACACAGGACTGCATGAGTCTGCAAGAGTTCACAAAGCATAGCAAAGGAATGGAATG
CGAAAGCCTGCAGAACGTTTATTTAGACTCCTAGCAGCTAGTCAATCCAACTGTAGACAATGCAAACAGTACCTACAGTAACAGTACCTACAGTACAAAGCATAGCAAAGGAATGGAATG
CGAAAGCCTGCAGAACGTTTATTTACACTCCTAGCAGAGCCAGTCGTTGGGAAGCTGCTCAGAGGAGTCGGACAGGTGTGTCAGGCAGAGCTCAGCAAAGCATAGCAAAGGAATGGAATG
CGAAAGCCTGCAGAACGTTTATTTAGTCTCCTAGCAGCAAGTCAAGACAAACGTATGCTAGTGTAGATCGGAGAGAGGTGCACAGCACTGTCAGACAAAGCATAGCAAAGGAATGGAATG
CGAAAGCCTGCAGAACGTTTATTTACTCTCCTAGCCTCTGTGTCACAACACTAGATGGAACACAAACGAATCGTAGTCAACTGAAGTGTATCGTACAAAGCATAGCAAAGGAATGGAATG
CGAAAGCCTGCAGAACGTTTATTTATGTGGCTAGCAGTGACAAGACAAGAGTAGATCACATCACAAGTCGTGCAGCTGTGACCAGTCTGAAGTCACAAAGCATAGCAAAGGAATGGAATG
CGAAAGCCTGCAGAACGTTTATTTAAGTGGCTAGCGACTAGACAAACACACTTGTCTGTAGTGAAAGCTATCGTACTACAACAGTGATGTAGGTACAAAGCATAGCAAAGGAATGGAATG
CGAAAGCCTGCAGAACGTTTATTTATCTGGCTAGCGAAGTGAGTATGGAACTTGTCTCAAACACATGAGTTGGTAGTACACTTGTCTCAACAACACAAAGCATAGCAAAGGAATGGAATG
CGAAAGCCTGCAGAACGTTTATTTAACTGGCTAGCCATGTCAGTAGTACAAGAGTAGCTATCGAAGTTGTACGTAGTACACATGTTCGTACAACACAAAGCATAGCAAAGGAATGGAATG
CGAAAGCCTGCAGAACGTTTATTTAGATGGCTAGCAGTCTGTGTAAGGAAACTCTTGCTAACGAACAAGTTGCTATCGAAAGTCTGACTAGTGAACAAAGCATAGCAAAGGAATGGAATG
CGAAAGCCTGCAGAACGTTTATTTACATGGCTAGCACTCTACCTACTGAATGTCTTGCTAGAGAAACTCTCACTAAGGAAGATCTGTCTATCGAACAAAGCATAGCAAAGGAATGGAATG
CGAAAGCCTGCAGAACGTTTATTTAGTTGGCTAGCAGTCTGTCTAACGAAAGTCTGTCTAACGAACTAGTTGCTATGCAACTAGTTGCTATGCAACAAAGCATAGCAAAGGAATGGAATG
CGAAAGCCTGCAGAACGTTTATTTACTTGGCTAGCCTGAACTACATGGTGTGCTATGGTAAGTGAGTTGTTGCTAGTAGAAGAGTACCTAAGTCACAAAGCATAGCAAAGGAATGGAATG
CGAAAGCCTGCAGAACGTTTATTTATGAGGCTAGCCTCAAGTCAAAGACATGGAACTACATCAGACTAGAACAGATGCAGTCGAAGTACAACCTGCAAAGCATAGCAAAGGAATGGAATG
CGAAAGCCTGCAGAACGTTTATTTAAGAGGCTAGCGACTATGTGTGAGTAACTGTCTTGTACCTAAGTGTAGTGTCAGTAGTCTAGTCTATCGTACAAAGCATAGCAAAGGAATGGAATG
CGAAAGCCTGCAGAACGTTTATTTATCAGGCTAGCAGTGTACAGTACCTACACTACTTGTCTGTAACCTATCTGTACGTATGTGTCTTGTTGCTACAAAGCATAGCAAAGGAATGGAATG
CGAAAGCCTGCAGAACGTTTATTTAACAGGCTAGCGTCAAGTGTACAGAACTCTACTTGTGTGTACAGTAGACTACACAAGTGTACACTAGTCAACAAAGCATAGCAAAGGAATGGAATG
CGAAAGCCTGCAGAACGTTTATTTAGAAGGCTAGCCACTGTGAGAGTCAGACCAAGTGTAGAACAGTGAACTCAATCACATCTGTACAGTGTGTACAAAGCATAGCAAAGGAATGGAATG
CGAAAGCCTGCAGAACGTTTATTTACAAGGCTAGCCACTGTGTCACACTGACCTGGTAGAACCTGTCCTGGATGACACAGGAAGAGTTCACTCTGCAAAGCATAGCAAAGGAATGGAATG
CGAAAGCCTGCAGAACGTTTATTTAGTAGGCTAGCTGTGGCATCGGAAGGGAACCAGGTCTGCACCTCTGAGTCAGATGATCCTCGAAGGCTCTCCAAAGCATAGCAAAGGAATGGAATG
CGAAAGCCTGCAGAACGTTTATTTACTAGGCTAGCTCTCGGAGTGGAACGTCACCGACTCGAGACCTTCCACCTCACCACCTTCCACCTCACCACCAAAGCATAGCAAAGGAATGGAATG
CGAAAGCCTGCAGAACGTTTATTTATGTCGCTAGCACCAGAGCAAACCTGGTACGGAACAGTCAGACGTGACACATGCTGGTACGGTTGAACGAGCAAAGCATAGCAAAGGAATGGAATG
CGAAAGCCTGCAGAACGTTTATTTAAGTCGCTAGCTCACGACACAAGTGAGAACGCAACAACTGAACACGACACACATGAGATCGGATCAGTCTGCAAAGCATAGCAAAGGAATGGAATG
CGAAAGCCTGCAGAACGTTTATTTATCTCGCTAGCGAAGGACACATGTGACATCGGAGAAAGAGAGATCGTGACAAGCTGGATCGTGACAAGCTGCAAAGCATAGCAAAGGAATGGAATG
CGAAAGCCTGCAGAACGTTTATTTAACTCGCTAGCGAAGCCAGTGTCAGATCTCCACCTGTGTCAGTCACGAAGACTTGAGAGTCTCTCACAAGACAAAGCATAGCAAAGGAATGGAATG
CGAAAGCCTGCAGAACGTTTATTTAGATCGCTAGCCTTCCGTGTGGTACACAACCGACTGGAGAACTTGCCTCAGGATCATCTCCTCCTGCTACACAAAGCATAGCAAAGGAATGGAATG
CGAAAGCCTGCAGAACGTTTATTTACATCGCTAGCGTTCCGTCAGTCTCAGATCCGACAGTGTCATCACCCTCAGCATCAGTGACACCTGAGGAACAAAGCATAGCAAAGGAATGGAATG
CGAAAGCCTGCAGAACGTTTATTTAGTTCGCTAGCCATGCTGACGACAGAGTTGCAGACGGAAGACTTGCGTACGGTTGAACTGCTCACGTCTGACAAAGCATAGCAAAGGAATGGAATG
CGAAAGCCTGCAGAACGTTTATTTACTTCGCTAGCGAGACAGGTGCTACATGTCCCAACGACAGAACAGCGTACGCATCATCTGCCATCGGAAGACAAAGCATAGCAAAGGAATGGAATG
CGAAAGCCTGCAGAACGTTTATTTATGACGCTAGCGAACCCAACGCTTGGCAGACGTGAGTGTCGCAGTCACCTGTGAGATCGTCTGCTGCATGACAAAGCATAGCAAAGGAATGGAATG
CGAAAGCCTGCAGAACGTTTATTTAAGACGCTAGCAGCTCTGTCGTCACCGTTGGCAACGCTGACGAGTCAGACGACGTCGTGTCACACGCAGTCCAAAGCATAGCAAAGGAATGGAATG
CGAAAGCCTGCAGAACGTTTATTTATCACGCTAGCACCACGTTGGGATCCTGGACACCTCAGAGCACCTCCTTGGCATCCGTCTCTCAGGTGACCCAAAGCATAGCAAAGGAATGGAATG
CGAAAGCCTGCAGAACGTTTATTTAACACGCTAGCGTTGGACGTGGAGTCAGACGGTTGACTTGGTGGTCCTACGTGGACAGCTCTGCAGAGCACCAAAGCATAGCAAAGGAATGGAATG
CGAAAGCCTGCAGAACGTTTATTTAGAACGCTAGCAGGTGGAACAAGTCGCTACGTCAGACTCTCGAGAGACAGACAAGGCAGAGGAAGAGTAGGCAAAGCATAGCAAAGGAATGGAATG
CGAAAGCCTGCAGAACGTTTATTTACAACGCTAGCGTGTGGTTCACTAGGCACAGCAAGAGTTGGGTGAGCATGATGTGGCAAGGGACAGCTGACCAAAGCATAGCAAAGGAATGGAATG
CGAAAGCCTGCAGAACGTTTATTTAGTACGCTAGCGAACGTCCTGAGCTCACTGGAGGAGTGGACACGTGACTCAGAAGGTGGAGTGTGAAGCTCCAAAGCATAGCAAAGGAATGGAATG
CGAAAGCCTGCAGAACGTTTATTTACTACGCTAGCGACTCCTACGCTGACGTGTCAGACGAGGACGTTGGGTGAGACCACCACTCCAACGTCGACCAAAGCATAGCAAAGGAATGGAATG
CGAAAGCCTGCAGAACGTTTATTTATGGAGCTAGCCTTGGCAGTGACGTCGACTCTCCAGTGCACACTGGGACAGCTCACCTCACTGACGACACCCAAAGCATAGCAAAGGAATGGAATG
CGAAAGCCTGCAGAACGTTTATTTAAGGAGCTAGCGAGTCGTACGCTGACCACACCTTCGTGGACTCCTCCTGAGCTCACTCGTCCTACGCTGACCAAAGCATAGCAAAGGAATGGAATG
CGAAAGCCTGCAGAACGTTTATTTATCGAGCTAGCACGTCTGTCGTCGACCAGACTCTGGGATCCAGCTCCAACGAGCACTGCACGAAGGTGACCCAAAGCATAGCAAAGGAATGGAATG
CGAAAGCCTGCAGAACGTTTATTTAACGAGCTAGCTCACCACCACAGAGCCTTCCTGCACGTTGCAGCACAGTGGCTTCCACGACACCTCAGTCCCAAAGCATAGCAAAGGAATGGAATG
CGAAAGCCTGCAGAACGTTTATTTAGAGAGCTAGCTGGACCACACCAAGCCTCACGACTCGAACCTGGACCTCACCTAGCACGACTCGTCTCTCCCAAAGCATAGCAAAGGAATGGAATG
CGAAAGCCTGCAGAACGTTTATTTACAGAGCTAGCTCCTCTGACGCTGACCTCACCAAGGGAACCTGACCTGCTCCTAGCTCGACTCTGGAGACCCAAAGCATAGCAAAGGAATGGAATG
CGAAAGCCTGCAGAACGTTTATTTAGTGAGCTAGCACAGGAGCAGTGCACACAGGAGCAGTGCACGTTGGGAGAGAGCACACTGGAGGAGGTGACCAAAGCATAGCAAAGGAATGGAATG
CGAAAGCCTGCAGAACGTTTATTTACTGAGCTAGCCATGGTGGAGAGGACTGGACACCTCTGTGCTGTCGGACAGTCCACCTGTCACTCGAGTCCCAAAGCATAGCAAAGGAATGGAATG
CGAAAGCCTGCAGAACGTTTATTTATGCAGCTAGCTGCAGCTTGATCAGGGAGAGACTGAGTTGGTGTCGCACAGGTCACCAAGGTCCAGACCACCAAAGCATAGCAAAGGAATGGAATG
CGAAAGCCTGCAGAACGTTTATTTAAGCAGCTAGCTCTCGCTGAGTGCACACCTCTGTCGAGTCCGAACGAGGTGGTGACGTAGGACGAGTGACCCAAAGCATAGCAAAGGAATGGAATG
CGAAAGCCTGCAGAACGTTTATTTATCCAGCTAGCACCACGATGGTCTCCCTCACTGAGGGTTCCCACTCGATCGGTACCTCGTCAGAGGACTCCCAAAGCATAGCAAAGGAATGGAATG
CGAAAGCCTGCAGAACGTTTATTTAACCAGCTAGCTGAGGACCAGACGTCAGTGGGAGAGGACACCAAGGAGCAGGAGTCACTGGCTACGTCCACCAAAGCATAGCAAAGGAATGGAATG
CGAAAGCCTGCAGAACGTTTATTTAGACAGCTAGCCTCTCTCCTGGTGTCTGTGGACCTGCTGTCCTCACTGGAGTCGACGTGTCCTGAGAGCACCAAAGCATAGCAAAGGAATGGAATG
CGAAAGCCTGCAGAACGTTTATTTACACAGCTAGCTGTGCTGTGCTGTGCTGTGCTGTGCTGTGCTCTGGCACTGTGTGGAGTGGGACTGCTCTCCAAAGCATAGCAAAGGAATGGAATG
CGAAAGCCTGCAGAACGTTTATTTAAGTGCTGTCCCTAGTAGTCTAGACTAGTCTACTCTACACTTCTCTCTTCTTCACTAGTCTGTTCTAGACTCAAAGCATAGCAAAGGAATGGAATG
CGAAAGCCTGCAGAACGTTTATTTATCTGCTGTCCTGGTACTTCTCATCTACGTATCACTTGACTCACTATGTCTCATCTTCTGTCATCTTCACTCAAAGCATAGCAAAGGAATGGAATG
CGAAAGCCTGCAGAACGTTTATTTAACTGCTGTCCGACTAAGTCTAGACTACCTATGTCTTGACTGTCTAGAACTCTTCTCTCTACAACTTGACTCAAAGCATAGCAAAGGAATGGAATG
CGAAAGCCTGCAGAACGTTTATTTAGATGCTGTCCTCCTCGTCTAACGATTGCTCGACTAAGGATAGTGAACTGTGAACTCTCTGAGTGTTCACTCAAAGCATAGCAAAGGAATGGAATG
CGAAAGCCTGCAGAACGTTTATTTACATGCTGTCCGTTGCGTGTACAGATTGAGCTGCTACTGATTGAGCACCTATCGATGAAGCCTCTAGTGATCAAAGCATAGCAAAGGAATGGAATG
CGAAAGCCTGCAGAACGTTTATTTAGTTGCTGTCCACTCCTGCTACTACTTGACCCACTAGAGATGAACCCAGTATCGATGTACCCTGTAGAGATCAAAGCATAGCAAAGGAATGGAATG
CGAAAGCCTGCAGAACGTTTATTTACTTGCTGTCCGACTCTCCTAACGATGACTCTCCTAACGATTGTGCCAGTACTACTTCTGCAGCTAACGATCAAAGCATAGCAAAGGAATGGAATG
CGAAAGCCTGCAGAACGTTTATTTATGAGCTGTCCTCACGAGCTATGGATCTTCGGTGTACAACTTGCTGAGTGTCTGATCAGTGGTCTAGAGATCAAAGCATAGCAAAGGAATGGAATG
CGAAAGCCTGCAGAACGTTTATTTAAGAGCTGTCCGAGTCCAGTAGTGATCACACGTCAACTACTAGCTCGAGTAGTGATTGGTCACCAACAACTCAAAGCATAGCAAAGGAATGGAATG
CGAAAGCCTGCAGAACGTTTATTTATCAGCTGTCCGTTCCCTGAACTACTAGACCTCCAATCGATAGACCTGGTATCGATGATCCACCAACAACTCAAAGCATAGCAAAGGAATGGAATG
CGAAAGCCTGCAGAACGTTTATTTAACAGCTGTCCTCCACACGAGTGTCTCAGACGTACGACAGTGTACCCACTGGAAGTCTGACGTTGACATCTCAAAGCATAGCAAAGGAATGGAATG
CGAAAGCCTGCAGAACGTTTATTTAGAAGCTGTCCTCGACGACTCGTTCTAGGTCACAGGCAGATGTGTCTGGAGTGCATCACACCTTCGCTACTCAAAGCATAGCAAAGGAATGGAATG
CGAAAGCCTGCAGAACGTTTATTTACAAGCTGTCCTGTGCACTCCTCTCTAGTGCGATCCACTCTTGTGCGAACCCATCTCAAGCAGCACTCGATCAAAGCATAGCAAAGGAATGGAATG
CGAAAGCCTGCAGAACGTTTATTTAGTAGCTGTCCACTGCAGAGCGATCTGATGCTCAGCCATCTGTTGCTCTCCGTTCTAGTGCCAAGCAGTCTCAAAGCATAGCAAAGGAATGGAATG
CGAAAGCCTGCAGAACGTTTATTTACTAGCTGTCCCATGCCATGCACACTGATGCGATGCTCACTAGTGCACTGCACTCTCATGCCTTGCCTTCTCAAAGCATAGCAAAGGAATGGAATG
CGAAAGCCTGCAGAACGTTTATTTATGTCCTGTCCACTGCTGTGCTCACTTCAGCGTTGCAGGATTCTGCAGTGCAGACTACTGCTCTGCTCACTCAAAGCATAGCAAAGGAATGGAATG
CGAAAGCCTGCAGAACGTTTATTTAAGTCCTGTCCTCTGCCATGCGAAGTGTTCCAGACCTGGATGTTGCCATGCGAGATTCTGCAGTGCTGGATCAAAGCATAGCAAAGGAATGGAATG
CGAAAGCCTGCAGAACGTTTATTTATCTCCTGTCCACGTCGAACGCTTCTCTCACTGACGACTCTACGACGAGTCCTTCTGTACCCTCACTCTCTCAAAGCATAGCAAAGGAATGGAATG
CGAAAGCCTGCAGAACGTTTATTTAACTCCTGTCCGACTCTGGAAAGGATTCAGGGTCAACTCATTGGTCCTGTGTCTCTGAAGGACTCAGTCATCAAAGCATAGCAAAGGAATGGAATG
CGAAAGCCTGCAGAACGTTTATTTAGATCCTGTCCTGGTCGTCAACTTCTGAGTCTCGTAACACTAGCTCCTCAATGGATGTGTCGACAACAACTCAAAGCATAGCAAAGGAATGGAATG
CGAAAGCCTGCAGAACGTTTATTTACATCCTGTCCGTACGGAGTATCTCTCTACGCAGTAACTCTTGAGGGTCAAACAGTAGTCGCTGTAGATCTCAAAGCATAGCAAAGGAATGGAATG
CGAAAGCCTGCAGAACGTTTATTTAGTTCCTGTCCTCTCCGTGTAACTCTAGTCCCAGTATCTCTAGTGGGTGTAACTCTTCTGGCTGTAGATCTCAAAGCATAGCAAAGGAATGGAATG
CGAAAGCCTGCAGAACGTTTATTTACTTCCTGTCCAGAGCAGGTAAGGATTGAGCTGGTATGGATTGAGCCAGTAACACTGATGCAGGTACTTCTCAAAGCATAGCAAAGGAATGGAATG
CGAAAGCCTGCAGAACGTTTATTTATGACCTGTCCTGTGCACCAAACGATTGTGCGTCAAGTGATTGTGCGTCAAACGATTGTGCGTCAAACGATCAAAGCATAGCAAAGGAATGGAATG
CGAAAGCCTGCAGAACGTTTATTTAAGACCTGTCCTGCACGTACAAGGTATGCACGTACAAGGTAACTCCGTCAACATCTGTTCCAGGTATGACTCAAAGCATAGCAAAGGAATGGAATG
CGAAAGCCTGCAGAACGTTTATTTATCACCTGTCCACCAGCTGTAAGAGTACGTGCTCTAAGTCTCATGGTGACATGGAAGTTGGAGACAAGGAACAAAGCATAGCAAAGGAATGGAATG
CGAAAGCCTGCAGAACGTTTATTTAACACCTGTCCCTCTGTGTGTCATCTGATGACATGTTCACTCTGTGAGTGTCAACTGACTGGTTGTTCGATCAAAGCATAGCAAAGGAATGGAATG
CGAAAGCCTGCAGAACGTTTATTTAGAACCTGTCCTCCTGCAACATGGAAAGTGAGAGAACTGAAGACTGACCAAACGTATGAGACTGTACTCTACAAAGCATAGCAAAGGAATGGAATG
CGAAAGCCTGCAGAACGTTTATTTACAACCTGTCCGAACATGGTAACGAAGAGAATGCTAACCAACATCACTGAATCACATGACATCCAACAACACAAAGCATAGCAAAGGAATGGAATG
CGAAAGCCTGCAGAACGTTTATTTAGTACCTGTCCTCTCAGACAAGAACACAAGACTGAACTTCATGGAACAGTAGTGAAGTACAACGTAGAGAACAAAGCATAGCAAAGGAATGGAATG
CGAAAGCCTGCAGAACGTTTATTTACTACCTGTCCTGAGATGCAACTTCAAGAGAAGCAATGACAACTGATGGAATGTCACATGATCGAATCTCACAAAGCATAGCAAAGGAATGGAATG
CGAAAGCCTGCAGAACGTTTATTTATGGACTGTCCGAGTGTCTCACATGAACGAGAGTGAGAGTGACAGATCCAAACACAACTGATCGAAACTCACAAAGCATAGCAAAGGAATGGAATG
CGAAAGCCTGCAGAACGTTTATTTAAGGACTGTCCGTGTAGTGTATGGTACTGTACTGTAAGGTAGTCTGCAAGACTAGACAAGAGAACAGTACACAAAGCATAGCAAAGGAATGGAATG
CGAAAGCCTGCAGAACGTTTATTTATCGACTGTCCTCGAACAACAGTAGATCTCACAAGAGTCTGCTGTAGTCAATGGAACAGAAGAACAGTAGACAAAGCATAGCAAAGGAATGGAATG
CGAAAGCCTGCAGAACGTTTATTTAACGACTGTCCGTGAATCTCACTTGATCGAAGTAGAACTGAACACATCTCATGAGATCACAAGTCACTTGACAAAGCATAGCAAAGGAATGGAATG
CGAAAGCCTGCAGAACGTTTATTTAGAGACTGTCCTCACAGTCTGCTACGGTTCATCCTGACACGCTGAAGAAGATGCTGACGAATGAGAGAGTGCAAAGCATAGCAAAGGAATGGAATG
CGAAAGCCTGCAGAACGTTTATTTACAGACTGTCCAGAGAAGTCGGAGTCGATGAGAAGGCTCACGAACAGTCAGCTAGGCTAGAAGGAGTCTGGCAAAGCATAGCAAAGGAATGGAATG
CGAAAGCCTGCAGAACGTTTATTTAGTGACTGTCCACAGACTAGGAGGTCGTTGATCAGGGACACTGAGATGAGGTCCACGTTGAGTTGGTGCACCAAAGCATAGCAAAGGAATGGAATG
CGAAAGCCTGCAGAACGTTTATTTACTGACTGTCCCACAGCATGGTCGACGACAGGATGGAGGACACCTGCAAGGACCACGTGTGTGAGGGTGACCAAAGCATAGCAAAGGAATGGAATG
CGAAAGCCTGCAGAACGTTTATTTATGCACTGTCCTGTGAACTGGACGACTGTGAACTGGACGACACGTGACTGGAGGACGAGTGGATGGTCGACCAAAGCATAGCAAAGGAATGGAATG
CGAAAGCCTGCAGAACGTTTATTTAAGCACTGTCCTGGTGGTTGGAGCACAGCAGCTCTCTCGACGACAGCATGGCAGACGTGAGCTCTCCTACCCAAAGCATAGCAAAGGAATGGAATG
CGAAAGCCTGCAGAACGTTTATTTATCCACTGTCCCACAGAGTGGAGCACAGGTGCATGGCACACCTCAGGATGGAGCACCACAGTCTGGCTGACCAAAGCATAGCAAAGGAATGGAATG
CGAAAGCCTGCAGAACGTTTATTTAACCACTGTCCTCCAGCACTCTGCACAGCAGGACTCCTGACAGCAGCTCTCTGCACCACAGACTGGGACACCAAAGCATAGCAAAGGAATGGAATG
CGAAAGCCTGCAGAACGTTTATTTAGACACTGTCCACCAGACGTCTGGACACGTGACCTCTGCACTCCAGTGCTCGAGACGACAGTCCTCGTGACCAAAGCATAGCAAAGGAATGGAATG
CGAAAGCCTGCAGAACGTTTATTTACACACTGTCCTCGTGACCTCGTGACAGGTGTCCTCCAGACACCAGAGCTCTCGACACCAGAGCTCTCGACCAAAGCATAGCAAAGGAATGGAATG
CGAAAGCCTGCAGAACGTTTATTTAGTCACTGTCCTGGAGTCGTCTGGACGAGAGGTGTCGAGACACCAGCTGTCGTGACGACAGTGCTCCTGACCAAAGCATAGCAAAGGAATGGAATG
CGAAAGCCTGCAGAACGTTTATTTACTCACTGTCCGACTGCTCTCCAGACTGTGAACTGGAGCACCTGAGCAGTCCTACCCACAGACCTCCAGACCAAAGCATAGCAAAGGAATGGAATG
CGAAAGCCTGCAGAACGTTTATTTATGGTCTGTCCAGTGACATGGTGCACGTCTGTCTGGCAGACGTTGACATGGAGCACGTTGACATGGAGCACCAAAGCATAGCAAAGGAATGGAATG
CGAAAGCCTGCAGAACGTTTATTTAAGGTCTGTCCACCTGACAGGACGTCCAGTGCATGGCACACCAGTGCATGGACGACCAGTGCATGGACGACCAAAGCATAGCAAAGGAATGGAATG
CGAAAGCCTGCAGAACGTTTATTTATCGTCTGTCCGAAGACAAGGACCACACTGAGATGGTCGACCACTGGATGGGTCACCAGTGGACTCGTGACCAAAGCATAGCAAAGGAATGGAATG
CGAAAGCCTGCAGAACGTTTATTTAACGTCTGTCCGATGAGAGAGCAAGGAGTCAAGGTGTCACGAGCTGACTGGTGGACGAGTGGTCTCACACCCAAAGCATAGCAAAGGAATGGAATG
CGAAAGCCTGCAGAACGTTTATTTAGAGTCTGTCCTCTCTTCTGTCAGTAACTCTACTGTGTGTATGAGTCTGTATCCAACAAGTGACTACTCAACAAAGCATAGCAAAGGAATGGAATG
CGAAAGCCTGCAGAACGTTTATTTACAGTCTGTCCCATCTACCTACTCAAACTCTAGCTACACAAGTTCTGACTAGTCAAACTCTAGCTAACCAACAAAGCATAGCAAAGGAATGGAATG
CGAAAGCCTGCAGAACGTTTATTTAGTGTCTGTCCGTAGTGAGTATGCAAAGTCTCTGTAACCAATGTCTTGCTAGACAAAGTCTAGCTACACAACAAAGCATAGCAAAGGAATGGAATG
CGAAAGCCTGCAGAACGTTTATTTACTGTCTGTCCTCTCTGAGTAACGAAGTTCTTGCTACTGAAGTAGTACGTACAGAATCTCTCTGTAAGCAACAAAGCATAGCAAAGGAATGGAATG
CGAAAGCCTGCAGAACGTTTATTTATGCTCTGTCCCTTCTCAGTACAACAAGACTCTGTACTACAGTTCTCAGTAAGGAATGACTCTGTAACGAACAAAGCATAGCAAAGGAATGGAATG
CGAAAGCCTGCAGAACGTTTATTTAAGCTCTGTCCCTAGTGAGTATGGAACTAGTGAGTATGGAACTAGTGAGTACTACATCAGTCTCAATCACACAAAGCATAGCAAAGGAATGGAATG
CGAAAGCCTGCAGAACGTTTATTTATCCTCTGTCCACTCGCTCAGTCCTGTCAGGGTGAGAGGTGTCGTAGACAACAGAATGCAATCGAAACACACAAAGCATAGCAAAGGAATGGAATG
CGAAAGCCTGCAGAACGTTTATTTAACCTCTGTCCCATCGGAGAGCTGAGTCCTGAGAGAGAAGATCCTCCAACGACCAGTGAGGACCAGAGCTGCAAAGCATAGCAAAGGAATGGAATG
CGAAAGCCTGCAGAACGTTTATTTAGACTCTGTCCGATCAGTACATGACAACCAACAGTACTCAATGTCAGATCAGTAGAAGGTACAGTACTCAACAAAGCATAGCAAAGGAATGGAATG
CGAAAGCCTGCAGAACGTTTATTTACACTCTGTCCAGTCCAGTGGAGACGACTCCACTGGACACGAGACGGACAGACCTGTCCAGCACTGGAAGACAAAGCATAGCAAAGGAATGGAATG
CGAAAGCCTGCAGAACGTTTATTTAGTCTCTGTCCAGCTCAGACGGTACGTCGAGTCTGACTTGATCGACAGTGGTCACGAGGTCTGTCGAGCAGCAAAGCATAGCAAAGGAATGGAATG
CGAAAGCCTGCAGAACGTTTATTTACTCTCTGTCCCTGTCTCACGTGCAGACAGGGTCAGGACTGACCTCCTGAGTGCAGGAACGTGAGAAGAGACAAAGCATAGCAAAGGAATGGAATG
CGAAAGCCTGCAGAACGTTTATTTATGTGGTGTCCACGTGGAGTGTCCAGGTACACTACACATCAACGTCCTAGGGTTCGTGAGGGAGAGACCAGCAAAGCATAGCAAAGGAATGGAATG
CGAAAGCCTGCAGAACGTTTATTTAAGTGGTGTCCTGGAAGATCATCTGAGTCTATCGTATGGAAAGTCACAAGATCCTGGAGTATGGTACAACACAAAGCATAGCAAAGGAATGGAATG
CGAAAGCCTGCAGAACGTTTATTTATCTGGTGTCCGAGTAAGGAAGAAGACTAGTGACTACTGAAGAGTATGGAAGTAGACTAGTACCTAAGCAACAAAGCATAGCAAAGGAATGGAATG
CGAAAGCCTGCAGAACGTTTATTTAACTGGTGTCCACGAACTTCACTCTGAGTGTCAGTACAACAGAGAATGACATGTGATGTGTGAGTAGAACACAAAGCATAGCAAAGGAATGGAATG
CGAAAGCCTGCAGAACGTTTATTTAGATGGTGTCCACCAAACTCAACCTGCTTCTCTCTACTGAAACCAATCACATGTGACTAGTGTCTAGAGAACAAAGCATAGCAAAGGAATGGAATG
CGAAAGCCTGCAGAACGTTTATTTACATGGTGTCCCAACAAGAGATCCAGAGAGTCAGTAGTTCACACAACAAGATGGTGGTTCTGTGTAAGACACAAAGCATAGCAAAGGAATGGAATG
CGAAAGCCTGCAGAACGTTTATTTAGTTGGTGTCCACGAACTTCAACGTGGTGTATCCAAGTTGAAGACATGTCAGTCAGTGCTACTCAACAAGACAAAGCATAGCAAAGGAATGGAATG
CGAAAGCCTGCAGAACGTTTATTTACTTGGTGTCCGTGTACAACACACTGCTGAAGTAGAGTCAGCTCAACTTCAACGTGGTGTAGTACATCCTGCAAAGCATAGCAAAGGAATGGAATG
CGAAAGCCTGCAGAACGTTTATTTATGAGGTGTCCACCTAACCTAACGAATGTGTTGTGTTGCAAGTTGTTCCTAGTACACAGAAAGACACACTGCAAAGCATAGCAAAGGAATGGAATG
CGAAAGCCTGCAGAACGTTTATTTAAGAGGTGTCCGAGTATGCTATCGTACTCTAACTGTCACTATCGTAGAGTAGAGTAAGCTAACCTAACCTACAAAGCATAGCAAAGGAATGGAATG
CGAAAGCCTGCAGAACGTTTATTTATCAGGTGTCCAGGAAGTGAAAGTCACACAATCGTACAACAACCAATGGTAAGGAACTGTAGACTACACAACAAAGCATAGCAAAGGAATGGAATG
CGAAAGCCTGCAGAACGTTTATTTAACAGGTGTCCCTAGAACACACTTGAGAAGATGACAGATGAAGGAATGCAAACTCACTACAGTGAAAGTCACAAAGCATAGCAAAGGAATGGAATG
CGAAAGCCTGCAGAACGTTTATTTAGAAGGTGTCCCAGAGCTCTGTGCAGTCGTGGAAGACAGTGCTCAGGATGAGTCAGCACTGTCTCAGACTGCAAAGCATAGCAAAGGAATGGAATG
CGAAAGCCTGCAGAACGTTTATTTACAAGGTGTCCTCGAGGATCAGTGTGGATCGGTTGATGCAGTCACGACTGATGCAGCATCGGTCTGACGAGCAAAGCATAGCAAAGGAATGGAATG
CGAAAGCCTGCAGAACGTTTATTTAGTAGGTGTCCACGAGTCAGATCCAGTCGAGAGAGAAGCAGCTACGACAGAGACAGCTCAGACACAGACTGCAAAGCATAGCAAAGGAATGGAATG
CGAAAGCCTGCAGAACGTTTATTTACTAGGTGTCCAGCAGGTAGAGTGAGTGGTGCATCACACAGAGGAGTGTCATCCAGTCACGAGAGAACGAGCAAAGCATAGCAAAGGAATGGAATG
CGAAAGCCTGCAGAACGTTTATTTATGTCGTGTCCGATCGGTAGAGTACGAGCAGACGAAACGTGGTCAGTGTCACTGAGTGCTGTCACAAGGTGCAAAGCATAGCAAAGGAATGGAATG
CGAAAGCCTGCAGAACGTTTATTTAAGTCGTGTCCCATGGCAAGAACGAGGATCGGAACATCGTGCTTCGAGTCAAGGAGTGGAGTCACATCCAGCAAAGCATAGCAAAGGAATGGAATG
CGAAAGCCTGCAGAACGTTTATTTATCTCGTGTCCACTCGTGGAAGTGAGGTTCGACGAAAGCAGGTAGGGTACACTCAGGATCGGAGAACAGTGCAAAGCATAGCAAAGGAATGGAATG
CGAAAGCCTGCAGAACGTTTATTTAACTCGTGTCCGACTCCTTGAAGGAGACCTCGTTGATGGAGCTTGGTGTCATGACGACAGGGATCAGAACGCAAAGCATAGCAAAGGAATGGAATG
CGAAAGCCTGCAGAACGTTTATTTAGATCGTGTCCAGAGGAGAGAACGTGGATCGGATCAGTCTGTCAGGTCTCAACCTGGATGGGAAGACAGTGCAAAGCATAGCAAAGGAATGGAATG
CGAAAGCCTGCAGAACGTTTATTTACATCGTGTCCTCGTCCAGTGTGTCAGACACCTCAGTCAGAACGTCTCGTGTGTGAGATGGACTGAAGTCACAAAGCATAGCAAAGGAATGGAATG
CGAAAGCCTGCAGAACGTTTATTTAGTTCGTGTCCTGACGGAACAACACATGCTCGACTGACCTGTGAGGAGAGATGACAGACTCCACTGGAAGACAAAGCATAGCAAAGGAATGGAATG
CGAAAGCCTGCAGAACGTTTATTTACTTCGTGTCCAGCACAGGTGGAGAGGTAGGGTTCAAGAGAGATCGTGGAACTACATGCTCGATGAACTGACAAAGCATAGCAAAGGAATGGAATG
CGAAAGCCTGCAGAACGTTTATTTATGACGTGTCCTGCTCCTCAGTCCACGTGTCCACAGTGCACTCCACGAGAGGAGTCGTGTCTGGTGTGTGGCAAAGCATAGCAAAGGAATGGAATG
CGAAAGCCTGCAGAACGTTTATTTAAGACGTGTCCGTTGGTGCAGTGCACGTGTCTGACGTGACCTGAGGAGGTGCTGTCCATGGGTCAGGAGTCCAAAGCATAGCAAAGGAATGGAATG
CGAAAGCCTGCAGAACGTTTATTTATCACGTGTCCCTTGGGTGAGACGACACTGGTCGAGCTACCGTCTCGATCGTCACCCTGTCCAAGGACTCCCAAAGCATAGCAAAGGAATGGAATG
CGAAAGCCTGCAGAACGTTTATTTAACACGTGTCCAGTGGTGGTGGACACGACTCACCAGCTGACAGTGGAGGTGCTACCCTCTCCTCAGCAACCCAAAGCATAGCAAAGGAATGGAATG
CGAAAGCCTGCAGAACGTTTATTTAGAACGTGTCCCAGAGTCCTGCAGTCAGCAGGTCTGAGCTCCTTCGGTGTGCTCTCGATCGACGTGGACTCCAAAGCATAGCAAAGGAATGGAATG
CGAAAGCCTGCAGAACGTTTATTTACAACGTGTCCAGGTGAGTCATCTGGCACAGCAAGAGTCTCCTGTGCATCAAGAGGCTGAGCATGAAGCTCCAAAGCATAGCAAAGGAATGGAATG
CGAAAGCCTGCAGAACGTTTATTTAGTACGTGTCCCACAGCAAGAGTTGGGACAGGAAGACATGGGAGAGGATGACTGTCGAGTGGATCACTTGGCAAAGCATAGCAAAGGAATGGAATG
CGAAAGCCTGCAGAACGTTTATTTACTACGTGTCCCTGTGACACACTACGAGGAGCATGAAGAGGGACAGGTAGAGTAGGGATCGGTGTGGTGTCCAAAGCATAGCAAAGGAATGGAATG
CGAAAGCCTGCAGAACGTTTATTTATGGAGTGTCCTGAGGCTGTGTCGTCCATGGGAGTGCTCACGTGAGCTAGAAGTCGGTGAGCTAGAAGTCGCAAAGCATAGCAAAGGAATGGAATG
CGAAAGCCTGCAGAACGTTTATTTAAGGAGTGTCCCATGGAGGAGCAGACTGTGGGAACGTGGACAGACGACCTGACCTCAGTGGACGAGACGACCAAAGCATAGCAAAGGAATGGAATG
CGAAAGCCTGCAGAACGTTTATTTATCGAGTGTCCCTTCGTGCAGCACTCAGGAGTCGTGCTTGGCTAGGGTGAGTCGTCTCACGAGGTGCACTCCAAAGCATAGCAAAGGAATGGAATG
CGAAAGCCTGCAGAACGTTTATTTAACGAGTGTCCTGGTCGTCTCGAACCAGGACCTCACCAAGCACTCGAGGAGCACTCCAAGGACACGCTGTCCAAAGCATAGCAAAGGAATGGAATG
CGAAAGCCTGCAGAACGTTTATTTAGAGAGTGTCCGTCACTGTGGCTTCCGAACCGTCACCATGCCAGACACGTCCTAGCCTTCCCAGACAGTGCCAAAGCATAGCAAAGGAATGGAATG
CGAAAGCCTGCAGAACGTTTATTTACAGAGTGTCCCTTGGACACGGTCACCAGTCAGAGGGAACCGTTGGTCTCGGTCACCTGACACGTCCTAGCCAAAGCATAGCAAAGGAATGGAATG
CGAAAGCCTGCAGAACGTTTATTTAGTGAGTGTCCTCTGGGAGAGACGACAGAGGACCAGTCCACGACTCTGACGCAACCCAGTCAGTCGGTTCCCAAAGCATAGCAAAGGAATGGAATG
CGAAAGCCTGCAGAACGTTTATTTACTGAGTGTCCCTACGACTGAAGTGGACACGCTCTGCACTCCTTGGGACAGTGCACCAACGTCTGAGTCTCCAAAGCATAGCAAAGGAATGGAATG
CGAAAGCCTGCAGAACGTTTATTTATGCAGTGTCCCAGAGTCTGAACTGGGTGAGACTGAGATGGCTTCGCTGTGGTGTCGTAGGGTCAGCACACCAAAGCATAGCAAAGGAATGGAATG
CGAAAGCCTGCAGAACGTTTATTTAAGCAGTGTCCGATGGCAACGACTCCCTAGGTGCAGGTACCACGTGTGAGACACTCTCGAGCTGTGGACACCAAAGCATAGCAAAGGAATGGAATG
CGAAAGCCTGCAGAACGTTTATTTATCCAGTGTCCGTGTCTGAGGCTACCCTCACAGTGGTGACCGTGTCCTAGGACTCCGACTCCATCGAGACCCAAAGCATAGCAAAGGAATGGAATG
CGAAAGCCTGCAGAACGTTTATTTAACCAGTGTCCCTCTCACGAGCTCACTCTGGGTGAGTCGTCACAGGTGGAGAGCTCCAAGGTCGAGACCTCCAAAGCATAGCAAAGGAATGGAATG
CGAAAGCCTGCAGAACGTTTATTTAGACAGTGTCCACGTCGAGTGCACTCGTGTCCTGTGTGTGGGTCACGAGAGAGCACAGCACCTACGGAGACCAAAGCATAGCAAAGGAATGGAATG
CGAAAGCCTGCAGAACGTTTATTTACACAGTGTCCTGTGCTGTGCTGTGCTGTGCTGTGCTGTGCAGGTCACCAGAGGTCTCCTCGAGTGTCCTCCAAAGCATAGCAAAGGAATGGAATG
CGAAAGCCTGCAGAACGTTTATTTAAGTGCAGTCCTGTCTCTAGTACTCTCATCTGATCTTGACTCTTGTCAAGTTCTCTCAAGTACTCTTGACTCAAAGCATAGCAAAGGAATGGAATG
CGAAAGCCTGCAGAACGTTTATTTATCTGCAGTCCAGTGTGTTCTGATCTAGTGTGTTCTGATCTCTAGTACTCTGATCTAGTCTCATCTGTTCTCAAAGCATAGCAAAGGAATGGAATG
CGAAAGCCTGCAGAACGTTTATTTAACTGCAGTCCTCGTACTAGTCAACTGAGTAAGTCTCTACTTGTGTCTTCTAGACTTCTGTAGACTACACTCAAAGCATAGCAAAGGAATGGAATG
CGAAAGCCTGCAGAACGTTTATTTAGATGCAGTCCGAAGGCATGTCTACTGTTGGCTCTAAGACTCACTGACTGTTCACTACCTGAGTGTTGACTCAAAGCATAGCAAAGGAATGGAATG
CGAAAGCCTGCAGAACGTTTATTTACATGCAGTCCCATGCTGCTACAGATCTTGCTCCTACTGATTCACCGTCTAAGCATCTTCCACCTAGTGATCAAAGCATAGCAAAGGAATGGAATG
CGAAAGCCTGCAGAACGTTTATTTAGTTGCAGTCCCTAGCGAGTACAGATGTAGCACGTAGAGATCTAGCCACAAACGATTCTCCTGGTAGTGATCAAAGCATAGCAAAGGAATGGAATG
CGAAAGCCTGCAGAACGTTTATTTACTTGCAGTCCTCCAGTCAGTAGGATACGAGACTGTTCACTAGCTCTCTGTTCGATTCGTCACCTAACACTCAAAGCATAGCAAAGGAATGGAATG
CGAAAGCCTGCAGAACGTTTATTTATGAGCAGTCCCAACGCAGAACAGATTGCAGTGGTATGGTTCTGTGGACTAACGATTCCTGCTCTAGTGATCAAAGCATAGCAAAGGAATGGAATG
CGAAAGCCTGCAGAACGTTTATTTAAGAGCAGTCCTGCTCGACAAACACTAGTGGCAGTAGAGATCACTCTGCAAACACTCATGGTGGTAACGATCAAAGCATAGCAAAGGAATGGAATG
CGAAAGCCTGCAGAACGTTTATTTATCAGCAGTCCCACTCTGGTAACGATTGTGGACGTAGTGATCAGTCTCGTACTACTTGGTCCACAATCACTCAAAGCATAGCAAAGGAATGGAATG
CGAAAGCCTGCAGAACGTTTATTTAACAGCAGTCCGTCACGACAGTCAGTACCACAGCAGCTTGTAGGTCACAGAACAGTTGCACTCTGATCTGTCAAAGCATAGCAAAGGAATGGAATG
CGAAAGCCTGCAGAACGTTTATTTAGAAGCAGTCCTGACCCAGTCGAGATTGTGCTCACCAGAGTGAGACGTAGGCTTCTCTACCAGAGGTCTCTCAAAGCATAGCAAAGGAATGGAATG
CGAAAGCCTGCAGAACGTTTATTTACAAGCAGTCCAGTGCTGAGCGATCTGATGCACAGCCTTCTTGTCCTGACCCAACTTGAGCTGTCCCATCTCAAAGCATAGCAAAGGAATGGAATG
CGAAAGCCTGCAGAACGTTTATTTAGTAGCAGTCCTCTGCCTTGCTGGATGATGCAGAGCTCGATTGTGCGATGCAGACTCTTGCCAAGCTCGATCAAAGCATAGCAAAGGAATGGAATG
CGAAAGCCTGCAGAACGTTTATTTACTAGCAGTCCCATGCGATGCGAACTCATGCGATGCGAACTACTGCGTTGCCAACTTGTGCAGTGCTGACTCAAAGCATAGCAAAGGAATGGAATG
CGAAAGCCTGCAGAACGTTTATTTATGTCCAGTCCACAGCTGTGCTCGATTGAGCTGTGCCTACTGTTGCTGTGCGAACTTCAGCACTGCTGGATCAAAGCATAGCAAAGGAATGGAATG
CGAAAGCCTGCAGAACGTTTATTTAAGTCCAGTCCCAAGCTGTGCTGTCTTCAGCTGTGCCAAGTTGTGCTGTGCAGGATCATGCGATGCTGCATCAAAGCATAGCAAAGGAATGGAATG
CGAAAGCCTGCAGAACGTTTATTTATCTCCAGTCCCACTCGTACGCAACTGTCTCCTACGGTACTCTACCCACACACTCTGACACTCCTCTGGATCAAAGCATAGCAAAGGAATGGAATG
CGAAAGCCTGCAGAACGTTTATTTAACTCCAGTCCGACTCCTGAAGAGATCTGTCTCGAACTACTGAAGGCTGTGTGACTCAAGGTGCTGAGACTCAAAGCATAGCAAAGGAATGGAATG
CGAAAGCCTGCAGAACGTTTATTTAGATCCAGTCCGACACTGGAACTAGTAGCTCCACAAGAACTGAACCTCGTATCACTAGTCCCTGAACTAGTCAAAGCATAGCAAAGGAATGGAATG
CGAAAGCCTGCAGAACGTTTATTTACATCCAGTCCACCTCACCAACATCTACCTCACCAACATCTGTGTCGACAACATCTTGGTCGTGAACTAGTCAAAGCATAGCAAAGGAATGGAATG
CGAAAGCCTGCAGAACGTTTATTTAGTTCCAGTCCCTGACAGGTACTACTACGACCACAAACACTCTGTCGACAAAGACTAGCTCGTCAAACACTCAAAGCATAGCAAAGGAATGGAATG
CGAAAGCCTGCAGAACGTTTATTTACTTCCAGTCCGATGCTCGTAAGGATGTTGCGAGTAACGATTGTCCGAGTAAGGATGAAGCTGGTACAACTCAAAGCATAGCAAAGGAATGGAATG
CGAAAGCCTGCAGAACGTTTATTTATGACCAGTCCCTAGCTCCAAAGGATTGAGCACGAATCACTCTTGCGTCAAAGGATCTTGCGTCAAAGGATCAAAGCATAGCAAAGGAATGGAATG
CGAAAGCCTGCAGAACGTTTATTTAAGACCAGTCCACCACAGGAACACAAAGCACCTACAACCAAAGGACCTCAATGAGTTGGACGTCAACTTGTCAAAGCATAGCAAAGGAATGGAATG
CGAAAGCCTGCAGAACGTTTATTTATCACCAGTCCAGTCGGTGAACAGTAACACGTGGTACTCTACACACGTCTGGTTGACACACGTCTGGTTGACAAAGCATAGCAAAGGAATGGAATG
CGAAAGCCTGCAGAACGTTTATTTAACACCAGTCCACTCGAGCAACAAGTGTACGGAGTATGACTCAACGCTGTAGTTCTTCGAGGACTAACACTCAAAGCATAGCAAAGGAATGGAATG
CGAAAGCCTGCAGAACGTTTATTTAGAACCAGTCCGTAGAGAGAACTCAAACTGAAGACAGAGAACTTGGACTCAGTGAAGATCGTGGAAACGTACAAAGCATAGCAAAGGAATGGAATG
CGAAAGCCTGCAGAACGTTTATTTACAACCAGTCCCTTGATCACACTTCACTTGATCACACTTCACTGAAAGGTACAGAAAGACAACGAACTTCACAAAGCATAGCAAAGGAATGGAATG
CGAAAGCCTGCAGAACGTTTATTTAGTACCAGTCCCATCAGTGAACAACAGAACACACAAGAGAAAGAGAAGACATGACACATCACAGAAGAGAACAAAGCATAGCAAAGGAATGGAATG
CGAAAGCCTGCAGAACGTTTATTTACTACCAGTCCTGACATCGTAGACAATGAGATCGAAGAACATGTCACACAAGTACAGAAGAAGCAATCACACAAAGCATAGCAAAGGAATGGAATG
CGAAAGCCTGCAGAACGTTTATTTATGGACAGTCCACAGAAGGTAAGGTAGACTGTCGAATCGAATCTCAAGCAAACCAATGTCACTGAAAGCAACAAAGCATAGCAAAGGAATGGAATG
CGAAAGCCTGCAGAACGTTTATTTAAGGACAGTCCGACAGTGCTGTCGTGGTTGATCTCAGAAGAACAGATCCAAAGCAAAGACGTGCTGCTGTGCAAAGCATAGCAAAGGAATGGAATG
CGAAAGCCTGCAGAACGTTTATTTATCGACAGTCCGTTCATGTCAAGCTGGTCAATGCAAAGTCACACAGCAGTGGAGAGACCAAACGTATCGAACAAAGCATAGCAAAGGAATGGAATG
CGAAAGCCTGCAGAACGTTTATTTAACGACAGTCCCTCAATGTCAAGCTGGTCAACTAGATGCTGTGCTAAGACATCTGAGTGTACTTCATGTGACAAAGCATAGCAAAGGAATGGAATG
CGAAAGCCTGCAGAACGTTTATTTAGAGACAGTCCAGTCAAGCTGAGGAGTCTCATCCTGTCGAGAGTCATGTGAGTGAGACACATCAGATGGTGCAAAGCATAGCAAAGGAATGGAATG
CGAAAGCCTGCAGAACGTTTATTTACAGACAGTCCGTTGAACGAGAGAGGTCTGACTACGCATGGAGCAAGACTGAGGAGTCACACACAGTCTCGCAAAGCATAGCAAAGGAATGGAATG
CGAAAGCCTGCAGAACGTTTATTTAGTGACAGTCCCTAGAGAAGGCAGTCAGTCAGTAGGCTGTCGTCAGTCTGGACCACAGGTGCATGGGTCACCAAAGCATAGCAAAGGAATGGAATG
CGAAAGCCTGCAGAACGTTTATTTACTGACAGTCCTGGTGACTGGCAACCCTCAGTCTGGGAACCGAAGAGAAGGCACACAGAGAAGAGGTCCACCAAAGCATAGCAAAGGAATGGAATG
CGAAAGCCTGCAGAACGTTTATTTATGCACAGTCCGTTGAGATGGCTGACTCTGATGTGGACGACGAGTGCTTGGTCGACCAGTGTGAGGACGACCAAAGCATAGCAAAGGAATGGAATG
CGAAAGCCTGCAGAACGTTTATTTAAGCACAGTCCAGGTGTGAGGCTGACAGGTGTGAGGCTGACACGTGAGAGGGTGACACGTGAGAGGGTGACCAAAGCATAGCAAAGGAATGGAATG
CGAAAGCCTGCAGAACGTTTATTTATCCACAGTCCGTGAGCACTCGAGACGAGAGACCTCTCGACTCCAGTCTGGCAGACAGCAGAGTGGGAGACCAAAGCATAGCAAAGGAATGGAATG
CGAAAGCCTGCAGAACGTTTATTTAACCACAGTCCCTCAGCACTCGTGACAGCAGCTGTCTGGACACCAGCACTCCAGACCTGAGAGCTCAGGACCAAAGCATAGCAAAGGAATGGAATG
CGAAAGCCTGCAGAACGTTTATTTAGACACAGTCCCTCAGTGTGGGAGACTCCAGACCTCCTACCGTCAGGTCTCTCGACAGCAGAGCTCCAACCCAAAGCATAGCAAAGGAATGGAATG
CGAAAGCCTGCAGAACGTTTATTTACACACAGTCCAGCTGAGCTCAGGACACGTGACGTCACACCGACAGCACTCAGGACAGCAGTCCTCGTACCCAAAGCATAGCAAAGGAATGGAATG
CGAAAGCCTGCAGAACGTTTATTTAGTCACAGTCCACCAGACCTCACGACCTGAGCTGTCCTACCGACTGACCTCGTGACGTGTGCAGTCTGGACCAAAGCATAGCAAAGGAATGGAATG
CGAAAGCCTGCAGAACGTTTATTTACTCACAGTCCACTGATGTGGCAGACAGTGAGTCTCACGACGACAGACCTCAGGACAGCAGTGCTCGTACCCAAAGCATAGCAAAGGAATGGAATG
CGAAAGCCTGCAGAACGTTTATTTATGGTCAGTCCAGGTGCTCTCACACCCTGTGCATGGAGGACAGTGACTCTCTCGACACTGAAGTGGGAGACCAAAGCATAGCAAAGGAATGGAATG
CGAAAGCCTGCAGAACGTTTATTTAAGGTCAGTCCGACTGGATGGAGGACGATGAGAAGGAGCACCTACGGACTCTCACCAGCAGGTTGGGAGACCAAAGCATAGCAAAGGAATGGAATG
CGAAAGCCTGCAGAACGTTTATTTATCGTCAGTCCCAACGGTCACTGACCCACAGGTCTCTGCACACCAGACCTCACGACAGGTGAGTGGAGCACCAAAGCATAGCAAAGGAATGGAATG
CGAAAGCCTGCAGAACGTTTATTTAACGTCAGTCCTCCAGGACTCCAACCCACTGCTAGGTGGTCGAGTGGAGTCAGTCCTCTGATCTGGCTACCCAAAGCATAGCAAAGGAATGGAATG
CGAAAGCCTGCAGAACGTTTATTTAGAGTCAGTCCGTAGTACTGTCAGTAACTCTTGAGTTCCTAGTACAGATCAACTGAAGCTACTCAAGTACACAAAGCATAGCAAAGGAATGGAATG
CGAAAGCCTGCAGAACGTTTATTTACAGTCAGTCCCTTGTTCCTAGACAATCTGTCAGTACTGAAGTTGTCACTACTCAATGAGTCTCTAAGGTACAAAGCATAGCAAAGGAATGGAATG
CGAAAGCCTGCAGAACGTTTATTTAGTGTCAGTCCTCAGTTGGTATGGAACTAGTCAGTACAGAAGAAGTAGCTATCCAATGAGTCAGTAGTGAACAAAGCATAGCAAAGGAATGGAATG
CGAAAGCCTGCAGAACGTTTATTTACTGTCAGTCCCTAGTGTCAAACACAGATCTACGTATGGAACTTGTAGCAATGACAGTAGTTGGTACTACACAAAGCATAGCAAAGGAATGGAATG
CGAAAGCCTGCAGAACGTTTATTTATGCTCAGTCCTGAGTTGCAAAGTCATCTCTTCGTAACACAGTAGTCACAAAGACACATCTGAGTATGGAACAAAGCATAGCAAAGGAATGGAATG
CGAAAGCCTGCAGAACGTTTATTTAAGCTCAGTCCGAAGTTGCAATGTCAGATCTTGGTATGACAAGAGTCACAACATCAGAAGTTGGTATGACACAAAGCATAGCAAAGGAATGGAATG
CGAAAGCCTGCAGAACGTTTATTTATCCTCAGTCCACGAAGTGAATCCAATCAGACAAGAAGTCATCTCTACGTAGAGAATGTCTAGGTATCGAACAAAGCATAGCAAAGGAATGGAATG
CGAAAGCCTGCAGAACGTTTATTTAACCTCAGTCCCACACAGGTGGTAGATGCACGACAGAGAGACATGGCAGTGCAAGATCGACTCTCGTCCAGCAAAGCATAGCAAAGGAATGGAATG
CGAAAGCCTGCAGAACGTTTATTTAGACTCAGTCCACCACACAGGAGTCGCTGTCCTTCGCAACGAGCACGTACGTCGTGGTGACACACGCTCAGCAAAGCATAGCAAAGGAATGGAATG
CGAAAGCCTGCAGAACGTTTATTTACACTCAGTCCCACTGTGCAAACCAATCGTCCAACGTGGAGCTTCGAGCTGGTTGAACGACCATGGTCTCGCAAAGCATAGCAAAGGAATGGAATG
CGAAAGCCTGCAGAACGTTTATTTAGTCTCAGTCCAGTGAAGCTAGTCTAAGTCGAGAGAGTAGAGATGATGCTATGCTAGATGGTGCTGTGCTGCAAAGCATAGCAAAGGAATGGAATG
CGAAAGCCTGCAGAACGTTTATTTACTCTCAGTCCTGTCAGACTAAGAGTCTACGACAGATGACATGAGAACCTAACAGTACTCGGTTGAGTTCACAAAGCATAGCAAAGGAATGGAATG
CGAAAGCCTGCAGAACGTTTATTTATGTGGAGTCCTCAGACTCAAACACATCTGGCTGAGACTCGAGAGATGGTAGTCAATGACGCTCTGCACTGCAAAGCATAGCAAAGGAATGGAATG
CGAAAGCCTGCAGAACGTTTATTTAAGTGGAGTCCACCAGGTGTGTGTCGCTTCGTCGAGGACTCAGCTGAGAGATCGTGCTAGGCTACGTGAGGCAAAGCATAGCAAAGGAATGGAATG
CGAAAGCCTGCAGAACGTTTATTTATCTGGAGTCCTCTGAGATGAAGAGGCAGTGCTGTGGACTCTGCTGGACTGTGAGGGACAGTGGTGGACTCCAAAGCATAGCAAAGGAATGGAATG
CGAAAGCCTGCAGAACGTTTATTTAACTGGAGTCCCTTGATCTCATGGAGGATGACTAGACAACGTGTGAGTTGAAGTCGCACTGACTGAGTAGGCAAAGCATAGCAAAGGAATGGAATG
CGAAAGCCTGCAGAACGTTTATTTAGATGGAGTCCCATCATGGAATGCAGACCTGGTTGAGTAGGGTAGATCACAGTGAGGACTGTGAGAGATCGCAAAGCATAGCAAAGGAATGGAATG
CGAAAGCCTGCAGAACGTTTATTTACATGGAGTCCAGGTACTCAAAGTCAGAACATCACAGACTGGAGAAACGAAAGTGAGTAGACAAGAACCAGCAAAGCATAGCAAAGGAATGGAATG
CGAAAGCCTGCAGAACGTTTATTTAGTTGGAGTCCGTCTATCCTATGCAAAGCTACAGTAACGAAGACTATGCTATGGAACTCAAACCAAACTCACAAAGCATAGCAAAGGAATGGAATG
CGAAAGCCTGCAGAACGTTTATTTACTTGGAGTCCGTCTATGCTAACCAACACTACTGTATCCAAAGTGTACCTAGTCAACAGTACTCAATCGAACAAAGCATAGCAAAGGAATGGAATG
CGAAAGCCTGCAGAACGTTTATTTATGAGGAGTCCGTGTATGGTAACGAAGTGTATGGTAACGAATCCTAGAGTACTGAAAGCTAACGTAGTGAACAAAGCATAGCAAAGGAATGGAATG
CGAAAGCCTGCAGAACGTTTATTTAAGAGGAGTCCACGAATGGTATGCAAAGCAAGTGTAGTCAATGCAAAGGTACTGAAGTCAACTGTACACAACAAAGCATAGCAAAGGAATGGAATG
CGAAAGCCTGCAGAACGTTTATTTATCAGGAGTCCCATCAAGCAACAACACTAGAACGAACTTCAAGACAAGCAATCGAAAGACAAGCAATCGAACAAAGCATAGCAAAGGAATGGAATG
CGAAAGCCTGCAGAACGTTTATTTAACAGGAGTCCGTCTGGTACAGTTGACTTGACTGAACTAGAGTAGATGCAAGTTCATCAGAGAGAATCTCACAAAGCATAGCAAAGGAATGGAATG
CGAAAGCCTGCAGAACGTTTATTTAGAAGGAGTCCACAGGGACTGTGGAGAGGTGTCGAAGTTGAGAGAGCAAGATCGTGGTCTGCTGAAGAAGACAAAGCATAGCAAAGGAATGGAATG
CGAAAGCCTGCAGAACGTTTATTTACAAGGAGTCCGAACGTGTCAACCAGTGACGGAAGACTGAGGTTCGGATGATGGAGACGAGAGTCACACAGCAAAGCATAGCAAAGGAATGGAATG
CGAAAGCCTGCAGAACGTTTATTTAGTAGGAGTCCTGCAGACTCAGTGAGTGGAGACAGAGTACGGACAGCTACAAGCTGCAACGTGTCATCCAGCAAAGCATAGCAAAGGAATGGAATG
CGAAAGCCTGCAGAACGTTTATTTACTAGGAGTCCTCTCGTCTGACTTGGACACGACAGATGTCGGAACGGTTGAAGTCGGTGAGTGTCAACACGCAAAGCATAGCAAAGGAATGGAATG
CGAAAGCCTGCAGAACGTTTATTTATGTCGAGTCCAGTCGACGTGCTGTCTCTCGGAGTGTGCTCCTAGGACCTGGTCTCACTCGCTCTGTCTGGCAAAGCATAGCAAAGGAATGGAATG
CGAAAGCCTGCAGAACGTTTATTTAAGTCGAGTCCGAACGCACTGTCAGGCTACGTGTGACAAGGCATCGCTCAGAGTGGCTACGAGCTGACAGGCAAAGCATAGCAAAGGAATGGAATG
CGAAAGCCTGCAGAACGTTTATTTATCTCGAGTCCCATCGCTTGACTTGGTCTCGGATGAGATGGGATCGCTTGAACAGGGATCGCTTGAACAGGCAAAGCATAGCAAAGGAATGGAATG
CGAAAGCCTGCAGAACGTTTATTTAACTCGAGTCCCTACGCTCTGTGAGGCTACGCTCTGTGAGGTCGAGAGTGAGATGGTCGAGAGTGAGATGGCAAAGCATAGCAAAGGAATGGAATG
CGAAAGCCTGCAGAACGTTTATTTAGATCGAGTCCCATGGCTTGAGATCGGACTCGTCTGACAGGTCAGGTCTGACAAGGTGTCGTGAGAACTCGCAAAGCATAGCAAAGGAATGGAATG
CGAAAGCCTGCAGAACGTTTATTTACATCGAGTCCGTACGTGACACAGTGTCACGGATCAAGGTGCAAGGCTTGACAGTGGATGGGTCTGGACAGCAAAGCATAGCAAAGGAATGGAATG
CGAAAGCCTGCAGAACGTTTATTTAGTTCGAGTCCACCTCGTCAGTGAGGCTGAGTCACAGAGTGCTTCGCAAGATCGAGGACAGTCGAACTGTGCAAAGCATAGCAAAGGAATGGAATG
CGAAAGCCTGCAGAACGTTTATTTACTTCGAGTCCTGTGGACGTGAGCTCAGTGGGAGTGTCCTCGTGTCACCAGTGTGGAGAGGGTCTGACTCGCAAAGCATAGCAAAGGAATGGAATG
CGAAAGCCTGCAGAACGTTTATTTATGACGAGTCCACAGGCACAGCACACACTGGCAGAGCAGACCACTCAGCAGGTGACACTGGCTCAGGACACCAAAGCATAGCAAAGGAATGGAATG
CGAAAGCCTGCAGAACGTTTATTTAAGACGAGTCCGTGTCTGAGGCAAGCTGAGGTCACGCTACCCACTCAGACGCAACCCTTGGACGAGCTGACCAAAGCATAGCAAAGGAATGGAATG
CGAAAGCCTGCAGAACGTTTATTTATCACGAGTCCCTACGCTTGATGTGGACAGGACGTGGACACCATCGTCCAGGACACTGTGGCATCGCTTCCCAAAGCATAGCAAAGGAATGGAATG
CGAAAGCCTGCAGAACGTTTATTTAACACGAGTCCCAGAGTGTCACTCTCTGACGACTGATCGTCTGGAGTCTCAGATGGGTTCGTGAGATCCTCCAAAGCATAGCAAAGGAATGGAATG
CGAAAGCCTGCAGAACGTTTATTTAGAACGAGTCCAGCTGTGGAAGATCGACGAGTCAGAGTCTCGACAGACTCACATGGTCTCGAGCTGACCACCAAAGCATAGCAAAGGAATGGAATG
CGAAAGCCTGCAGAACGTTTATTTACAACGAGTCCTGAGATCCAAACGAGGTGTGTGACAAGTCGTCTGAACACACAACGGTTGACTACAAGGAGCAAAGCATAGCAAAGGAATGGAATG
CGAAAGCCTGCAGAACGTTTATTTAGTACGAGTCCTGAGGGTACGCAACCAGTCGCTGAGGTGACCAGAGCATGAGTCTCGTTCGGTGTGCTCACCAAAGCATAGCAAAGGAATGGAATG
CGAAAGCCTGCAGAACGTTTATTTACTACGAGTCCGAGAGTCTCATGTGGCAGTGACGAAAGTCGTCACGCTGTGTCGTCAGCAGGTTGAAGTGGCAAAGCATAGCAAAGGAATGGAATG
CGAAAGCCTGCAGAACGTTTATTTATGGAGAGTCCACCAGCAAGATGTGGTGCAGTCAGACACTCAGACGTGAGATCGTCTCGAGAGTCAACCTCCAAAGCATAGCAAAGGAATGGAATG
CGAAAGCCTGCAGAACGTTTATTTAAGGAGAGTCCGTCTCCATCGGTACCTCCTCAGTCGTCACCAGCAGTGAGACATGGTGCAGCTTGAGATGGCAAAGCATAGCAAAGGAATGGAATG
CGAAAGCCTGCAGAACGTTTATTTATCGAGAGTCCTGGTCTGTGGCTTCCCTCACCTCTCGTTCCCTCACTGTGGCATCCCAGACGTGTCACAGCCAAAGCATAGCAAAGGAATGGAATG
CGAAAGCCTGCAGAACGTTTATTTAACGAGAGTCCTCCACCTCTCTCTCCAGCTCGTAGGAGGACACCACCTCTCTCTCCGTCTCTCTCGCAGACCAAAGCATAGCAAAGGAATGGAATG
CGAAAGCCTGCAGAACGTTTATTTAGAGAGAGTCCCTGACTGCTCGTTCCTGGTCAGTGGCTACCGTGACTCCTCTGTCCTGCACGACTCTCTCCCAAAGCATAGCAAAGGAATGGAATG
CGAAAGCCTGCAGAACGTTTATTTACAGAGAGTCCAGCTCCATCGCTGACCATGGAGGAGACGTCACGTCGATCGCTTCCAGTGGTCGAGCAGACCAAAGCATAGCAAAGGAATGGAATG
CGAAAGCCTGCAGAACGTTTATTTAGTGAGAGTCCGACTCGTACGTCGACCATGGCTGAGACCACTGCTCGATCGAGCACTCTGGGTACGACGTCCAAAGCATAGCAAAGGAATGGAATG
CGAAAGCCTGCAGAACGTTTATTTACTGAGAGTCCCAACGGACTGCACTCGAGAGACTGAGATGGCTAGGACGTGCACACGTTGGTCCAGGAGACCAAAGCATAGCAAAGGAATGGAATG
CGAAAGCCTGCAGAACGTTTATTTATGCAGAGTCCTCAGGGAGAGTGCACCTTCGAGGTGCAGTCGATCGCTCAGCTGTCCTTCGTCGTGTCCTCCAAAGCATAGCAAAGGAATGGAATG
CGAAAGCCTGCAGAACGTTTATTTAAGCAGAGTCCACTGGCAACGCTGACCTAGGAGCAGACGTCAGAGGGAGAGGAGACGTGAGAGTGAAGTGGCAAAGCATAGCAAAGGAATGGAATG
CGAAAGCCTGCAGAACGTTTATTTATCCAGAGTCCGAGTCAGAGGACGACAGCTCGTAGGTGCACGACTCAGTCGTCCACGTCTCACTCGGACACCAAAGCATAGCAAAGGAATGGAATG
CGAAAGCCTGCAGAACGTTTATTTAACCAGAGTCCCACTCCAGTGTCCTCTGCTCTGGTGCAGTCGTGTCACACGCACACAGCTCGTACGTGGTCCAAAGCATAGCAAAGGAATGGAATG
CGAAAGCCTGCAGAACGTTTATTTAGACAGAGTCCCACTCAGCAGGTGACCTTGGACGTGTGGTCACCTCGAGTGTGGTCAGCTCTCGTGGTCACCAAAGCATAGCAAAGGAATGGAATG
CGAAAGCCTGCAGAACGTTTATTTACACAGAGTCCTGTGCTGTGCTGTGCTGTGCTGTGCTGTGCAGGTCCAACGTCGACGAGTCTGGAGCAGACCAAAGCATAGCAAAGGAATGGAATG
CGAAAGCCTGCAGAACGTTTATTTAAGTGCTCTCCACTCTCAAGTTCTCTTCTCTGAAGTAGTCTGTAGTAGTCTCATCTAGAGTGAAGTTGTCTCAAAGCATAGCAAAGGAATGGAATG
CGAAAGCCTGCAGAACGTTTATTTATCTGCTCTCCCATGTCATCTGATCTGATGTGATCTACTCTTGTCTTCTCTACTCTTGTCTTCTCTACTCTCAAAGCATAGCAAAGGAATGGAATG
CGAAAGCCTGCAGAACGTTTATTTAACTGCTCTCCCAGTACAAGTAGACTACGTAACAGTCTTCTAGTGTGATCTCTTCTTGTGTACTCTGTTCTCAAAGCATAGCAAAGGAATGGAATG
CGAAAGCCTGCAGAACGTTTATTTAGATGCTCTCCCAGAGCAAGTGAGATTGGAGTGAGTCTACTGAAGACTTGTACACTAGAGAGATGTTGACTCAAAGCATAGCAAAGGAATGGAATG
CGAAAGCCTGCAGAACGTTTATTTACATGCTCTCCGTTGCCTGTAGAACTCTTGCTGCTACAACTGTGTCGATGTCACATGAGTCTCTGTACCATCAAAGCATAGCAAAGGAATGGAATG
CGAAAGCCTGCAGAACGTTTATTTAGTTGCTCTCCTCACGGTGTACTGATCATCGAGGTATCGATTGACCTCGTACAACTGTTCCTGGTAACACTCAAAGCATAGCAAAGGAATGGAATG
CGAAAGCCTGCAGAACGTTTATTTACTTGCTCTCCCAGAGTCGTAACTCTACGTGTGTGTAGGATACCAGGACTATCGATGTCAGCTCTACAGATCAAAGCATAGCAAAGGAATGGAATG
CGAAAGCCTGCAGAACGTTTATTTATGAGCTCTCCTCAGCCTGAAACTCTACAGCTGCAAGATCTGACACTCCAACAAGTTGCTCGTGTAAGACTCAAAGCATAGCAAAGGAATGGAATG
CGAAAGCCTGCAGAACGTTTATTTAAGAGCTCTCCTCTCCGACAAAGGATTGTCCTCCAACTACTGTAGCTCCAAACCATTCAGCGTGAACTGATCAAAGCATAGCAAAGGAATGGAATG
CGAAAGCCTGCAGAACGTTTATTTATCAGCTCTCCTCCTCGAGAAACGATGACTCGTGAACAGATTCACCACGAAGATCTGTGACCTCAATGGATCAAAGCATAGCAAAGGAATGGAATG
CGAAAGCCTGCAGAACGTTTATTTAACAGCTCTCCCACTCGTGAGTCACTGTCTCCTGAGACACTTGGTCCTGTGCTAGTTCCTCAGTGAAGACTCAAAGCATAGCAAAGGAATGGAATG
CGAAAGCCTGCAGAACGTTTATTTAGAAGCTCTCCTCGACGTCTCACAGTCACACAGAGGGTTCTTCGTCCTAGGCATCTCTCACGAAGGTCTCTCAAAGCATAGCAAAGGAATGGAATG
CGAAAGCCTGCAGAACGTTTATTTACAAGCTCTCCCTTGCTGACCAGACTGATGCCATCCGTTCTACAGCACGACACACTACTCCACCACACGATCAAAGCATAGCAAAGGAATGGAATG
CGAAAGCCTGCAGAACGTTTATTTAGTAGCTCTCCGATGCGATGCTCACTTGAGCTGAGCGTACTCTTGCCAAGCGAACTACTGCAGAGCTGACTCAAAGCATAGCAAAGGAATGGAATG
CGAAAGCCTGCAGAACGTTTATTTACTAGCTCTCCGATGCCATGCAGACTGATGCCATGCAGACTCATGCACTGCTGACTACAGCAGAGCGTACTCAAAGCATAGCAAAGGAATGGAATG
CGAAAGCCTGCAGAACGTTTATTTATGTCCTCTCCTGTGCACTGCGTACTTGTGCAGTGCGAACTTGTGCTGTGCCTTCTTGTGCTGTGCCATCTCAAAGCATAGCAAAGGAATGGAATG
CGAAAGCCTGCAGAACGTTTATTTAAGTCCTCTCCAGTGCTCTGCTGGATTGTGCTGTGCGAACTTGTGCACAGCGTAGTTGTGCGATCCCTTCTCAAAGCATAGCAAAGGAATGGAATG
CGAAAGCCTGCAGAACGTTTATTTATCTCCTCTCCCTGTCTCAGGAGCATACCTCGTAGGCACATACTGCTGTGCCTAGTGTTGCAGTGCTCTCTCAAAGCATAGCAAAGGAATGGAATG
CGAAAGCCTGCAGAACGTTTATTTAACTCCTCTCCTGTCGGAACACTTCTGTAGGTCACACATCTTGCTCGAGAGCTAGTCTCTCACCAGGTTCTCAAAGCATAGCAAAGGAATGGAATG
CGAAAGCCTGCAGAACGTTTATTTAGATCCTCTCCTGACCACGAAGTAGTGTACCAGCAAGATCTACAGGCACTATCGATCATGGCTGTAGAACTCAAAGCATAGCAAAGGAATGGAATG
CGAAAGCCTGCAGAACGTTTATTTACATCCTCTCCGATCCACGAATGTCTTCACCAGCAAGTTCTGTTCCCAACAAGAGTTCGACAGCAACATCTCAAAGCATAGCAAAGGAATGGAATG
CGAAAGCCTGCAGAACGTTTATTTAGTTCCTCTCCGATCCCTCAACAACTTGACCACGTAAGGATCATCCAGCAACTTCTAGACCCACAAACACTCAAAGCATAGCAAAGGAATGGAATG
CGAAAGCCTGCAGAACGTTTATTTACTTCCTCTCCACTGCAGGTACTACTACTGCAGGTACTACTCAAGCAGGTATGGATAGTCCCAGTAGAGATCAAAGCATAGCAAAGGAATGGAATG
CGAAAGCCTGCAGAACGTTTATTTATGACCTCTCCTGTGCGTCAACTTCTACTGCACGTAGAACTTGTGCTGGTATCACTTGTGCAGGTAACACTCAAAGCATAGCAAAGGAATGGAATG
CGAAAGCCTGCAGAACGTTTATTTAAGACCTCTCCCTAGCGAGAAGTCAAGTAGCACGAACACAAACTCCAGCAATCTCTGATCCTCCAAACTCTCAAAGCATAGCAAAGGAATGGAATG
CGAAAGCCTGCAGAACGTTTATTTATCACCTCTCCACGTGAGACACAACACAGTGACACACTACATGACGCATCAAGTCACAAGGTCAGAGTTGACAAAGCATAGCAAAGGAATGGAATG
CGAAAGCCTGCAGAACGTTTATTTAACACCTCTCCCACTCTCCAATGTGTTGCTCCAGAAACCTACTTGGTGACACACAATGGAGAGGTAGTTGTCAAAGCATAGCAAAGGAATGGAATG
CGAAAGCCTGCAGAACGTTTATTTAGAACCTCTCCTCCTGGTTGATCCTGGATCATGGAAGATCAGACACACAGAGTAGAACCACTCAGACAAGACAAAGCATAGCAAAGGAATGGAATG
CGAAAGCCTGCAGAACGTTTATTTACAACCTCTCCAGACAGAGAAGATGAGTTCAAGGAAAGTGAGACAAAGCAACAAGATGTGTCACTAAGGAACAAAGCATAGCAAAGGAATGGAATG
CGAAAGCCTGCAGAACGTTTATTTAGTACCTCTCCCTGTGGATCAAGACAGATGAAGGAAGTGAAGTCAGCTTGAACGTGAGCTGTCTCAGTCTGCAAAGCATAGCAAAGGAATGGAATG
CGAAAGCCTGCAGAACGTTTATTTACTACCTCTCCTCACACTCAAAGGTATCACACTCAAAGGTACATGAGTACAGTCAAGTTGACTACACTCAACAAAGCATAGCAAAGGAATGGAATG
CGAAAGCCTGCAGAACGTTTATTTATGGACTCTCCGTCAAAGGTACAGTACAGTATGCTAGACTACTGAAGTGTATCGTAAGGAATGGTAGACAACAAAGCATAGCAAAGGAATGGAATG
CGAAAGCCTGCAGAACGTTTATTTAAGGACTCTCCCACTAACCTATGGTATCCAATGCAACAACACTCTAGTTGTACTGTCAGTAGACTAAGCTACAAAGCATAGCAAAGGAATGGAATG
CGAAAGCCTGCAGAACGTTTATTTATCGACTCTCCCAGTGTCGAGCTTGGACCAGTGACGCACTCGTTCAGTAGACTGTGGTCTGGTGTGCTACGCAAAGCATAGCAAAGGAATGGAATG
CGAAAGCCTGCAGAACGTTTATTTAACGACTCTCCTGTCATCGTGAGACGTGGAATCTGAAGCAGTCGTGGATCGAGCTCTCACAGACTGAGGAGCAAAGCATAGCAAAGGAATGGAATG
CGAAAGCCTGCAGAACGTTTATTTAGAGACTCTCCGTACAGAAGACAGTGACTCAAGTGATCCAGACGAAGTAGATGCTGAGAGAGAGTGGTACGCAAAGCATAGCAAAGGAATGGAATG
CGAAAGCCTGCAGAACGTTTATTTACAGACTCTCCGTTCAACGTGTCTCGCTAGAGACAGACAGGGAGAACATGAGAGAGTGCAAAGAGATGCAGCAAAGCATAGCAAAGGAATGGAATG
CGAAAGCCTGCAGAACGTTTATTTAGTGACTCTCCACGTGCATGGGTGACTCCTGGAAGGCACACGACTGACTCGACGTCTCGTGAGAGGAGCACCAAAGCATAGCAAAGGAATGGAATG
CGAAAGCCTGCAGAACGTTTATTTACTGACTCTCCACCAGTGTGGCTACCGACAGAGTGGTGGACGTCAGAGTGGTGGACTGCTGACAGGTCCACCAAAGCATAGCAAAGGAATGGAATG
CGAAAGCCTGCAGAACGTTTATTTATGCACTCTCCTGCTGAGAGGTCCACTGCTGAGAGGTCCACTCGTGCTTGGGTGACAGGTGGTTGGCAGACCAAAGCATAGCAAAGGAATGGAATG
CGAAAGCCTGCAGAACGTTTATTTAAGCACTCTCCGAGTGTGAGGAGCACACGTGCTTGGTGCACCTGTGAGAGGTCCACGTGTGTGAGGAGCACCAAAGCATAGCAAAGGAATGGAATG
CGAAAGCCTGCAGAACGTTTATTTATCCACTCTCCTGGTGACTGGTGCACGACAGCTCTCGAGACGTCAGGATGGCTGACGACAGTCTGGCAGACCAAAGCATAGCAAAGGAATGGAATG
CGAAAGCCTGCAGAACGTTTATTTAACCACTCTCCAGCTGACTGGTCCACCAGTGCTCTCGTGACGTGTGCATGGACCACTCGTGAGTGGCTGACCAAAGCATAGCAAAGGAATGGAATG
CGAAAGCCTGCAGAACGTTTATTTAGACACTCTCCCAGTGACTGGCAGACTCGTGTGTGGTCGACGTGTGAGTGGGTGACGAGTGCTCTCGAGACCAAAGCATAGCAAAGGAATGGAATG
CGAAAGCCTGCAGAACGTTTATTTACACACTCTCCACTGAACTGGCAGACTCTGATCTGGGAGACCAGTGGATGGGAGACGAGTGACTGGACGACCAAAGCATAGCAAAGGAATGGAATG
CGAAAGCCTGCAGAACGTTTATTTAGTCACTCTCCGTGAGGTGTCTCACCAGCAGAGCTCCAACCTCTGAAGTGGCAGACTCTGAAGTGGCAGACCAAAGCATAGCAAAGGAATGGAATG
CGAAAGCCTGCAGAACGTTTATTTACTCACTCTCCGTCTGGTCTCTGGACTGTGATGTGGTCGACACGAGGAGTCCATCCCTGAGTGCTCAGACCCAAAGCATAGCAAAGGAATGGAATG
CGAAAGCCTGCAGAACGTTTATTTATGGTCTCTCCCACAGCACTCAGACCGTCAGGTCTCTCACCAGTGATGTGGAGGACAGTGATGTGGAGGACCAAAGCATAGCAAAGGAATGGAATG
CGAAAGCCTGCAGAACGTTTATTTAAGGTCTCTCCTGTGAGTTGGACGACAGTGACTTGGGAGACAGGTGGATGGACGACCACAGTGTGGCTACCCAAAGCATAGCAAAGGAATGGAATG
CGAAAGCCTGCAGAACGTTTATTTATCGTCTCTCCCTGTGAGTGGTGCACCACAGCTGTCGTACCACCTGCATGGGACACTCCTGGATGGACCACCAAAGCATAGCAAAGGAATGGAATG
CGAAAGCCTGCAGAACGTTTATTTAACGTCTCTCCTGCTGAGAGGAGCACCTCAGTGTGGTGGACGTTCACTTCGAGGTCGATGACATGGCTACCCAAAGCATAGCAAAGGAATGGAATG
CGAAAGCCTGCAGAACGTTTATTTAGAGTCTCTCCGATGTCAGTACAGAAACAGTGACTAGACAAAGAGACTGTGGTGAGTCTCATGTGACTCAGCAAAGCATAGCAAAGGAATGGAATG
CGAAAGCCTGCAGAACGTTTATTTACAGTCTCTCCAGAGTTCCTATCCAAACAGTGACTAGACAAAGAGTCTCTAGTCAAAGAGTCTCTAGTCAACAAAGCATAGCAAAGGAATGGAATG
CGAAAGCCTGCAGAACGTTTATTTAGTGTCTCTCCGATCTTGCTACTGAACAAGTAGGTATGGAACAAGTAGCTATGCAAGTAGTTCCTAAGCAACAAAGCATAGCAAAGGAATGGAATG
CGAAAGCCTGCAGAACGTTTATTTACTGTCTCTCCGATCTAGGTACAACACATCTTCGTAGTACACTTCTCTGTAGAGAACTAGTCTCAAGAACACAAAGCATAGCAAAGGAATGGAATG
CGAAAGCCTGCAGAACGTTTATTTATGCTCTCTCCGATGTTGGAATGAGAGTTGTTCGAATCAGATGAGTGAGAAGAAGACTAGTACCAAACTCACAAAGCATAGCAAAGGAATGGAATG
CGAAAGCCTGCAGAACGTTTATTTAAGCTCTCTCCACACTTCGTAGAACATGTCTCTGAAAGTCAAGAGTGTGAATGACAGTTGTACGAACATCACAAAGCATAGCAAAGGAATGGAATG
CGAAAGCCTGCAGAACGTTTATTTATCCTCTCTCCTGTGTGACAAACACAGAAGTTGCTACTGAACTTCTCTCAAGTTCATGACTTGGTACTTCACAAAGCATAGCAAAGGAATGGAATG
CGAAAGCCTGCAGAACGTTTATTTAACCTCTCTCCACTGGACGAGTGGTGCAAGGCACAGTCCTGGAAGACTTCACATCATCTCACAACAACACACAAAGCATAGCAAAGGAATGGAATG
CGAAAGCCTGCAGAACGTTTATTTAGACTCTCTCCCTCTGGTACACACAAGATCGACGTGTCTGACTTGGACCAGACCTGCTCTCACGAGACGTGCAAAGCATAGCAAAGGAATGGAATG
CGAAAGCCTGCAGAACGTTTATTTACACTCTCTCCCTACATCTGTGAAGTTCGAACATGTCTAGTACTCAAGCTAGTCTATCTGATGCAACACAACAAAGCATAGCAAAGGAATGGAATG
CGAAAGCCTGCAGAACGTTTATTTAGTCTCTCTCCAGTGAGTACAACGAAGACAAAGAGTGTAGTCTAGACACAATGCTATCCAATGAGTACTCTCAAAGCATAGCAAAGGAATGGAATG
CGAAAGCCTGCAGAACGTTTATTTACTCTCTCTCCTCTCAAGCAACAGAACACAAGATGTTGTGTCTCTGTCACACTTCACACAATGAGTCATGTCAAAGCATAGCAAAGGAATGGAATG
CGAAAGCCTGCAGAACGTTTATTTATGTGGTCTCCTCCAAGACTAACTGTGACAAGTCTACATGTACGAACTGTATGCTATGCAAGACTACACTACAAAGCATAGCAAAGGAATGGAATG
CGAAAGCCTGCAGAACGTTTATTTAAGTGGTCTCCTGACATCGTATCGAACAGTGCTAGACTCTGACCAATGTGTCACTAGAGAAAGCTAGTGTACAAAGCATAGCAAAGGAATGGAATG
CGAAAGCCTGCAGAACGTTTATTTATCTGGTCTCCTGCTGGTTGAGTTCGCTGTGCATGACATCGCACTGGTTCAGAGTGAGGAGTCCTGTGACGCAAAGCATAGCAAAGGAATGGAATG
CGAAAGCCTGCAGAACGTTTATTTAACTGGTCTCCGAGTAACCAAAGCTGTCGAAAGACACTGAGCAACATCACACTGAGACACATGACACAGAGCAAAGCATAGCAAAGGAATGGAATG
CGAAAGCCTGCAGAACGTTTATTTAGATGGTCTCCCTACAAGCAAGTCTGTGACATCGAACTGTGCTGAACTGAAAGCTGACTCAACTCACAGAGCAAAGCATAGCAAAGGAATGGAATG
CGAAAGCCTGCAGAACGTTTATTTACATGGTCTCCAGCTATGGTAGTAGAACGTATCCAATGAGAAGCTATGGTAACAGAGAGTAACCAAGTTGACAAAGCATAGCAAAGGAATGGAATG
CGAAAGCCTGCAGAACGTTTATTTAGTTGGTCTCCCACTAACGTAACACAGTTGTGACTAGAGAAACGTATGCAAGAAGAGTCTAACGTACTTCACAAAGCATAGCAAAGGAATGGAATG
CGAAAGCCTGCAGAACGTTTATTTACTTGGTCTCCAGCTAACGTATGGAAGTCTATGCTACAGAATGAGTCTCTAACCAAGTTGTCACTAAGCAACAAAGCATAGCAAAGGAATGGAATG
CGAAAGCCTGCAGAACGTTTATTTATGAGGTCTCCCACAAAGCAAGTTCACAGTAAGGTAGTACAGAGTATGGTACAACAGATGTTGTGTCACAACAAAGCATAGCAAAGGAATGGAATG
CGAAAGCCTGCAGAACGTTTATTTAAGAGGTCTCCGTGAATGGAACAAGATGCTATCGTACTACAACCAACTGAACTAGATGGTAGACAAGATCACAAAGCATAGCAAAGGAATGGAATG
CGAAAGCCTGCAGAACGTTTATTTATCAGGTCTCCCAGAATCGAAGATCAAGCAAGTGAATGACAAGGAAAGACAGAAGACTGTACTCAATCGAACAAAGCATAGCAAAGGAATGGAATG
CGAAAGCCTGCAGAACGTTTATTTAACAGGTCTCCGTGTAACCTAGTGAAAGAGAGTAGAAGCTGTCGTATCGTATGGAACTTCACTTCACATGACAAAGCATAGCAAAGGAATGGAATG
CGAAAGCCTGCAGAACGTTTATTTAGAAGGTCTCCACACATCGAACAAGAACAGATCTCACACTGTGGTACAGTATGGAAACAGATGTCAACCTGCAAAGCATAGCAAAGGAATGGAATG
CGAAAGCCTGCAGAACGTTTATTTACAAGGTCTCCCTCAGCAACAACGTGTCGTGTGGAAGTGTGGAGTGGTTCACACAGTCGTGGATCAACCAGCAAAGCATAGCAAAGGAATGGAATG
CGAAAGCCTGCAGAACGTTTATTTAGTAGGTCTCCTGGTGACCAACTCTGCACAGTGCAAGACTGAGGTGAGCAATGTGAGTGTGGTCAACATGACAAAGCATAGCAAAGGAATGGAATG
CGAAAGCCTGCAGAACGTTTATTTACTAGGTCTCCTCTCGACTCACATCGACAGGGAAGAGTAGGTGACGTGACAGAGAGACTCGACTCACTACGCAAAGCATAGCAAAGGAATGGAATG
CGAAAGCCTGCAGAACGTTTATTTATGTCGTCTCCACACGCTGTGAGGTCACACGCTGTGAGGTCTGACGCTTGAACTGGACTCGTCTGAGTCTCCAAAGCATAGCAAAGGAATGGAATG
CGAAAGCCTGCAGAACGTTTATTTAAGTCGTCTCCTGACGCTGTGGACACGTACGCACTGTCGTCTGTCGGTGTGGTCACTGTCGGTGTGGTCACCAAAGCATAGCAAAGGAATGGAATG
CGAAAGCCTGCAGAACGTTTATTTATCTCGTCTCCCATCGCTAGAGTCTCTCTCGGAAGAACCTCAGACGACTGACAGTCACACGCATGACTGTCCAAAGCATAGCAAAGGAATGGAATG
CGAAAGCCTGCAGAACGTTTATTTAACTCGTCTCCCTTCGCATCACTAGGTCTCGTGTCATCAGGTGTCGTGAGAACCTCCAAGGCATGATGCTCCAAAGCATAGCAAAGGAATGGAATG
CGAAAGCCTGCAGAACGTTTATTTAGATCGTCTCCCATGGACGTGCTCTCTGACGGTTGATCTCGCTTCGACTCACTTCGTGTCGGAAGATGTCGCAAAGCATAGCAAAGGAATGGAATG
CGAAAGCCTGCAGAACGTTTATTTACATCGTCTCCCAACGCACTGTCTGGACGAGACTGATGAGGCTCTCAGGAGAGCTCGAACGGTCTGGTTCGCAAAGCATAGCAAAGGAATGGAATG
CGAAAGCCTGCAGAACGTTTATTTAGTTCGTCTCCGTACGCTGTGACGTCAGACGTCGTGGTCACCTCAGACAGACATGGCTGAGACTGACACTCCAAAGCATAGCAAAGGAATGGAATG
CGAAAGCCTGCAGAACGTTTATTTACTTCGTCTCCGACTCCTACGGAACCTCTGGCAGAGTCGACAGAGGGAGAGGAGACTGTCGACCAGACCACCAAAGCATAGCAAAGGAATGGAATG
CGAAAGCCTGCAGAACGTTTATTTATGACGTCTCCACTGGAGGAGGACACCTTCGCAGTGTGTGGGTTGGAGCAGAGCACTCTGGCAGAGCAGACCAAAGCATAGCAAAGGAATGGAATG
CGAAAGCCTGCAGAACGTTTATTTAAGACGTCTCCTGAGGTGCAGCTCACGTCACGTAGGCATCCTGAGGCTCAGCTGTCCTCTCGTGAGGTCACCAAAGCATAGCAAAGGAATGGAATG
CGAAAGCCTGCAGAACGTTTATTTATCACGTCTCCTCTCGTCCTGACGTCTGGAGTGAGAAGTGGTGTGGCTACGTGGACGAAGGACCAGGACACCAAAGCATAGCAAAGGAATGGAATG
CGAAAGCCTGCAGAACGTTTATTTAACACGTCTCCCTTCGGTTGACTGTCTGGAGCTAGATGTGGTGACGCTTGATGCTCAGGAGTGTCAAGTGGCAAAGCATAGCAAAGGAATGGAATG
CGAAAGCCTGCAGAACGTTTATTTAGAACGTCTCCGACAGGTTCACTAGGACGTGCAACAGTTCGTGGAGACAGATGTGGAGCAGGATCAAGAGGCAAAGCATAGCAAAGGAATGGAATG
CGAAAGCCTGCAGAACGTTTATTTACAACGTCTCCACCAGCATCAGTAGGTGAGATCGTAACCAGACCAGGTTCACTTCGGAGTGCTACATGGAGCAAAGCATAGCAAAGGAATGGAATG
CGAAAGCCTGCAGAACGTTTATTTAGTACGTCTCCGATCGCAGAGGTGACCTTGGTGACGAGACCGTGAGGATGACACTCCAGTGACTCAGAAGGCAAAGCATAGCAAAGGAATGGAATG
CGAAAGCCTGCAGAACGTTTATTTACTACGTCTCCGATGGTGGAGGATCCCTACGACCTGCTCACGAAGGCAACGCAACCTCAGGACACGACACCCAAAGCATAGCAAAGGAATGGAATG
CGAAAGCCTGCAGAACGTTTATTTATGGAGTCTCCACCAGTGAGACTCTCTGCAGCATGAGACTCACTCGACGTGGAGACCAGAGCATGAGTGTCCAAAGCATAGCAAAGGAATGGAATG
CGAAAGCCTGCAGAACGTTTATTTAAGGAGTCTCCACGTCGATCGAGGACAGGTCTCTCGCTACCCAAGGCTGTGTGTGGAGTCGACCTGGATGGCAAAGCATAGCAAAGGAATGGAATG
CGAAAGCCTGCAGAACGTTTATTTATCGAGTCTCCAGGACGACACACAGCGTCACAGCTCTGACCTCGACGTGTCACAGCGACACTGTGGCATCCCAAAGCATAGCAAAGGAATGGAATG
CGAAAGCCTGCAGAACGTTTATTTAACGAGTCTCCTGGACGTCACGAAGCGAGACTCGTCTGTCCGTGACTGGTCTCTCCTGCACTCGTCGATCCCAAAGCATAGCAAAGGAATGGAATG
CGAAAGCCTGCAGAACGTTTATTTAGAGAGTCTCCACGTCTCAGGACTCCGTGACCACTCGTTGCCTACCACGTCGTTGCAGGACCAGTCTGAGCCAAAGCATAGCAAAGGAATGGAATG
CGAAAGCCTGCAGAACGTTTATTTACAGAGTCTCCGACTCCTAGGGTACCTCCTCCAAGGGAACCGACTCGTTCGGTTCCTGCACTCTGGTCTGCCAAAGCATAGCAAAGGAATGGAATG
CGAAAGCCTGCAGAACGTTTATTTAGTGAGTCTCCCACTCGTTCGGTACCCTCTCTGACGTGGACACCTCGAAGGTGGACTGTGGAGTCGCAGACCAAAGCATAGCAAAGGAATGGAATG
CGAAAGCCTGCAGAACGTTTATTTACTGAGTCTCCGACACGAAGGCATCCCACTCCAACGGTGACTGGTCTCTCGTCTCCTGTGGTCGAGTCGACCAAAGCATAGCAAAGGAATGGAATG
CGAAAGCCTGCAGAACGTTTATTTATGCAGTCTCCGTCACGATGGACTCCTGAGGGTACGCACACTCCACGATGGGATCCGATGGGTACGGTCACCAAAGCATAGCAAAGGAATGGAATG
CGAAAGCCTGCAGAACGTTTATTTAAGCAGTCTCCTGCACCTGTCCTTCCGTCACCACTCCAACCACCACAGCTCCTAGCTGTGGGTAGGGAGACCAAAGCATAGCAAAGGAATGGAATG
CGAAAGCCTGCAGAACGTTTATTTATCCAGTCTCCTGCACTGCTCTGGACACCACACCTCACGACTGCACCAGTCCTACCGTGACACGTCCAACCCAAAGCATAGCAAAGGAATGGAATG
CGAAAGCCTGCAGAACGTTTATTTAACCAGTCTCCAGGTCTGCAGAGGTCAGCTCTGGTGAGCTCAGCACACAGGGTGACGAGTCGTTCGAGGTCCAAAGCATAGCAAAGGAATGGAATG
CGAAAGCCTGCAGAACGTTTATTTAGACAGTCTCCTCTGGCACAGTCCACCACTCTGCAGCAGACCACTCACGTGTCGTCTCCTCTGGTGCTCACCAAAGCATAGCAAAGGAATGGAATG
CGAAAGCCTGCAGAACGTTTATTTACACAGTCTCCTGTGCTGTGCTGTGCTGTGCTGTGCTGTGCACTGGCACAGTGGTCCACTCCTGAGTCCACCAAAGCATAGCAAAGGAATGGAATG
CGAAAGCCTGCAGAACGTTTATTTAAGTGCACTCCTCTCTCAAGTCTAGTTCTCTCAAGTCTAGTGATCTACTCTCATCTGATCTACTCTCATCTCAAAGCATAGCAAAGGAATGGAATG
CGAAAGCCTGCAGAACGTTTATTTATCTGCACTCCGTAGTAGACTCAACTGAAGTCTTCTACACTACTCTTCTCTGTTCTTCTCTAGTCTCATCTCAAAGCATAGCAAAGGAATGGAATG
CGAAAGCCTGCAGAACGTTTATTTAACTGCACTCCACAGTAGACTCAGATCTTGTCATCTAGGATTGTCTGAACTTCGATCAAGTAGACTCTACTCAAAGCATAGCAAAGGAATGGAATG
CGAAAGCCTGCAGAACGTTTATTTAGATGCACTCCGTCTGGAAGTCAACTAGTGACTAGTTGGATCTGAACTAGTAGGATCAGAACAAGTCTACTCAAAGCATAGCAAAGGAATGGAATG
CGAAAGCCTGCAGAACGTTTATTTACATGCACTCCGATCCACCTAGAACTTGTCCCTGTATGACTCTAGGACCTAGAGATTGTCGGACTACAGATCAAAGCATAGCAAAGGAATGGAATG
CGAAAGCCTGCAGAACGTTTATTTAGTTGCACTCCCTCAGCACAAGTTCTCAGTGACGTAGAACTCTCTCGTGTACAACTACCTCTCGTAAGACTCAAAGCATAGCAAAGGAATGGAATG
CGAAAGCCTGCAGAACGTTTATTTACTTGCACTCCAGCAGACGTACAACTTCGAGGACAAGTTCTAGCAGTGGTACATCTGTCAGCAGTATCACTCAAAGCATAGCAAAGGAATGGAATG
CGAAAGCCTGCAGAACGTTTATTTATGAGCACTCCGTCACAGGTAGAACTTCCACCACAATGACTAGGTCGAGTAGAACTTGCACACCAAACTCTCAAAGCATAGCAAAGGAATGGAATG
CGAAAGCCTGCAGAACGTTTATTTAAGAGCACTCCGTAGCGTGAAGAACTTCTCCTCCAATGGATCTTCCGTGTATCGATCTTCCGTGTATCGATCAAAGCATAGCAAAGGAATGGAATG
CGAAAGCCTGCAGAACGTTTATTTATCAGCACTCCCTGTCCAACAGTGATGACTCTCGAAACCATACTCCTGACAGTTCTTCTCCCTTCACATCTCAAAGCATAGCAAAGGAATGGAATG
CGAAAGCCTGCAGAACGTTTATTTAACAGCACTCCCTTCCTGTGGACCTAGACACCATCGTGTCTACGTCCAGTGGATCTCACACCTCAGGTAGTCAAAGCATAGCAAAGGAATGGAATG
CGAAAGCCTGCAGAACGTTTATTTAGAAGCACTCCGATCCACCTCCAACTTGTCCCTGTCAGACTGTGACTCAGGGTACTTGGTCGATCGTGCATCAAAGCATAGCAAAGGAATGGAATG
CGAAAGCCTGCAGAACGTTTATTTACAAGCACTCCTGAGCAGACCTCACTTCAGCACACCGAACTTGTCCACCACAGACTTCAGCCAGACACTCTCAAAGCATAGCAAAGGAATGGAATG
CGAAAGCCTGCAGAACGTTTATTTAGTAGCACTCCCATGCAGTGCTCCATTCTGCTGTGCCTGATGTTGCACAGCGAGATAGAGCGTAGCCTGATCAAAGCATAGCAAAGGAATGGAATG
CGAAAGCCTGCAGAACGTTTATTTACTAGCACTCCTCTGCAGTGCAGGATACTGCTCTGCTCGATCATGCTGTGCTGCATACTGCTGTGCGTGATCAAAGCATAGCAAAGGAATGGAATG
CGAAAGCCTGCAGAACGTTTATTTATGTCCACTCCTGTGCACTGCGTTCTTGTGCGTTGCAGACTTGTGCTGTGCCTTCTTGTGCTCTGCAGACTCAAAGCATAGCAAAGGAATGGAATG
CGAAAGCCTGCAGAACGTTTATTTAAGTCCACTCCCAAGCTGTGCACTCTGATCCGTTGCTCACTACTGCTGTGCAGTCTCTTGCGATGCCATCTCAAAGCATAGCAAAGGAATGGAATG
CGAAAGCCTGCAGAACGTTTATTTATCTCCACTCCGTAGCCTCACTGACTAGACCTCCTCACGATTGTGCTCTGCTGACTTGTGCTGTGCCATCTCAAAGCATAGCAAAGGAATGGAATG
CGAAAGCCTGCAGAACGTTTATTTAACTCCACTCCAGTGAACGAAAGACTAGCTGACACAAGTCTACTGGCTCAGTCAGTGTGTCTCGAGCACTACAAAGCATAGCAAAGGAATGGAATG
CGAAAGCCTGCAGAACGTTTATTTAGATCCACTCCTCGTGACCTAAGAGTTCCAGACGTAAGTGTCATGAACGTAGAACTTCAGATGCTAAGGATCAAAGCATAGCAAAGGAATGGAATG
CGAAAGCCTGCAGAACGTTTATTTACATCCACTCCAGACCCAGAAGTAGTCATCCAGGAATCAGTTGTGGTGCAAACTCTTCGTCTCACACATGTCAAAGCATAGCAAAGGAATGGAATG
CGAAAGCCTGCAGAACGTTTATTTAGTTCCACTCCTGTGCCTGAATCACTTCTGCAGCAAGAACTTGTGCGAGAATGTCTTGTGCCTGAAACTCTCAAAGCATAGCAAAGGAATGGAATG
CGAAAGCCTGCAGAACGTTTATTTACTTCCACTCCACTGCACCAAACACTCATGCCACAACAACTGTTGCTCCAACTACTCTTGCACCAATGGATCAAAGCATAGCAAAGGAATGGAATG
CGAAAGCCTGCAGAACGTTTATTTATGACCACTCCGATCCAGGTAGAACTCTAGCGACAACTTCTGTTGCCACAAAGACTGTTGCCACAAAGACTCAAAGCATAGCAAAGGAATGGAATG
CGAAAGCCTGCAGAACGTTTATTTAAGACCACTCCTCGACTGGAACAGAAACGACAGGAAGTGAAGAACCTGCAACTTCTACACCCTGAAGTTCTCAAAGCATAGCAAAGGAATGGAATG
CGAAAGCCTGCAGAACGTTTATTTATCACCACTCCTCGAGGAAGAACCTGAGCAGACTCATCTGAAGGTGCACAACATCATCGAGGTACAGTTGACAAAGCATAGCAAAGGAATGGAATG
CGAAAGCCTGCAGAACGTTTATTTAACACCACTCCCACAGTCGTAGTTGTACGAGTGCAAGACTAGTAGGGAAGACTTCATCCTCTGCTGACTGACAAAGCATAGCAAAGGAATGGAATG
CGAAAGCCTGCAGAACGTTTATTTAGAACCACTCCTGGAGTCTGAAGACGTCTCGGAGTGACAGGAGCTGTCCTAAGGTAGATCGCATCAGAAGACAAAGCATAGCAAAGGAATGGAATG
CGAAAGCCTGCAGAACGTTTATTTACAACCACTCCCTCTGGTTGACAGAGGACAAACGTATCTCATCAGGACCAGAGAGGCAGTGGTTCAGAGTGCAAAGCATAGCAAAGGAATGGAATG
CGAAAGCCTGCAGAACGTTTATTTAGTACCACTCCGATGACATCATGTGATCGTGACTGAGTCAGGTGAAACCAAGAAGAAGTCAGTTCACTGTGCAAAGCATAGCAAAGGAATGGAATG
CGAAAGCCTGCAGAACGTTTATTTACTACCACTCCACTGGACCAGTCCAGTGCTGTGGAACTACACTTCGGTCAGAGCAGGACTGACTCAGTAGACAAAGCATAGCAAAGGAATGGAATG
CGAAAGCCTGCAGAACGTTTATTTATGGACACTCCTCGTACATGTCAAGTGTGAAAGCTAAGTGTTGGTGACACAGTACAACTGAGTCAAAGGTACAAAGCATAGCAAAGGAATGGAATG
CGAAAGCCTGCAGAACGTTTATTTAAGGACACTCCGTGTATCGTATGGAACACTAAGCTACTGAACTAGTCAAGTCATGTCTTGTCATGTCACTACAAAGCATAGCAAAGGAATGGAATG
CGAAAGCCTGCAGAACGTTTATTTATCGACACTCCGTCTGCTACGGTCTCTCAGAACCAGTCAGGGTTGAACGTGTGACGTCAGACTGTGGAACGCAAAGCATAGCAAAGGAATGGAATG
CGAAAGCCTGCAGAACGTTTATTTAACGACACTCCTGCTGCTTCGCACTCGTAGACACAGACTCGACCTGAGACGACCTCGACTGTCACGGACTCCAAAGCATAGCAAAGGAATGGAATG
CGAAAGCCTGCAGAACGTTTATTTAGAGACACTCCAGTCAGACTGCTGAGGTACAAGAGAGAGTGCTTCATGCTGACGAGAGGAATCTGACACAGCAAAGCATAGCAAAGGAATGGAATG
CGAAAGCCTGCAGAACGTTTATTTACAGACACTCCGAAGACTACGTCCTCACACAGTCAGAGAGGGTAGATCGTGTGTCGTGACAGACTGTCACGCAAAGCATAGCAAAGGAATGGAATG
CGAAAGCCTGCAGAACGTTTATTTAGTGACACTCCCTGTGTGTCGTCCACCTCAGTGAGGTCGACGAAGATGACGACGTCCAAGAAGACGGAGTCCAAAGCATAGCAAAGGAATGGAATG
[truncated: 91,894 more rows]

## Sheet: Second Repair Pool
CGAAAGCCTGCAGAACGTTTATTTAAGTGCAGTGCCAACTGTACTTCGATGAACTCAACTAGGATACACTACGATACGATAGACTAGGATAGGATCAAAGCATAGCAAAGGAATGGAATG
CGAAAGCCTGCAGAACGTTTATTTATCTGCAGTGCCTACTCTTCTTCGATGTACTGTTCTAGGATTGGATTGACTTCGATTGGATTGACTTCGATCAAAGCATAGCAAAGGAATGGAATG
CGAAAGCCTGCAGAACGTTTATTTAACTGCAGTGCTGACTGTTCTTCGATAGACTCTTCTACGATGAACTCATCTTCGATGAACTCATCTTCGATCAAAGCATAGCAAAGGAATGGAATG
CGAAAGCCTGCAGAACGTTTATTTAGATGCAGTGCAGACTACACTACGATCAACTCTACTCTGATCTTCTTGACTTCGATTCACTACACTCAGATCAAAGCATAGCAAAGGAATGGAATG
CGAAAGCCTGCAGAACGTTTATTTACATGCAGTGCGAACTTGACTACGATCTACTACACTGTGATGAACTTCACTGTGATCTACTCAACTAGCATCAAAGCATAGCAAAGGAATGGAATG
CGAAAGCCTGCAGAACGTTTATTTAGTTGCAGTGCTCACTCAACTAGGATACACTGTACTTCGATGAACTTCACTTGGATGTACTGAACTTCGATCAAAGCATAGCAAAGGAATGGAATG
CGAAAGCCTGCAGAACGTTTATTTACTTGCAGTGCCTACTACACTTCACTGTACTTCACTAGACTGAACTGTACTGTACTACACTCAACTCAACTCAAAGCATAGCAAAGGAATGGAATG
CGAAAGCCTGCAGAACGTTTATTTATGAGCAGTGCCAACTGTTCTACTCTGTACTCTTCTGATCTCTACTCTTCTCTTCTGTACTGTTCTGTTCTCAAAGCATAGCAAAGGAATGGAATG
CGAAAGCCTGCAGAACGTTTATTTAAGAGCAGTGCGATCTGTTCTTGTCTACACTCAACTCTTCTGTTCTCTTCTGTAGTACACTGAACTACTCTCAAAGCATAGCAAAGGAATGGAATG
CGAAAGCCTGCAGAACGTTTATTTATCAGCAGTGCTCTCTTGACTCTTCTTCTCTTGACTCTTCTTCTCTCATCTACTCTGTTCTAGACTCTTCTCAAAGCATAGCAAAGGAATGGAATG
CGAAAGCCTGCAGAACGTTTATTTAACAGCAGTGCCATCTGTACTCTGATGATCTCAACTGTGATGATCTCAACTAGGATACTCTGAACTTGGATCAAAGCATAGCAAAGGAATGGAATG
CGAAAGCCTGCAGAACGTTTATTTAGAAGCAGTGCTCTCTACACTTGCATTGACTAGGATGTCATGATCTCAACTCTGATCATCTGTACTTGCATCAAAGCATAGCAAAGGAATGGAATG
CGAAAGCCTGCAGAACGTTTATTTACAAGCAGTGCGAACTTGGATCAGATCAACTAGGATGTGATGAAGTACGATCAGATACAGTTCGATGAGATCAAAGCATAGCAAAGGAATGGAATG
CGAAAGCCTGCAGAACGTTTATTTAGTAGCAGTGCGAACTAGGATGAGATCAACTTCGATCAGATACGATCTACTGAGATGTGATTCGATCTGATCAAAGCATAGCAAAGGAATGGAATG
CGAAAGCCTGCAGAACGTTTATTTACTAGCAGTGCCTACTCAACTACGATGTACTGAACTTCGATTCACTAGGATGAGATTGACTCTACTTCGATCAAAGCATAGCAAAGGAATGGAATG
CGAAAGCCTGCAGAACGTTTATTTATGTCCAGTGCACACTTGACTAGGATCTACTGAACTCAGATTGGATAGACTTGGATTCGATACACTTCGATCAAAGCATAGCAAAGGAATGGAATG
CGAAAGCCTGCAGAACGTTTATTTAAGTCCAGTGCCAACTTGACTTCACTTCGATCAACTCTACTTGCATACACTCAACTGTGATAGACTACACTCAAAGCATAGCAAAGGAATGGAATG
CGAAAGCCTGCAGAACGTTTATTTATCTCCAGTGCGTCTACATCTCTTCTCTTGTGTACTTGGATACAGTCTTCTAGACTGATCTTGGATTCGATCAAAGCATAGCAAAGGAATGGAATG
CGAAAGCCTGCAGAACGTTTATTTAACTCCAGTGCGTCTAGTTCTGAACTCTCTACTTCTCAACTTGCTACATCTAGACTGACTAAGACTCAACTCAAAGCATAGCAAAGGAATGGAATG
CGAAAGCCTGCAGAACGTTTATTTAGATCCAGTGCCATCTGTACTACCATAGTCTTCACTCTGATACAGTTCACTACGATAGAGTTGACTAGGATCAAAGCATAGCAAAGGAATGGAATG
CGAAAGCCTGCAGAACGTTTATTTACATCCAGTGCCAAGTCTTCTGTACTCTAGTAGACTTGGATCTTGTTCACTCTACTTGAGTACACTTGGATCAAAGCATAGCAAAGGAATGGAATG
CGAAAGCCTGCAGAACGTTTATTTAGTTCCAGTGCCATCTGTTCTTCACTAGTCTTCTCTGTTCTACTCTGTTCTGTACTACTCTGTTCTGTACTCAAAGCATAGCAAAGGAATGGAATG
CGAAAGCCTGCAGAACGTTTATTTACTTCCAGTGCGAACTTGTCTGTAGTTGACTGAAGTTCAGTGAACTGATCTGATCTGATCTGAAGTGAAGTCAAAGCATAGCAAAGGAATGGAATG
CGAAAGCCTGCAGAACGTTTATTTATGACCAGTGCTGTGTCATCTTCTCTCACTATCTCTCTAGTTGTCTAGTCTCTAGTCTAGTTGTCTGTAGTCAAAGCATAGCAAAGGAATGGAATG
CGAAAGCCTGCAGAACGTTTATTTAAGACCAGTGCGATGTACAGTGTAGTCATCTGAACTCTACTCTTGTACTCTCTACTTGTGTGAAGTTGACTCAAAGCATAGCAAAGGAATGGAATG
CGAAAGCCTGCAGAACGTTTATTTATCACCAGTGCCTTCATGGTATCCTATCGTAACAGTCATCTCTCAACTCTACATGTGATGTGATCTTCACTCAAAGCATAGCAAAGGAATGGAATG
CGAAAGCCTGCAGAACGTTTATTTAACACCAGTGCGTACGGATGAGTTCAGTCAGGATCAGTGAAACCAGAGACATGGAAGATGATCGTAAGCTACAAAGCATAGCAAAGGAATGGAATG
CGAAAGCCTGCAGAACGTTTATTTAGAACCAGTGCACGAACTGTATCGTAGTCAATCTGTCACTAGTACGTGACAGAGAAAGGTGACCAACTGTACAAAGCATAGCAAAGGAATGGAATG
CGAAAGCCTGCAGAACGTTTATTTACAACCAGTGCCTCTAGTTGTACTGTTGCTACTCTAGACTACACTATCTCTTCAGTTCCTACTAGTCTTGTCAAAGCATAGCAAAGGAATGGAATG
CGAAAGCCTGCAGAACGTTTATTTAGTACCAGTGCGTAGTACTCTTCTCTTCTCTCTTCTGTTCTTGCTACTGTAAGCTAGTAGTCAAGTCTAGTCAAAGCATAGCAAAGGAATGGAATG
CGAAAGCCTGCAGAACGTTTATTTACTACCAGTGCTGACTTCTCTACAGTCATCTCTAGTTGAGTAGTCTCTTCTTCTCTTCTCTTGACTACTCTCAAAGCATAGCAAAGGAATGGAATG
CGAAAGCCTGCAGAACGTTTATTTATGGACAGTGCTCACTCTTGTCTCTAAGGATGTAGTGTTGTCTTCTCATGTGTCTACTACTCAAGTGTTGTCAAAGCATAGCAAAGGAATGGAATG
CGAAAGCCTGCAGAACGTTTATTTAAGGACAGTGCCTACTGAAGTCTGTAAGGATGTAGTAGCTACTGATTCAGTGACTAACGATGTTGTTGCTACAAAGCATAGCAAAGGAATGGAATG
CGAAAGCCTGCAGAACGTTTATTTATCGACAGTGCAGCATGATGTGTGTAACCATGTTGTTGCTACTGATTGAGTACGTAAGCATTCAGTCAGTACAAAGCATAGCAAAGGAATGGAATG
CGAAAGCCTGCAGAACGTTTATTTAACGACAGTGCCTGTAAGGTAGTGAAGTCTATGCTACACAAGTACTCAAGTGATGTTCGATAGTCTTGAGTCAAAGCATAGCAAAGGAATGGAATG
CGAAAGCCTGCAGAACGTTTATTTAGAGACAGTGCAGGAGACCTCACGACTCGAGGACTCGAGACGTGAGTGTCGGTCTCCACAGCTTCGCATGGCAAAGCATAGCAAAGGAATGGAATG
CGAAAGCCTGCAGAACGTTTATTTACAGACAGTGCTCCAGCTCTCGAGACCACAGTCTGGCTGACGTCAGAGTGGGTGACGTCAGAGTGGGTGACCAAAGCATAGCAAAGGAATGGAATG
CGAAAGCCTGCAGAACGTTTATTTAGTGACAGTGCACACGCAGTCCAACCAGGAGACCTCACGACACGAGTCCTCAGGACAGCAGTGTGGCTGACCAAAGCATAGCAAAGGAATGGAATG
CGAAAGCCTGCAGAACGTTTATTTACTGACAGTGCCATCGGAGTCTGGACCTTCGGTGTCTCGACCATCGACGTCGAACCTCACGTGCTCAGGACCAAAGCATAGCAAAGGAATGGAATG
CGAAAGCCTGCAGAACGTTTATTTATGCACAGTGCAGACGTGCTCCAGACCATCGGAGTCAGGACTGACGCTGTCACGACGTTCGCAGTCAGGACCAAAGCATAGCAAAGGAATGGAATG
CGAAAGCCTGCAGAACGTTTATTTAAGCACAGTGCGATCGTCGTCTCGACTGACGGTGTCGTGACCTAGGGAGTCTGGACACTCGTGCTCGAGACCAAAGCATAGCAAAGGAATGGAATG
CGAAAGCCTGCAGAACGTTTATTTATCCACAGTGCTGGAGCTCACAGGACCTGAGGTGTCTGCACACACGTGGTCAGGACCTACGGAGTCCAGACCAAAGCATAGCAAAGGAATGGAATG
CGAAAGCCTGCAGAACGTTTATTTAACCACAGTGCACACGACCACCTACCAGCAGAGCTCCACACACGAGCTCACACGACGTCAGTCCTCGTCACCAAAGCATAGCAAAGGAATGGAATG
CGAAAGCCTGCAGAACGTTTATTTAGACACAGTGCTGTCGGTCACGTACCAGACGCTGTCCTGACGATCGACCACGAACCCTACGGTGTCCTGACCAAAGCATAGCAAAGGAATGGAATG
CGAAAGCCTGCAGAACGTTTATTTACACACAGTGCCTTCGAGCTCGTGACGTTCGTGCTCCAGACTCTCGCTGTCACGACACTCGTGCTCGAGACCAAAGCATAGCAAAGGAATGGAATG
CGAAAGCCTGCAGAACGTTTATTTAGTCACAGTGCGAACGACCTCACCACCATCGGAGTCGAGACCTTCGAGCTCTGCACTCTCGGAGTCACGACCAAAGCATAGCAAAGGAATGGAATG
CGAAAGCCTGCAGAACGTTTATTTACTCACAGTGCCAACGTCCTCTGGACCAACGTCCTCTGGACAGACGTGCTCGAGACGTTCGCAGTCAGGACCAAAGCATAGCAAAGGAATGGAATG
CGAAAGCCTGCAGAACGTTTATTTATGGTCAGTGCACGTGCTAGGACCACGACAGTGAGGGAGACACCAGTGAGGCTGACTCCAGCTTGGGTGACCAAAGCATAGCAAAGGAATGGAATG
CGAAAGCCTGCAGAACGTTTATTTAAGGTCAGTGCACAGAACGTGCTACGTCTCATCCTGGTGAGCTCAGAGAGGAGCACCACAGCTTGGCTGACCAAAGCATAGCAAAGGAATGGAATG
CGAAAGCCTGCAGAACGTTTATTTATCGTCAGTGCCAAGTGATGTAGTGTAGAGTTGTGTCACTAGAAGTTGTGTTCCTATGTCTGATGTGTCTACAAAGCATAGCAAAGGAATGGAATG
CGAAAGCCTGCAGAACGTTTATTTAACGTCAGTGCAGACTACTGTCTGTATCACTGATGTTGCTATCTCTTCTGTACCTATGTCTTGTGTAGCTACAAAGCATAGCAAAGGAATGGAATG
CGAAAGCCTGCAGAACGTTTATTTAGAGTCAGTGCCAACTACAGTTGTGTGTACTGAAGTAGTGTGTACTTGAGTGACTACTACTAGAGTCACTACAAAGCATAGCAAAGGAATGGAATG
CGAAAGCCTGCAGAACGTTTATTTACAGTCAGTGCCAACTTCTGTGTCAACTACTGATGTTGGTAAGGATAGAGTCACTAAGGATAGAGTCACTACAAAGCATAGCAAAGGAATGGAATG
CGAAAGCCTGCAGAACGTTTATTTAGTGTCAGTGCGAGATGTTGTCACAACTACTAGTGTTGCAATGGATAGTGTTGCAATGGATAGTGTTGCAACAAAGCATAGCAAAGGAATGGAATG
CGAAAGCCTGCAGAACGTTTATTTACTGTCAGTGCACACTACTGTAGGTAGTGATGTAGTGACTATGGATCATGTAGGTAAGGATGTTGTTCGTACAAAGCATAGCAAAGGAATGGAATG
CGAAAGCCTGCAGAACGTTTATTTATGCTCAGTGCACACTGTCTAAGCAACTACTTCTGTCACAAAGACTCTCTAGTCAACAGATACAGTTCCTACAAAGCATAGCAAAGGAATGGAATG
CGAAAGCCTGCAGAACGTTTATTTAAGCTCAGTGCGAACTTGTGTCTCAACTACTACTGTTCGTAGTACTCACTACACAAACGATTCTGTTCGTACAAAGCATAGCAAAGGAATGGAATG
CGAAAGCCTGCAGAACGTTTATTTATCCTCAGTGCAGACTCATGTGAGTACTACTACAGTTCCTAGAACTACTGTACGTACTACTGTTGTGTGTACAAAGCATAGCAAAGGAATGGAATG
CGAAAGCCTGCAGAACGTTTATTTAACCTCAGTGCAGACTTCTGTTCGTACTACTTGAGTTGCTATGACTGATGTACGTATGGATGAAGTACCTACAAAGCATAGCAAAGGAATGGAATG
CGAAAGCCTGCAGAACGTTTATTTAGACTCAGTGCCTGATTCAGTACCTAAGCATGAAGTCACTATGGATGTTGTGTGTAGAGATTCAGTTCCTACAAAGCATAGCAAAGGAATGGAATG
CGAAAGCCTGCAGAACGTTTATTTACACTCAGTGCAGACTACAGTAGCTAAGACTACAGTAGCTAACACTACAGTTCCTACAACTCAAGTGACTACAAAGCATAGCAAAGGAATGGAATG
CGAAAGCCTGCAGAACGTTTATTTAGTCTCAGTGCCTTCTCAAGTGACTATCACTTGTCTCTCTACTTCTACAGTAGCTATGACTGAAGTTCCTACAAAGCATAGCAAAGGAATGGAATG
CGAAAGCCTGCAGAACGTTTATTTACTCTCAGTGCTGACTGAAGTTGTGTGTACTTCTCTGTTGTAGACTGTAGTTGTGTGTACTACTCTCATGTCAAAGCATAGCAAAGGAATGGAATG
CGAAAGCCTGCAGAACGTTTATTTATGTGGAGTGCCTTCTCTTGTTGTGTCTTCTCTTGTTGTGTTGACTAGAGTTGTGTACACTGAAGTACTGTCAAAGCATAGCAAAGGAATGGAATG
CGAAAGCCTGCAGAACGTTTATTTAAGTGGAGTGCACTCTACTGTGTGTATGTCTTGTGTACGTACTTCTGATGTCAGTAGATCTAGTGTTCGTACAAAGCATAGCAAAGGAATGGAATG
CGAAAGCCTGCAGAACGTTTATTTATCTGGAGTGCGTAGTTGAGTCACTAGAAGTGTTGTACCTATGTCTGTTGTGACTACAAGTACTGTAGCTACAAAGCATAGCAAAGGAATGGAATG
CGAAAGCCTGCAGAACGTTTATTTAACTGGAGTGCAGAGTGACTAGTCAACTAGTTCTGTGAGTAAGAGTTGTGTGTGTAGAAGTACTGTAGCTACAAAGCATAGCAAAGGAATGGAATG
CGAAAGCCTGCAGAACGTTTATTTAGATGGAGTGCCTTCTGTCTATCCAAACTCTTCCTAGTGAATGTCTGACTAACCAAACTCTCTCTAGTCAACAAAGCATAGCAAAGGAATGGAATG
CGAAAGCCTGCAGAACGTTTATTTACATGGAGTGCCTTCTCTCTACACAATGACTTGTGTGTCAACATCTACCTATCCAACATCTACCTATCCAACAAAGCATAGCAAAGGAATGGAATG
CGAAAGCCTGCAGAACGTTTATTTAGTTGGAGTGCACTCTTCTGTCTCAAGATCTACTGTTGGTATCTCTGTCTAGACAAAGTCTCACTAACCAACAAAGCATAGCAAAGGAATGGAATG
CGAAAGCCTGCAGAACGTTTATTTACTTGGAGTGCGTTCTTCTGTTGGTATCACTGTTGTGAGTAGATCTACTGTTGGTAGTTCTCATGTTCGTACAAAGCATAGCAAAGGAATGGAATG
CGAAAGCCTGCAGAACGTTTATTTATGAGGAGTGCGAACTACTGTCTCAAGAACTACTGTCTCAATGACTTGTGTGACAATGACTTGTGTGACAACAAAGCATAGCAAAGGAATGGAATG
CGAAAGCCTGCAGAACGTTTATTTAAGAGGAGTGCTGTCTCTCTATCGTACATCTGATGTCTGTATGACTCTCTACAGTAGAACTACTGTAGCTACAAAGCATAGCAAAGGAATGGAATG
CGAAAGCCTGCAGAACGTTTATTTATCAGGAGTGCCTAGTCTCTAGTCAAGTTGTGTGTACAGAAACAGTGACTAGACAAGTAGTCTCTACTCAACAAAGCATAGCAAAGGAATGGAATG
CGAAAGCCTGCAGAACGTTTATTTAACAGGAGTGCTCTCTGTCTAGACAAGATGTTGGTAGTACACTAGTACCTAAGCAAGTAGTTCCTATGCAACAAAGCATAGCAAAGGAATGGAATG
CGAAAGCCTGCAGAACGTTTATTTAGAAGGAGTGCACCTAGTCTACAGAAAGGTGGAGTGACACGTCTGTTCCTAACGAAGTACAGTTCACTCTGCAAAGCATAGCAAAGGAATGGAATG
CGAAAGCCTGCAGAACGTTTATTTACAAGGAGTGCAGCTGTCCTGGTAGGCAACGGTACGTCGTCGTACAACGAAGACTGGTACGACGAGGACTCCAAAGCATAGCAAAGGAATGGAATG
CGAAAGCCTGCAGAACGTTTATTTAGTAGGAGTGCTCTCGGAAGGAGCACTGCAGTCGAGCTCTCGAACGAGACGCACACGAACGAGACGCACACCAAAGCATAGCAAAGGAATGGAATG
CGAAAGCCTGCAGAACGTTTATTTACTAGGAGTGCAGGAGCAACGCACACCTACGACACGACCACTCGAGCTACGAGCTCTGACGCATCGCTCACCAAAGCATAGCAAAGGAATGGAATG
CGAAAGCCTGCAGAACGTTTATTTATGTCGAGTGCGAGAAGAAGATGCAGGTGAAGTAGATCCAGTCACGCAAGGCTACCGAACGCTAGGAGGACCAAAGCATAGCAAAGGAATGGAATG
CGAAAGCCTGCAGAACGTTTATTTAAGTCGAGTGCCTTGTTGGTAACTGAAGAGTTCGTACATGACATGTCAGTATCAGACATGTCAGTATCAGACAAAGCATAGCAAAGGAATGGAATG
CGAAAGCCTGCAGAACGTTTATTTATCTCGAGTGCCAGTACTGAATCGTGCTGTAAGCAAGAGTGTGTGTGACAACACTGGATGTTGGTAAGTGACAAAGCATAGCAAAGGAATGGAATG
CGAAAGCCTGCAGAACGTTTATTTAACTCGAGTGCTGTGTCAACAAGACGCACTATCACAGTTCGCACAATCACACAACGACCAATGACAACACGCAAAGCATAGCAAAGGAATGGAATG
CGAAAGCCTGCAGAACGTTTATTTAGATCGAGTGCCTACACTTGACAGTCACACAACTGAAGGTCAGCTACTTCAACAGGCAGTAACTCACTTGGCAAAGCATAGCAAAGGAATGGAATG
CGAAAGCCTGCAGAACGTTTATTTACATCGAGTGCTGTGAACTGAACGTCGTGAGAGCAGAGACCCTTGATCAGAGTCACAGTGAGATGATGCACCAAAGCATAGCAAAGGAATGGAATG
CGAAAGCCTGCAGAACGTTTATTTAGTTCGAGTGCACCTGCTCTGACGTCTCCTGGTCTGTCGTCAGCAGCACAGGTGACCTGTGACCTGGAGTCCAAAGCATAGCAAAGGAATGGAATG
CGAAAGCCTGCAGAACGTTTATTTACTTCGAGTGCGATGACTCTGGAACCGAAGACTTGAGAGACGTGTGTGCTGGTACCGTCTGTGTGAGTGACCAAAGCATAGCAAAGGAATGGAATG
CGAAAGCCTGCAGAACGTTTATTTATGACGAGTGCACGAAGAAGAGACTCAGCAATCTCATCTGGGAGAACATCAAGCTCACACAGAAGATGGTCCAAAGCATAGCAAAGGAATGGAATG
CGAAAGCCTGCAGAACGTTTATTTAAGACGAGTGCAGCTGTGCTGGAGTCCATGAGATGATGTGGTCGAATCTCACTCTCACCAAACACATGAGGCAAAGCATAGCAAAGGAATGGAATG
CGAAAGCCTGCAGAACGTTTATTTAGTGCAGTGCCTCTTCTCTTCTCTTCTCTTCTCTTCTCTTCTCTTCTCTTCTCTTCTCTTCTCTTCTCTTCAAAGGAAACGATTCCAAACGAAACT
CGAAAGCCTGCAGAACGTTTATTTATCTGCAGTGCCTCTTCTCTTCTCTTCTCTTCTCTTCTCTTCTCTTCTCTTCTCTTCTCTTCTCTTCTCTTCAAAGGAAACGATTCCAAACGAAAC
CGAAAGCCTGCAGAACGTTTATTTAACTGCAGTGCCTCTTCTCTTCTCTTCTCTTCTCTTCTCTTCTCTTCTCTTCTCTTCTCTTCTCTTCTCTTCAAAGGAAACGATTCCAAACGAAAC
CGAAAGCCTGCAGAACGTTTATTTAGATGCAGTGCCTCTTCTCTTCTCTTCTCTTCTCTTCTCTTCTCTTCTCTTCTCTTCTCTTCTCTTCTCTTCAAAGGAAACGATTCCAAACGAAAC
CGAAAGCCTGCAGAACGTTTATTTACATGCAGTGCCTCTTCTCTTCTCTTCTCTTCTCTTCTCTTCTCTTCTCTTCTCTTCTCTTCTCTTCTCTTCAAAGGAAACGATTCCAAACGAAAC
CGAAAGCCTGCAGAACGTTTATTTAGTTGCAGTGCCTCTTCTCTTCTCTTCTCTTCTCTTCTCTTCTCTTCTCTTCTCTTCTCTTCTCTTCTCTTCAAAGGAAACGATTCCAAACGAAAC
CGAAAGCCTGCAGAACGTTTATTTACTTGCAGTGCCTCTTCTCTTCTCTTCTCTTCTCTTCTCTTCTCTTCTCTTCTCTTCTCTTCTCTTCTCTTCAAAGGAAACGATTCCAAACGAAAC
CGAAAGCCTGCAGAACGTTTATTTATGAGCAGTGCCTCTTCTCTTCTCTTCTCTTCTCTTCTCTTCTCTTCTCTTCTCTTCTCTTCTCTTCTCTTCAAAGGAAACGATTCCAAACGAAAC
CGAAAGCCTGCAGAACGTTTATTTAAGAGCAGTGCCTCTTCTCTTCTCTTCTCTTCTCTTCTCTTCTCTTCTCTTCTCTTCTCTTCTCTTCTCTTCAAAGGAAACGATTCCAAACGAAAC
CGAAAGCCTGCAGAACGTTTATTTATCAGCAGTGCCTCTTCTCTTCTCTTCTCTTCTCTTCTCTTCTCTTCTCTTCTCTTCTCTTCTCTTCTCTTCAAAGGAAACGATTCCAAACGAAAC
CGAAAGCCTGCAGAACGTTTATTTAACAGCAGTGCCTCTTCTCTTCTCTTCTCTTCTCTTCTCTTCTCTTCTCTTCTCTTCTCTTCTCTTCTCTTCAAAGGAAACGATTCCAAACGAAAC
CGAAAGCCTGCAGAACGTTTATTTAGAAGCAGTGCCTCTTCTCTTCTCTTCTCTTCTCTTCTCTTCTCTTCTCTTCTCTTCTCTTCTCTTCTCTTCAAAGGAAACGATTCCAAACGAAAC
CGAAAGCCTGCAGAACGTTTATTTACAAGCAGTGCCTCTTCTCTTCTCTTCTCTTCTCTTCTCTTCTCTTCTCTTCTCTTCTCTTCTCTTCTCTTCAAAGGAAACGATTCCAAACGAAAC
CGAAAGCCTGCAGAACGTTTATTTAGTAGCAGTGCCTCTTCTCTTCTCTTCTCTTCTCTTCTCTTCTCTTCTCTTCTCTTCTCTTCTCTTCTCTTCAAAGGAAACGATTCCAAACGAAAC
CGAAAGCCTGCAGAACGTTTATTTACTAGCAGTGCCTCTTCTCTTCTCTTCTCTTCTCTTCTCTTCTCTTCTCTTCTCTTCTCTTCTCTTCTCTTCAAAGGAAACGATTCCAAACGAAAC
CGAAAGCCTGCAGAACGTTTATTTATGTCCAGTGCCTCTTCTCTTCTCTTCTCTTCTCTTCTCTTCTCTTCTCTTCTCTTCTCTTCTCTTCTCTTCAAAGGAAACGATTCCAAACGAAAC
CGAAAGCCTGCAGAACGTTTATTTAAGTCCAGTGCCTCTTCTCTTCTCTTCTCTTCTCTTCTCTTCTCTTCTCTTCTCTTCTCTTCTCTTCTCTTCAAAGGAAACGATTCCAAACGAAAC
CGAAAGCCTGCAGAACGTTTATTTATCTCCAGTGCCTCTTCTCTTCTCTTCTCTTCTCTTCTCTTCTCTTCTCTTCTCTTCTCTTCTCTTCTCTTCAAAGGAAACGATTCCAAACGAAAC
CGAAAGCCTGCAGAACGTTTATTTAACTCCAGTGCCTCTTCTCTTCTCTTCTCTTCTCTTCTCTTCTCTTCTCTTCTCTTCTCTTCTCTTCTCTTCAAAGGAAACGATTCCAAACGAAAC
CGAAAGCCTGCAGAACGTTTATTTAGATCCAGTGCCTCTTCTCTTCTCTTCTCTTCTCTTCTCTTCTCTTCTCTTCTCTTCTCTTCTCTTCTCTTCAAAGGAAACGATTCCAAACGAAAC
CGAAAGCCTGCAGAACGTTTATTTACATCCAGTGCCTCTTCTCTTCTCTTCTCTTCTCTTCTCTTCTCTTCTCTTCTCTTCTCTTCTCTTCTCTTCAAAGGAAACGATTCCAAACGAAAC
CGAAAGCCTGCAGAACGTTTATTTAGTTCCAGTGCCTCTTCTCTTCTCTTCTCTTCTCTTCTCTTCTCTTCTCTTCTCTTCTCTTCTCTTCTCTTCAAAGGAAACGATTCCAAACGAAAC
CGAAAGCCTGCAGAACGTTTATTTACTTCCAGTGCCTCTTCTCTTCTCTTCTCTTCTCTTCTCTTCTCTTCTCTTCTCTTCTCTTCTCTTCTCTTCAAAGGAAACGATTCCAAACGAAAC
CGAAAGCCTGCAGAACGTTTATTTATGACCAGTGCCTCTTCTCTTCTCTTCTCTTCTCTTCTCTTCTCTTCTCTTCTCTTCTCTTCTCTTCTCTTCAAAGGAAACGATTCCAAACGAAAC
CGAAAGCCTGCAGAACGTTTATTTAAGACCAGTGCCTCTTCTCTTCTCTTCTCTTCTCTTCTCTTCTCTTCTCTTCTCTTCTCTTCTCTTCTCTTCAAAGGAAACGATTCCAAACGAAAC
CGAAAGCCTGCAGAACGTTTATTTATCACCAGTGCCTCTTCTCTTCTCTTCTCTTCTCTTCTCTTCTCTTCTCTTCTCTTCTCTTCTCTTCTCTTCAAAGGAAACGATTCCAAACGAAAC
CGAAAGCCTGCAGAACGTTTATTTAACACCAGTGCCTCTTCTCTTCTCTTCTCTTCTCTTCTCTTCTCTTCTCTTCTCTTCTCTTCTCTTCTCTTCAAAGGAAACGATTCCAAACGAAAC
CGAAAGCCTGCAGAACGTTTATTTAGAACCAGTGCCTCTTCTCTTCTCTTCTCTTCTCTTCTCTTCTCTTCTCTTCTCTTCTCTTCTCTTCTCTTCAAAGGAAACGATTCCAAACGAAAC
CGAAAGCCTGCAGAACGTTTATTTACAACCAGTGCCTCTTCTCTTCTCTTCTCTTCTCTTCTCTTCTCTTCTCTTCTCTTCTCTTCTCTTCTCTTCAAAGGAAACGATTCCAAACGAAAC
CGAAAGCCTGCAGAACGTTTATTTAGTACCAGTGCCTCTTCTCTTCTCTTCTCTTCTCTTCTCTTCTCTTCTCTTCTCTTCTCTTCTCTTCTCTTCAAAGGAAACGATTCCAAACGAAAC
CGAAAGCCTGCAGAACGTTTATTTACTACCAGTGCCTCTTCTCTTCTCTTCTCTTCTCTTCTCTTCTCTTCTCTTCTCTTCTCTTCTCTTCTCTTCAAAGGAAACGATTCCAAACGAAAC
CGAAAGCCTGCAGAACGTTTATTTATGGACAGTGCCTCTTCTCTTCTCTTCTCTTCTCTTCTCTTCTCTTCTCTTCTCTTCTCTTCTCTTCTCTTCAAAGGAAACGATTCCAAACGAAAC
CGAAAGCCTGCAGAACGTTTATTTAAGGACAGTGCCTCTTCTCTTCTCTTCTCTTCTCTTCTCTTCTCTTCTCTTCTCTTCTCTTCTCTTCTCTTCAAAGGAAACGATTCCAAACGAAAC
CGAAAGCCTGCAGAACGTTTATTTATCGACAGTGCCTCTTCTCTTCTCTTCTCTTCTCTTCTCTTCTCTTCTCTTCTCTTCTCTTCTCTTCTCTTCAAAGGAAACGATTCCAAACGAAAC
CGAAAGCCTGCAGAACGTTTATTTAACGACAGTGCCTCTTCTCTTCTCTTCTCTTCTCTTCTCTTCTCTTCTCTTCTCTTCTCTTCTCTTCTCTTCAAAGGAAACGATTCCAAACGAAAC
CGAAAGCCTGCAGAACGTTTATTTAGAGACAGTGCCTCTTCTCTTCTCTTCTCTTCTCTTCTCTTCTCTTCTCTTCTCTTCTCTTCTCTTCTCTTCAAAGGAAACGATTCCAAACGAAAC
CGAAAGCCTGCAGAACGTTTATTTACAGACAGTGCCTCTTCTCTTCTCTTGTCTTGTCTTGTCTTCTCTTCTCTTCTCTTGTCTTGTCTTGTCTTCAAAGGAAACGATTCCAAACGAAAC
CGAAAGCCTGCAGAACGTTTATTTAGTGACAGTGCGTCTTGTCTTGTCTTCTCTTCTCTTCTCTTGTCTTGTCTTGTCTTCTCTTCTCTTCTCTTCAAAGGAAACGATTCCAAACGAAAC
CGAAAGCCTGCAGAACGTTTATTTACTGACAGTGCCTCTTCTCTTCTCTTACCTTACCTTACCTTCTCTTCTCTTCTCTTCTCTTCTCTTCTCTTCAAAGGAAACGATTCCAAACGAAAC
CGAAAGCCTGCAGAACGTTTATTTATGCACAGTGCGTCTTGTCTTGTCTTCTCTTCTCTTCTCTTCTCTTCTCTTCTCTTCACTTCACTTCACTTCAAAGGAAACGATTCCAAACGAAAC
CGAAAGCCTGCAGAACGTTTATTTAAGCACAGTGCGTCTTGTCTTGTCTTCTCTTCTCTTCTCTTCTCTTCTCTTGTCTTACCTTGACTTTCCTTCAAAGGAAACGATTCCAAACGAAAC
CGAAAGCCTGCAGAACGTTTATTTATCCACAGTGCCTCTTCTCTTCTCTTCTCTTCTCTTCTCTTGACTTACCTTCACTTCTCTTGTCTTCTCTTCAAAGGAAACGATTCCAAACGAAAC
CGAAAGCCTGCAGAACGTTTATTTAACCACAGTGCCTCTTCTCTTGTCTTGTCTTCTCTTACCTTCTCTTCTCTTGTCTTCACTTGTCTTGACTTCAAAGGAAACGATTCCAAACGAAAC
CGAAAGCCTGCAGAACGTTTATTTAGACACAGTGCCTCTTCTCTTCTCTTCTCTTGTCTTCTCTTGACTTCACTTACCTTCTCTTCTCTTGTCTTCAAAGGAAACGATTCCAAACGAAAC
CGAAAGCCTGCAGAACGTTTATTTACACACAGTGCCTCTTCTCTTCTCTTCTCTTCTCTTCTCTTTCCTTTCCTTTCCTTCTCTTCTCTTCTCTTCAAAGGAAACGATTCCAAACGAAAC
CGAAAGCCTGCAGAACGTTTATTTAGTCACAGTGCCTCTTCTCTTCTCTTAGCTTAGCTTAGCTTTCCTTTCCTTTCCTTCTCTTCTCTTCTCTTCAAAGGAAACGATTCCAAACGAAAC
CGAAAGCCTGCAGAACGTTTATTTACTCACAGTGCCTCTTCTCTTCTCTTCACTTCACTTCACTTGACTTGACTTGACTTCTCTTCTCTTCTCTTCAAAGGAAACGATTCCAAACGAAAC
CGAAAGCCTGCAGAACGTTTATTTATGGTCAGTGCCTCTTCTCTTCTCTTCTCTTCTCTTCTCTTACCTTACCTTACCTTCTCTTCTCTTCTCTTCAAAGGAAACGATTCCAAACGAAAC
CGAAAGCCTGCAGAACGTTTATTTAAGGTCAGTGCTCCTTTCCTTTCCTTCTCTTCTCTTCTCTTCTCTTGTCTTCTCTTGTCTTCACTTCTCTTCAAAGGAAACGATTCCAAACGAAAC
CGAAAGCCTGCAGAACGTTTATTTATCGTCAGTGCCTCTTCTCTTGTCTTACCTTCACTTCTGTTCTCTTCTCTTCTCTTTCCTTACCTTAGCTTCAAAGGAAACGATTCCAAACGAAAC
CGAAAGCCTGCAGAACGTTTATTTAACGTCAGTGCCTCTTCTCTTCTCTTCTGTTTGCTTGTGTTCTCTTCTCTTGTCTTGACTTGTCTTTGCTTCAAAGGAAACGATTCCAAACGAAAC
CGAAAGCCTGCAGAACGTTTATTTAGAGTCAGTGCCAGTTGAGTTGTGTTCTCTTGTCTTCTCTTCTCTTCTCTTCTCTTTCCTTTCCTTTCCTTCAAAGGAAACGATTCCAAACGAAAC
CGAAAGCCTGCAGAACGTTTATTTACAGTCAGTGCGACTTCACTTCTCTTTCCTTGACTTGACTTAGCTTTCCTTGTCTTCACTTCTCTTCTCTTCAAAGGAAACGATTCCAAACGAAAC
CGAAAGCCTGCAGAACGTTTATTTAGTGTCAGTGCAGCATTGCATGACATCTCTTCTCTTCTCTTACGTTGAGTTTGCTTCACTTCACTTCACTTCAAAGGAAACGATTCCAAACGAAAC
CGAAAGCCTGCAGAACGTTTATTTACTGTCAGTGCCTGATGTGATTCCATCTCTTGTCTTGTCTTCTGATGTGATTCCATGTCTTGTCTTGTCTTCAAAGGAAACGATTCCAAACGAAAC
CGAAAGCCTGCAGAACGTTTATTTATGCTCAGTGCCAACTGAACTTGGATCTCTTCTCTTGTCTTAGGATTGGATGAGATCTCTTCTCTTGTCTTCAAAGGAAACGATTCCAAACGAAAC
CGAAAGCCTGCAGAACGTTTATTTAAGCTCAGTGCGAAGTGAAGTTCACTACCTTCACTTCACTTACAGTACAGTACACTCACTTCTCTTCTCTTCAAAGGAAACGATTCCAAACGAAAC
CGAAAGCCTGCAGAACGTTTATTTATCCTCAGTGCAGAGTTCAGTGTAGTCTCTTCTCTTGACTTTGTCTCTAGTTGACTCTCTTCTCTTGTCTTCAAAGGAAACGATTCCAAACGAAAC
CGAAAGCCTGCAGAACGTTTATTTAACCTCAGTGCTGAGTACAGTAGAGTCTCTTGTCTTCTCTTCATGTCTTGTCTTGTCTCTTCTCTTGTCTTCAAAGGAAACGATTCCAAACGAAAC
CGAAAGCCTGCAGAACGTTTATTTAGACTCAGTGCGAAGTGTAGTGTAGTCTCTTGACTTCTCTTTGAGTTCAGTTCAGTCACTTGACTTCTCTTCAAAGGAAACGATTCCAAACGAAAC
CGAAAGCCTGCAGAACGTTTATTTACACTCAGTGCTCGATAGGATTCCATGACTTCTCTTACCTTGAACTACACTGAGATTCCTTGTCTTAGCTTCAAAGGAAACGATTCCAAACGAAAC
CGAAAGCCTGCAGAACGTTTATTTAGTCTCAGTGCGTACTCTACTACGATCACTTCTCTTGTCTTGTGATGTGATGACATCACTTCTCTTGTCTTCAAAGGAAACGATTCCAAACGAAAC
CGAAAGCCTGCAGAACGTTTATTTACTCTCAGTGCCAGTTCTGTTTGCTTCACTTCTCTTCTCTTTGCATAGCATCACATCACTTCTCTTCTCTTCAAAGGAAACGATTCCAAACGAAAC
CGAAAGCCTGCAGAACGTTTATTTATGTGGAGTGCGACTTGTCTTGTCTTGACTTGTCTTCTCTTGACTTGTCTTGTCTTCAGTTCTGTTTGCTTCAAAGGAAACGATTCCAAACGAAAC
CGAAAGCCTGCAGAACGTTTATTTAAGTGGAGTGCCACTTCACTTCACTTGACTTGACTTGACTTGTCTTGTCTTGTCTTCTCTTGTCTTCTCTTCAAAGGAAACGATTCCAAACGAAAC
CGAAAGCCTGCAGAACGTTTATTTATCTGGAGTGCCACTTCTCTTCTCTTCTGTTTCCTTTGCTTTGCTTTCCTTTCCTTACCTTGTCTTGACTTCAAAGGAAACGATTCCAAACGAAAC
CGAAAGCCTGCAGAACGTTTATTTAACTGGAGTGCGACTTGTCTTGTCTTGACTTCTCTTCACTTCTGTTAGCTTAGCTTCACTTCTCTTGTCTTCAAAGGAAACGATTCCAAACGAAAC
CGAAAGCCTGCAGAACGTTTATTTAGATGGAGTGCCACTTCACTTCACTTCTCTTGTCTTCTCTTCTCTTCTCTTCTCTTGACTTGACTTGACTTCAAAGGAAACGATTCCAAACGAAAC
CGAAAGCCTGCAGAACGTTTATTTACATGGAGTGCGACTTGACTTGACTTGTCTTGTCTTGTCTTCTCTTCTCTTCTCTTGTCTTGTCTTGTCTTCAAAGGAAACGATTCCAAACGAAAC
CGAAAGCCTGCAGAACGTTTATTTAGTTGGAGTGCGTCTTGTCTTGTCTTCTCTTCTCTTCTCTTACCTTACCTTACCTTCTCTTCTCTTCTCTTCAAAGGAAACGATTCCAAACGAAAC
CGAAAGCCTGCAGAACGTTTATTTACTTGGAGTGCCTCTTCTCTTCTCTTGTCTTGTCTTGTCTTCTCTTCTCTTCTCTTCTCTTCTCTTCTCTTCAAAGGAAACGATTCCAAACGAAAC
CGAAAGCCTGCAGAACGTTTATTTATGAGGAGTGCCTCTTCTCTTCTCTTCTCTTGTCTTGTCTTCTCTTCTCTTCTCTTCTCTTGTCTTGTCTTCAAAGGAAACGATTCCAAACGAAAC
CGAAAGCCTGCAGAACGTTTATTTAAGAGGAGTGCCTCTTCTCTTCTCTTCTCTTGTCTTGTCTTGTCTTGTCTTGTCTTCTCTTCTCTTCTCTTCAAAGGAAACGATTCCAAACGAAAC
CGAAAGCCTGCAGAACGTTTATTTATCAGGAGTGCCTCTTCTCTTCTCTTCTCTTCTCTTCTCTTCTCTTCTCTTCTCTTCTCTTCTCTTCTCTTCAAAGGAAACGATTCCAAACGAAAC
CGAAAGCCTGCAGAACGTTTATTTAACAGGAGTGCCTCTTCTCTTCTCTTCTCTTCACTTCACTTCTCTTCTCTTCTCTTCTCTTCACTTCACTTCAAAGGAAACGATTCCAAACGAAAC
CGAAAGCCTGCAGAACGTTTATTTAGAAGGAGTGCGACTTGACTTGACTTCTCTTGTCTTCTCTTCTCTTCTCTTCTCTTCTCTTGTCTTCTCTTCAAAGGAAACGATTCCAAACGAAAC
CGAAAGCCTGCAGAACGTTTATTTACAAGGAGTGCCTCTTCTCTTCTCTTCTCTTCTCTTCTCTTCTCTTCTCTTCTCTTCTCTTCTCTTCTCTTCAAAGGAAACGATTCCAAACGAAAC
CGAAAGCCTGCAGAACGTTTATTTAGTAGGAGTGCCTCTTCTCTTCTCTTCTCTTCTCTTCTCTTCTCTTCTCTTCTCTTCTCTTCTCTTCTCTTCAAAGGAAACGATTCCAAACGAAAC
CGAAAGCCTGCAGAACGTTTATTTACTAGGAGTGCCTCTTCTCTTCTCTTCTCTTCTCTTCTCTTCTCTTCTCTTCTCTTCTCTTCTCTTCTCTTCAAAGGAAACGATTCCAAACGAAAC
CGAAAGCCTGCAGAACGTTTATTTATGTCGAGTGCCTCTTCTCTTCTCTTCTCTTCTCTTCTCTTCTCTTCTCTTCTCTTCTCTTCTCTTCTCTTCAAAGGAAACGATTCCAAACGAAAC
CGAAAGCCTGCAGAACGTTTATTTAAGTCGAGTGCCTCTTCTCTTCTCTTCTCTTCTCTTCTCTTCTCTTCTCTTCTCTTCTCTTCTCTTCTCTTCAAAGGAAACGATTCCAAACGAAAC
CGAAAGCCTGCAGAACGTTTATTTATCTCGAGTGCCTCTTCTCTTCTCTTCTCTTCTCTTCTCTTCTCTTCTCTTCTCTTCTCTTCTCTTCTCTTCAAAGGAAACGATTCCAAACGAAAC
CGAAAGCCTGCAGAACGTTTATTTAACTCGAGTGCCTCTTCTCTTCTCTTCTCTTCTCTTCTCTTCTCTTCTCTTCTCTTCTCTTCTCTTCTCTTCAAAGGAAACGATTCCAAACGAAAC
CGAAAGCCTGCAGAACGTTTATTTAGATCGAGTGCCTCTTCTCTTCTCTTCTCTTCTCTTCTCTTCTCTTCTCTTCTCTTCTCTTCTCTTCTCTTCAAAGGAAACGATTCCAAACGAAAC
CGAAAGCCTGCAGAACGTTTATTTACATCGAGTGCCTCTTCTCTTCTCTTCTCTTCTCTTCTCTTCTCTTCTCTTCTCTTCTCTTCTCTTCTCTTCAAAGGAAACGATTCCAAACGAAAC
CGAAAGCCTGCAGAACGTTTATTTAGTTCGAGTGCCTCTTCTCTTCTCTTCTCTTCTCTTCTCTTCTCTTCTCTTCTCTTCTCTTCTCTTCTCTTCAAAGGAAACGATTCCAAACGAAAC
CGAAAGCCTGCAGAACGTTTATTTACTTCGAGTGCCTCTTCTCTTCTCTTCTCTTCTCTTCTCTTCTCTTCTCTTCTCTTCTCTTCTCTTCTCTTCAAAGGAAACGATTCCAAACGAAAC
CGAAAGCCTGCAGAACGTTTATTTATGACGAGTGCCTCTTCTCTTCTCTTCTCTTCTCTTCTCTTCTCTTCTCTTCTCTTCTCTTCTCTTCTCTTCAAAGGAAACGATTCCAAACGAAAC
CGAAAGCCTGCAGAACGTTTATTTAAGACGAGTGCCTCTTCTCTTCTCTTCTCTTCTCTTCTCTTCTCTTCTCTTCTCTTCTCTTCTCTTCTCTTCAAAGGAAACGATTCCAAACGAAAC
CGAAAGCCTGCAGAACGTTTATTTATCACGAGTGCCTCTTCTCTTCTCTTCTCTTCTCTTCTCTTCTCTTCTCTTCTCTTCTCTTCTCTTCTCTTCAAAGGAAACGATTCCAAACGAAAC
CGAAAGCCTGCAGAACGTTTATTTAACACGAGTGCCTCTTCTCTTCTCTTCTCTTCTCTTCTCTTCTCTTCTCTTCTCTTCTCTTCTCTTCTCTTCAAAGGAAACGATTCCAAACGAAAC
CGAAAGCCTGCAGAACGTTTATTTAGAACGAGTGCCTCTTCTCTTCTCTTCTCTTCTCTTCTCTTCTCTTCTCTTCTCTTCTCTTCTCTTCTCTTCAAAGGAAACGATTCCAAACGAAAC
CGAAAGCCTGCAGAACGTTTATTTACAACGAGTGCCTCTTCTCTTCTCTTCTCTTCTCTTCTCTTCTCTTCTCTTCTCTTCTCTTCTCTTCTCTTCAAAGGAAACGATTCCAAACGAAAC
CGAAAGCCTGCAGAACGTTTATTTAGTACGAGTGCCTCTTCTCTTCTCTTCTCTTCTCTTCTCTTCTCTTCTCTTCTCTTCTCTTCTCTTCTCTTCAAAGGAAACGATTCCAAACGAAAC
CGAAAGCCTGCAGAACGTTTATTTACTACGAGTGCCTCTTCTCTTCTCTTCTCTTCTCTTCTCTTCTCTTCTCTTCTCTTCTCTTCTCTTCTCTTCAAAGGAAACGATTCCAAACGAAAC
CGAAAGCCTGCAGAACGTTTATTTATGGAGAGTGCCTCTTCTCTTCTCTTCTCTTCTCTTCTCTTCTCTTCTCTTCTCTTCTCTTCTCTTCTCTTCAAAGGAAACGATTCCAAACGAAAC
CGAAAGCCTGCAGAACGTTTATTTAAGGAGAGTGCCTCTTCTCTTCTCTTCTCTTCTCTTCTCTTCTCTTCTCTTCTCTTCTCTTCTCTTCTCTTCAAAGGAAACGATTCCAAACGAAAC
CGAAAGCCTGCAGAACGTTTATTTATCGAGAGTGCCTCTTCTCTTCTCTTCTCTTCTCTTCTCTTCTCTTCTCTTCTCTTCTCTTCTCTTCTCTTCAAAGGAAACGATTCCAAACGAAAC
CGAAAGCCTGCAGAACGTTTATTTAACGAGAGTGCCTCTTCTCTTCTCTTCTCTTCTCTTCTCTTCTCTTCTCTTCTCTTCTCTTCTCTTCTCTTCAAAGGAAACGATTCCAAACGAAAC
CGAAAGCCTGCAGAACGTTTATTTAGAGAGAGTGCCTCTTCTCTTCTCTTCTCTTCTCTTCTCTTCTCTTCTCTTCTCTTCTCTTCTCTTCTCTTCAAAGGAAACGATTCCAAACGAAAC
CGAAAGCCTGCAGAACGTTTATTTACAGAGAGTGCCTCTTCTCTTCTCTTCTCTTCTCTTCTCTTCTCTTCTCTTCTCTTCTCTTCTCTTCTCTTCAAAGGAAACGATTCCAAACGAAAC
CGAAAGCCTGCAGAACGTTTATTTAGTGAGAGTGCCTCTTCTCTTCTCTTCTCTTCTCTTCTCTTCTCTTCTCTTCTCTTCTCTTCTCTTCTCTTCAAAGGAAACGATTCCAAACGAAAC
CGAAAGCCTGCAGAACGTTTATTTACTGAGAGTGCCTCTTCTCTTCTCTTCTCTTCTCTTCTCTTCTCTTCTCTTCTCTTCTCTTCTCTTCTCTTCAAAGGAAACGATTCCAAACGAAAC
CGAAAGCCTGCAGAACGTTTATTTATGCAGAGTGCCTCTTCTCTTCTCTTCTCTTCTCTTCTCTTCTCTTCTCTTCTCTTCTCTTCTCTTCTCTTCAAAGGAAACGATTCCAAACGAAAC
CGAAAGCCTGCAGAACGTTTATTTAAGCAGAGTGCCTCTTCTCTTCTCTTCTCTTCTCTTCTCTTCTCTTCTCTTCTCTTCTCTTCTCTTCTCTTCAAAGGAAACGATTCCAAACGAAAC
CGAAAGCCTGCAGAACGTTTATTTATCCAGAGTGCCTCTTCTCTTCTCTTCTCTTCTCTTCTCTTCTCTTCTCTTCTCTTCTCTTCTCTTCTCTTCAAAGGAAACGATTCCAAACGAAAC
CGAAAGCCTGCAGAACGTTTATTTAACCAGAGTGCCTCTTCTCTTCTCTTCTCTTCTCTTCTCTTCTCTTCTCTTCTCTTCTCTTCTCTTCTCTTCAAAGGAAACGATTCCAAACGAAAC
CGAAAGCCTGCAGAACGTTTATTTAGACAGAGTGCCTCTTCTCTTCTCTTCTCTTCTCTTCTCTTCTCTTCTCTTCTCTTCTCTTCTCTTCTCTTCAAAGGAAACGATTCCAAACGAAAC
CGAAAGCCTGCAGAACGTTTATTTACACAGAGTGCCTCTTCTCTTCTCTTCTCTTCTCTTCTCTTCTCTTCTCTTCTCTTCTCTTCTCTTCTCTTCAAAGGAAACGATTCCAAACGAAAC
CGAAAGCCTGCAGAACGTTTATTTAGTCAGAGTGCCTCTTCTCTTCTCTTCTCTTCTCTTCTCTTCTCTTCTCTTCTCTTCTCTTCTCTTCTCTTCAAAGGAAACGATTCCAAACGAAAC
CGAAAGCCTGCAGAACGTTTATTTACTCAGAGTGCCTCTTCTCTTCTCTTCTCTTCTCTTCTCTTCTCTTCTCTTCTCTTCTCTTCTCTTCTCTTCAAAGGAAACGATTCCAAACGAAAC
CGAAAGCCTGCAGAACGTTTATTTATGGTGAGTGCCTCTTCTCTTCTCTTCTCTTCTCTTCTCTTCTCTTCTCTTCTCTTCTCTTCTCTTCTCTTCAAAGGAAACGATTCCAAACGAAAC
CGAAAGCCTGCAGAACGTTTATTTAAGGTGAGTGCCTCTTCTCTTCTCTTCTCTTCTCTTCTCTTCTCTTCTCTTCTCTTCTCTTCTCTTCTCTTCAAAGGAAACGATTCCAAACGAAAC
CGAAAGCCTGCAGAACGTTTATTTATCGTGAGTGCCTCTTCTCTTCTCTTCTCTTCTCTTCTCTTCTCTTCTCTTCTCTTCTCTTCTCTTCTCTTCAAAGGAAACGATTCCAAACGAAAC
CGAAAGCCTGCAGAACGTTTATTTAACGTGAGTGCCTCTTCTCTTCTCTTCTCTTCTCTTCTCTTCTCTTCTCTTCTCTTCTCTTCTCTTCTCTTCAAAGGAAACGATTCCAAACGAAAC
CGAAAGCCTGCAGAACGTTTATTTAAGTGCAGTGCACCTCGAGTCAGTGGAGACGTCTCGCTACGAGGTCGACACACCTCCTTGGTCTGGAGTCGCAATCGTAACCATAGCAATCCAAAC
CGAAAGCCTGCAGAACGTTTATTTATCTGCAGTGCAGCTCGAGTCCACTCTCTCGCAAGGGTTCGCACTCCTGTCTCTGGCTTCGAGTCGGAACGCAATCGTAACCATAGCAATCCAAAC
CGAAAGCCTGCAGAACGTTTATTTAACTGCAGTGCAGCTCTCGTCCAGTCTGCAGAGGAGGAGAGCTGTCAGGTCGTGTCTGGAGTCACGCTACGCAATCGTAACCATAGCAATCCAAAC
CGAAAGCCTGCAGAACGTTTATTTAGATGCAGTGCAGTGGACCTCGACTCGTCAGTGCAGAGCAGCACTCCTGTCTGCTCCTGAGAGGAGTCGAGCAATCGTAACCATAGCAATCCAAAC
CGAAAGCCTGCAGAACGTTTATTTACATGCAGTGCCTTCCACTCCTGACCGTAGGTCAGGCTAGGCAGACTGGACTCGACACACGGTTCGTGACGCAATCGTAACCATAGCAATCCAAAC
CGAAAGCCTGCAGAACGTTTATTTAGTTGCAGTGCACCTCTCCTCACTGGGTCTCCACTCGTTGGTCTGGTGTGGGTTGGTGACGGTTCGGAACGCAATCGTAACCATAGCAATCCAAAC
CGAAAGCCTGCAGAACGTTTATTTAAGTGCAGTGCTGCTAAGCTACTTGTGACTATGCTAGATGTTCCTATCCTATGAGTTGAGTGATGTTGTCTCATAGCAAAGGTATGCAAAGGAAAG
CGAAAGCCTGCAGAACGTTTATTTATCTGCAGTGCTGGTAGACTATGAGTAGGTAGTCAAGTCTATGCTAGTCTAACAGTTCGTACACAAGACTACATAGCAAAGGTATGCAAAGGAAAG
CGAAAGCCTGCAGAACGTTTATTTAACTGCAGTGCACGAAGTGTAACTGTTCGTAGTGTATGAGTACGAAACGTATGTGTACGTAACGTACATGTCATAGCAAAGGTATGCAAAGGAAAG
CGAAAGCCTGCAGAACGTTTATTTAGATGCAGTGCAGCAAAGTGTCAAGTAGTGTCTAGTAGGATTCCAATGTGTGAAGTCTGTAAGTGTACTCTCATAGCAAAGGTATGCAAAGGAAAG
CGAAAGCCTGCAGAACGTTTATTTACATGCAGTGCCAAGTGAAGTTGTCTAGAGTAGAGTCTAGTGTAGTTCAGTCTAGTCAAGTCAAGTACTCTCATAGCAAAGGTATGCAAAGGAAAG
CGAAAGCCTGCAGAACGTTTATTTAGTTGCAGTGCGTTGTAGTCTCATCTCTTGTCAAGTGATCTCAAGTAGTCTGTTCTGAAGTGTAGTGTTCTCATAGCAAAGGTATGCAAAGGAAAG
CGAAAGCCTGCAGAACGTTTATTTACTTGCAGTGCTCAGTGTACTACGATAGACTACCATTCGTTTGTGTTGTCTGTTCTACTGTGTAGTGTTCTCATAGCAAAGGTATGCAAAGGAAAG
CGAAAGCCTGCAGAACGTTTATTTATGAGCAGTGCTCTCTGACATTCGTTGATGTAGGATTGCATCATCTGTCATTCGTTGTACTTGCTTGTCTTCATAGCAAAGGTATGCAAAGGAAAG
CGAAAGCCTGCAGAACGTTTATTTAAGAGCAGTGCTGGATTCGATACGATCTTCTTCCATCACATCAACTTCGATACGATAGACTTCCATCACATCATAGCAAAGGTATGCAAAGGAAAG
CGAAAGCCTGCAGAACGTTTATTTATCAGCAGTGCGTCATAGGTTCTCATGTCATAGCTTGTGTTGTGATGTGATGTGATTCACTCTCATCACATCATAGCAAAGGTATGCAAAGGAAAG
CGAAAGCCTGCAGAACGTTTATTTAACAGCAGTGCACCATCTCATAGCATCACATTGCATCTACTTCGTTGTGTTAGGTTTCCTTTCCTTGAGTTCATAGCAAAGGTATGCAAAGGAAAG
CGAAAGCCTGCAGAACGTTTATTTAGAAGCAGTGCGTCATACCATACGATAGCATTGGTTAGGATAGCATTCCATAGGATTCGATTCGATGTTCTCATAGCAAAGGTATGCAAAGGAAAG
CGAAAGCCTGCAGAACGTTTATTTACAAGCAGTGCGATCTTCACTCATCTGATCTCTGATGTACTCAACTGAGATCAACTCTACTACGTTCTGATCATAGCAAAGGTATGCAAAGGAAAG
CGAAAGCCTGCAGAACGTTTATTTAGTAGCAGTGCCATGTTCAGTTGAGTGACTAACAGTCTTGTCAAGTACTCTGTAGTTCAGTTCACTACTCTCATAGCAAAGGTATGCAAAGGAAAG
CGAAAGCCTGCAGAACGTTTATTTACTAGCAGTGCGTCTAACTGTGATGTCACTAACAGTTCAGTGACTATCTGTAGTGTGTGTAGATGTTCTGTCATAGCAAAGGTATGCAAAGGAAAG
CGAAAGCCTGCAGAACGTTTATTTATGTCCAGTGCGTCTACATGTTGAGTAGGTACACTACTCTATCTGTCTTGTTCAGTGTCTATCAGTGAAGTCATAGCAAAGGTATGCAAAGGAAAG
CGAAAGCCTGCAGAACGTTTATTTAAGTCCAGTGCGTGTAGTGTAGTGTACACAAGTCAATCGTACTCTACTCTACTCTATCCAAGACAACACAACATAGCAAAGGTATGCAAAGGAAAG
CGAAAGCCTGCAGAACGTTTATTTATCTCCAGTGCTGACTACTCTCATCTTCTCTAGTCTTCACTGTTGTACTGTCATGTCACTAGACTACATGTCATAGCAAAGGTATGCAAAGGAAAG
CGAAAGCCTGCAGAACGTTTATTTAACTCCAGTGCAGAGTTCAGTGTTGTTCAGTACAGTCTTGTTCTCTCAAGTGTAGTACACTTCACTGTACTCATAGCAAAGGTATGCAAAGGAAAG
CGAAAGCCTGCAGAACGTTTATTTAGATCCAGTGCAGCTATCTGTCAGTACACTAGATGTCTCAAGTTGTACAGTTCTGTGACTAAGTGTTCGTACATAGCAAAGGTATGCAAAGGAAAG
CGAAAGCCTGCAGAACGTTTATTTACATCCAGTGCTCTCTCATGTACTGTGATCTACAGTTGAGTGAAGTGTTGTCTCTACTTGTCATGTACCTACATAGCAAAGGTATGCAAAGGAAAG
CGAAAGCCTGCAGAACGTTTATTTAGTTCCAGTGCTGACTGAAGTGAAGTTGACTGATCTTCACTTCACTTGAGTAGAGTGAACTAGTCTGATCTCATAGCAAAGGTATGCAAAGGAAAG
CGAAAGCCTGCAGAACGTTTATTTACTTCCAGTGCGTTGTGATGTGACTAACAGTTCTCTCTAGTGTAGTACAGTCTTGTCAAGTGTTCTAGACTCATAGCAAAGGTATGCAAAGGAAAG
CGAAAGCCTGCAGAACGTTTATTTATGACCAGTGCGATCTGACTATGGTAACAGTGAGTAGAGAAACAGTCTCTAACGTATCAGTGATGTAGCTACATAGCAAAGGTATGCAAAGGAAAG
CGAAAGCCTGCAGAACGTTTATTTAAGACCAGTGCGTCTAACCTAGACAAGTTGTGTGTAGTGAATGAGTCACTACTCAATCTCTAGCTAAGCAACATAGCAAAGGTATGCAAAGGAAAG
CGAAAGCCTGCAGAACGTTTATTTATCACCAGTGCTCGTATGTGTGAGTAAGAGTGAAGTCACTAGAGTAACCTAGACAACTCTATCCTAACCAACATAGCAAAGGTATGCAAAGGAAAG
CGAAAGCCTGCAGAACGTTTATTTAACACCAGTGCAGAGTCATCTCTAGTCTACTTGGATCTTCTCACTAGTAGTACTGTCTTCTCAACTTCTCTCATAGCAAAGGTATGCAAAGGAAAG
CGAAAGCCTGCAGAACGTTTATTTAGAACCAGTGCACTGTAGTGTTGTGTAGTCTGATGTTCTGTAGAGTGTAGTGAAGTAGACTTCTCTCTAGTCATAGCAAAGGTATGCAAAGGAAAG
CGAAAGCCTGCAGAACGTTTATTTACAACCAGTGCCAAGTGATGTTGTGTGAAGTGATGTCACTATGAGTCTCTAACCTAAGTGTAGCTATCGTACATAGCAAAGGTATGCAAAGGAAAG
CGAAAGCCTGCAGAACGTTTATTTAGTACCAGTGCAGTGTGTGTATCGTAAGAGTCTCTATGCTAGATGTACCTACTGTATGAGTTGTGTAGCTACATAGCAAAGGTATGCAAAGGAAAG
CGAAAGCCTGCAGAACGTTTATTTACTACCAGTGCGTTGTACGTATGGTAGAAGTAGCTAGAGTAAGTGTTCGTACTCAATGAGTGACTAGTGTACATAGCAAAGGTATGCAAAGGAAAG
CGAAAGCCTGCAGAACGTTTATTTATGGACAGTGCTGAGTAGGTACTCAAGTAGTACGTACTCAACAAGTTGCTAGTGTAACTCTCACTATGCTACATAGCAAAGGTATGCAAAGGAAAG
CGAAAGCCTGCAGAACGTTTATTTAAGGACAGTGCGACTAAGGTAAGCAAAGTCTCATGTACCTAGTCTAAGGTAAGCAAGTCTATCGTAGTGAACATAGCAAAGGTATGCAAAGGAAAG
CGAAAGCCTGCAGAACGTTTATTTATCGACAGTGCGATGTAGCTACAGTATCTCTGTTGTGATGTCACTAAGGTAACCAACATCTAGAGTACTGTCATAGCAAAGGTATGCAAAGGAAAG
CGAAAGCCTGCAGAACGTTTATTTAACGACAGTGCGTGATGTACTGTACTCTTCTCAAGTACTCTTGACTCTAGTGAAGTCTTCTGAAGTGTAGTCATAGCAAAGGTATGCAAAGGAAAG
CGAAAGCCTGCAGAACGTTTATTTAGAGACAGTGCAGTCTACAGTGAAGTAGTGTAGCTAACTGTTGGATTCACTACACTTCAGTTCTGTAGAGTCATAGCAAAGGTATGCAAAGGAAAG
CGAAAGCCTGCAGAACGTTTATTTACAGACAGTGCTCCTATGCTATGCTAGTCAACACAAAGGTAACTGTAGTGTAGTGTTGTGTGTCTAGATGTCATAGCAAAGGTATGCAAAGGAAAG
CGAAAGCCTGCAGAACGTTTATTTAGTGACAGTGCAGAGTCTTGTGTTGTAGTGTCTCTACTCTATCCTATGCTACTGTATCGTACTCAAAGGTACATAGCAAAGGTATGCAAAGGAAAG
CGAAAGCCTGCAGAACGTTTATTTACTGACAGTGCACAGTTCAGTGTTGTGATGTGATGTGTCTAGATCTACTCTCTAGTGATGTACTGTCTCTACATAGCAAAGGTATGCAAAGGAAAG
CGAAAGCCTGCAGAACGTTTATTTATGCACAGTGCGTTGTGTTGTTGTGTGTTGTCTTGTCACTATCTGTTCTGTGACTACTTGTTGAGTCTCTACATAGCAAAGGTATGCAAAGGAAAG
CGAAAGCCTGCAGAACGTTTATTTAAGCACAGTGCGTACTCAACTACTCTTGTCTGTAGTGATGTAGACTAGACTCAAGTCATGTACTGTTGCTACATAGCAAAGGTATGCAAAGGAAAG
CGAAAGCCTGCAGAACGTTTATTTATCCACAGTGCCTCTAGACTATGCTACTTGTTCTGTCTCTATGTCTGTAGTGTTGTAGAGTGTTGTGTCTACATAGCAAAGGTATGCAAAGGAAAG
CGAAAGCCTGCAGAACGTTTATTTAACCACAGTGCTCGTAGACAAAGGTAGTGTACTCAAGAGTACAGTATGGTAAGGTATGTGTTCCTAACCTACATAGCAAAGGTATGCAAAGGAAAG
CGAAAGCCTGCAGAACGTTTATTTAGACACAGTGCTGTGTTGCTATCTGTGATGTACCTACATGTAGCTATCGTAAGCTAGTCTACAGTACTCTACATAGCAAAGGTATGCAAAGGAAAG
CGAAAGCCTGCAGAACGTTTATTTACACACAGTGCTGCTAGTGTAGACTATCTGTCTCTAACCTATCGTAAGGTAACGTAGTCTAGACTAGAGTACATAGCAAAGGTATGCAAAGGAAAG
CGAAAGCCTGCAGAACGTTTATTTAGTCACAGTGCCTGTAAGGTATCTGTGACTAGAGTAGTCTATGCTAGAGTACTCTAACCTAGTGTATGCTACATAGCAAAGGTATGCAAAGGAAAG
CGAAAGCCTGCAGAACGTTTATTTACTCACAGTGCAGCAAACGAAGTGTAGTCAAGAGAAGAGTATGGTATCCAACACTACTGTAGTCAAACCTACATAGCAAAGGTATGCAAAGGAAAG
CGAAAGCCTGCAGAACGTTTATTTATGGTCAGTGCAGCAAGAGAAACGTAGACAAACGAATGGTATCCAAGAGAACAGTAAGGTATGCAACAGTACATAGCAAAGGTATGCAAAGGAAAG
CGAAAGCCTGCAGAACGTTTATTTAAGGTCAGTGCTGGTAAGGTACACAAACGAAACGAAACGAAACGTATGGTAACCAAGTCAAAGCAATGCAACATAGCAAAGGTATGCAAAGGAAAG
CGAAAGCCTGCAGAACGTTTATTTATCGTCAGTGCCTGTACTCTACTCTAGACAAACCTAGTCTATCGTACTGTAGTGTAGTACAGTGAAGTGAACATAGCAAAGGTATGCAAAGGAAAG
CGAAAGCCTGCAGAACGTTTATTTAACGTCAGTGCGTGTACTCTATGAGTACGTATGTGTGTAGTTGCTAACTGTCTTGTGTCTACAAGTGTTCTCATAGCAAAGGTATGCAAAGGAAAG
CGAAAGCCTGCAGAACGTTTATTTAGAGTCAGTGCGTACAGTGAAACGTAAGCAACACAATGTGTACCAAGAGTAGTCTAGTGAAGTCAACTCTACATAGCAAAGGTATGCAAAGGAAAG
CGAAAGCCTGCAGAACGTTTATTTACAGTCAGTGCGACTACATGTCTAGTCTGTACACTATCAGTCTCAATCGTATGTGTTGCTACACAAAGTGTCATAGCAAAGGTATGCAAAGGAAAG
CGAAAGCCTGCAGAACGTTTATTTAGTGTCAGTGCTGAGTCAAGTGAAGTGATGTCTAGTCAAGTGTTGTAGTCTCATCTCACTATGTCTCATCTCATAGCAAAGGTATGCAAAGGAAAG
CGAAAGCCTGCAGAACGTTTATTTACTGTCAGTGCAGTCTTCAGTCTTGTACACTACAGTCATGTACAGTTGAGTGATGTACAGTTCTGTGTCTACATAGCAAAGGTATGCAAAGGAAAG
CGAAAGCCTGCAGAACGTTTATTTATGCTCAGTGCCTTCTGAACTTCACTCTGATCTCATCAGATCATCTACTCTTCTCTTCCATTCGATACACTCATAGCAAAGGTATGCAAAGGAAAG
CGAAAGCCTGCAGAACGTTTATTTAAGCTCAGTGCACTGTGATGTACCTAGTTGTAGACTGTTGTGAAGTCTAGTTGTGTAGACTCTCATTCTCTCATAGCAAAGGTATGCAAAGGAAAG
CGAAAGCCTGCAGAACGTTTATTTATCCTCAGTGCTGAGTACTGTGAAGTCATGTCTAGTAGACTGATGTTCTGTTCTGTTCCTATGAGTGTTGTCATAGCAAAGGTATGCAAAGGAAAG
CGAAAGCCTGCAGAACGTTTATTTAACCTCAGTGCCACTAAGCTACTCTATGAGTCTTCTTGGATCTCTAAGCTAGATGTGATGTCTAGTCAACTCATAGCAAAGGTATGCAAAGGAAAG
CGAAAGCCTGCAGAACGTTTATTTAGACTCAGTGCCAGTAGTGTATCGTACTCAAGTTGTGTCTATCTGTTGTGTTGTGTACAGTTGGATGTACTCATAGCAAAGGTATGCAAAGGAAAG
CGAAAGCCTGCAGAACGTTTATTTACACTCAGTGCGTGTAAGGTATGCAACTCTACTTGTGACTAAGGTAGACAAACGAAGACAAGTGTATCCAACATAGCAAAGGTATGCAAAGGAAAG
CGAAAGCCTGCAGAACGTTTATTTAGTCTCAGTGCGTTCTGATCTTCAGTTGGATAGGATCTTCTGTTGTGATGTTCCTAACTCTAGACTGTAGTCATAGCAAAGGTATGCAAAGGAAAG
CGAAAGCCTGCAGAACGTTTATTTACTCTCAGTGCGAGATACGATAGACTACACTGTTCTCAAGTGAACTTCACTTGTCTAGGATCTACTCATCTCATAGCAAAGGTATGCAAAGGAAAG
CGAAAGCCTGCAGAACGTTTATTTATGTGGAGTGCGACATACCATAGGATCTCTTAGCTTTGGTTGACATACCATAGGATCTGATTGGATCTTCTCATAGCAAAGGTATGCAAAGGAAAG
CGAAAGCCTGCAGAACGTTTATTTAAGTGGAGTGCACCTACAGTAGTGTAAGACTTCAGTGTAGTTCACTAGTCTGATCTCAGTTCTACTGAGATCATAGCAAAGGTATGCAAAGGAAAG
CGAAAGCCTGCAGAACGTTTATTTATCTGGAGTGCGTTCAACACAAGACAAGCTAGACTATCCTACTACACTACACTACAGATGTGTCTACTCTACATAGCAAAGGTATGCAAAGGAAAG
CGAAAGCCTGCAGAACGTTTATTTAACTGGAGTGCTCCAACAGTACACAAACGTATCCTAACGTAACACATCGAACAACAAGGTATGCTAACGTACATAGCAAAGGTATGCAAAGGAAAG
CGAAAGCCTGCAGAACGTTTATTTAGATGGAGTGCAGAGTTCTCTTGAGTCATGTGTTGTGACTATGTGTAGAGTCTCTAGTCTAAGTGTTGCTACATAGCAAAGGTATGCAAAGGAAAG
CGAAAGCCTGCAGAACGTTTATTTACATGGAGTGCCACTACTTGTCTGTAGTGTAGACTACAACATGAGTTCTCTTCTGTACGTAGACTAACACACATAGCAAAGGTATGCAAAGGAAAG
CGAAAGCCTGCAGAACGTTTATTTAGTTGGAGTGCGTTGTTGAGTGACTAGTTGTTCTGTAGCAAGTCTAACTGTGAGTACTCTAAGTGTGAGAACATAGCAAAGGTATGCAAAGGAAAG
CGAAAGCCTGCAGAACGTTTATTTACTTGGAGTGCCTCTATCCTAAGGTATCCAATCACAAGAGAAGAGTCTTGTGACTACTCTAGAGTAGTACACATAGCAAAGGTATGCAAAGGAAAG
CGAAAGCCTGCAGAACGTTTATTTATGAGGAGTGCGACTATCGTAACCAAAGACATCTGAACGTGAGCTATCGTAAGCAACAACATGAGAAGCTGCATAGCAAAGGTATGCAAAGGAAAG
CGAAAGCCTGCAGAACGTTTATTTAAGAGGAGTGCCAGAACACAAGACAACATGTAGGTAGACAATGCAACACAAACCAAACGTAAGACATCTCACATAGCAAAGGTATGCAAAGGAAAG
CGAAAGCCTGCAGAACGTTTATTTATCAGGAGTGCCAGTAAGAGTGTAGTGTGTAAGGTATCGTATGCAACTGTAAGCTAGTTGTTCCTATGCTACATAGCAAAGGTATGCAAAGGAAAG
CGAAAGCCTGCAGAACGTTTATTTAACAGGAGTGCGTGTACTAGTAGTCTCACTATGTGTGTCTATCCTAACTCTCTTCTAGGTAACGTAACGTACATAGCAAAGGTATGCAAAGGAAAG
CGAAAGCCTGCAGAACGTTTATTTAGAAGGAGTGCGACAAAGTGTCTCTAACCTATGCTAACGTAAGGTAGTTGTCTTGTTCTGTAGTGTCACTACATAGCAAAGGTATGCAAAGGAAAG
CGAAAGCCTGCAGAACGTTTATTTACAAGGAGTGCCTCAACAGTATGGTAACGAATCTCACTAGAGTCAAGACTATGCTAGACAACTGAAGTGAACATAGCAAAGGTATGCAAAGGAAAG
CGAAAGCCTGCAGAACGTTTATTTAGTAGGAGTGCAGTGTACTCAGAAGATGTGTACGTGAGGTGCTCTAAGCAAACGAACTCAAGTCTGGACTGCATAGCAAAGGTATGCAAAGGAAAG
CGAAAGCCTGCAGAACGTTTATTTACTAGGAGTGCCTGAAGAACAGTAGATGGTACTTGAGTCTGCACAAGTTGACACTGTCCTAACGTGCTCAGCATAGCAAAGGTATGCAAAGGAAAG
CGAAAGCCTGCAGAACGTTTATTTATGTCGAGTGCCTGTAACCAAAGGAAGTTGTGAGAAGTACAAGGTATGGTATCGAAAGCTAGTACAGATCACATAGCAAAGGTATGCAAAGGAAAG
CGAAAGCCTGCAGAACGTTTATTTAAGTCGAGTGCACGTACAGTAAGCAACACTAAGCTACTGAAGTCAAAGGTAAGGAACAGTACAGTACAACACATAGCAAAGGTATGCAAAGGAAAG
CGAAAGCCTGCAGAACGTTTATTTATCTCGAGTGCGACTATGCTACTGTACAAGTAGTGTCTCTAACCTAACCTACAGTAAGAGTTCTGTAGCTACATAGCAAAGGTATGCAAAGGAAAG
CGAAAGCCTGCAGAACGTTTATTTAACTCGAGTGCTGCAAACGAATGGAAGACTACTCAACACAAGTCAAAGCAATCCAATGTGTGAGTAGAGTACATAGCAAAGGTATGCAAAGGAAAG
CGAAAGCCTGCAGAACGTTTATTTAGATCGAGTGCAGCTACTGTACACAATGCTAGACAATCGAACTCAAGACAAGAGAAGTCTATGGTATCCAACATAGCAAAGGTATGCAAAGGAAAG
CGAAAGCCTGCAGAACGTTTATTTACATCGAGTGCGACTAACGTACAGAAGTTGTCTACATGTCAGAGTATCCTAACGAACTTGTAGGTATGACACATAGCAAAGGTATGCAAAGGAAAG
CGAAAGCCTGCAGAACGTTTATTTAGTTCGAGTGCTGCTACTGTAAGCTAACCAATCTCAGTTCAGTCTAGTCAATGCAACAGTATGAGACATGACATAGCAAAGGTATGCAAAGGAAAG
CGAAAGCCTGCAGAACGTTTATTTACTTCGAGTGCAGGAAGTAGTAGTCTCAACATGCTAGACTATCCAACTTGTACAGTCTACATGCAAGACAACATAGCAAAGGTATGCAAAGGAAAG
CGAAAGCCTGCAGAACGTTTATTTATGACGAGTGCCACAAGATGTGTTGTGATGTCTTGTACAGTTGCAAGTAGTTGTCTCAGTATGAGTACAGTCATAGCAAAGGTATGCAAAGGAAAG
CGAAAGCCTGCAGAACGTTTATTTAAGACGAGTGCTGTGTGTCTATCAGTGAAGTACAGTCTTGTCATGTCACTATGAGTTCTCTGAAGTCATGTCATAGCAAAGGTATGCAAAGGAAAG
CGAAAGCCTGCAGAACGTTTATTTAAGTGCAGTGCTGCTCTGAGGGTAGGTCCTCTCAGGTGTCGGTCTCGTAGGGATCGTCTGGTCTCGTGACGCAAACCTAACCATTCCTTACGAAAG
CGAAAGCCTGCAGAACGTTTATTTATCTGCAGTGCGAGTCTCTGGTGAGGAGCTCCTTGGCAAGGACGTCACTGGAGAGGGAGTCGATGGTCAGGCAAACCTAACCATTCCTTACGAAAG
CGAAAGCCTGCAGAACGTTTATTTAACTGCAGTGCCAGTCAGTGGCTTGGGTCTCTCAGGTGTCGGAGTCTCTGGTGAGGGACTCTCAGGTGTCGCAAACCTAACCATTCCTTACGAAAG
CGAAAGCCTGCAGAACGTTTATTTAGATGCAGTGCAGCTCCATGGACAGGCACTCAGAGGCTAGGGTGTCTCTGGTGAGGCACTCAGAGGCTAGGCAAACCTAACCATTCCTTACGAAAG
CGAAAGCCTGCAGAACGTTTATTTACATGCAGTGCGACTCGAAGGTCTCGGTCTCGTAGGGATCGTGCTCTGAGGGTAGGACCTCACAGGAGTCGCAAACCTAACCATTCCTTACGAAAG
CGAAAGCCTGCAGAACGTTTATTTAGTTGCAGTGCGTCTCAGTCGGTTCGTCCTCCAAGGTCTCGCTCTCCTAGGCATCGGTCTCGTAGGGATCGCAAACCTAACCATTCCTTACGAAAG
CGAAAGCCTGCAGAACGTTTATTTACTTGCAGTGCTCTGGCATCGTCACGGTCTCTCTCGCTTCGCTCTCTCTCGCTTCGACCTCGTAGGACTCGCAAACCTAACCATTCCTTACGAAAG
CGAAAGCCTGCAGAACGTTTATTTATGAGCAGTGCGACTCTGTCGCATCGGTCTCTCTCGCTTCGTGTGGGATCGAGACGTGTGGGATCGAGACGCAAACCTAACCATTCCTTACGAAAG
CGAAAGCCTGCAGAACGTTTATTTAAGAGCAGTGCTCTGGCATCGTCACGACTGGGTTCGACACGCACTCTGTCGCATCGTGAGGACACGTGGAGCAAACCTAACCATTCCTTACGAAAG
CGAAAGCCTGCAGAACGTTTATTTATCAGCAGTGCACTGGGTTCGACACGCTTGGTCACGCTACGTGTGGACTCGTGACGGTTGGAGACGGTACGCAAACCTAACCATTCCTTACGAAAG
CGAAAGCCTGCAGAACGTTTATTTAACAGCAGTGCAGCTCGAAGGAGTCGTGTGGACTCGTGACGCTTGGTCACGCTACGAGTGGGATCGAGACGCAAACCTAACCATTCCTTACGAAAG
CGAAAGCCTGCAGAACGTTTATTTAAGTGCAGTGCCTCACGTGTCAGGTCCTCACGTGTCAGGTCCTCTCCTTGGTGTGGCTCTCCTTGGTGTGGCAAACCAAACGAAACCATAGCAATC
CGAAAGCCTGCAGAACGTTTATTTATCTGCAGTGCTCTCCGTTCCCTTCCTCTCCGTTCCCTTCCGAACCACGACTGGACGAACCACGACTGGACCAAACCAAACGAAACCATAGCAATC
CGAAAGCCTGCAGAACGTTTATTTAACTGCAGTGCTGACCCATCCGTACCTGACCCATCCGTACCACTCCGATCCTGACCACTCCGATCCTGACCCAAACCAAACGAAACCATAGCAATC
CGAAAGCCTGCAGAACGTTTATTTAGATGCAGTGCTGACCAGTCCGTACCTGACCAGTCCGTACCTGACCGATCCCTACCTGACCGATCCCTACCCAAACCAAACGAAACCATAGCAATC
CGAAAGCCTGCAGAACGTTTATTTACATGCAGTGCTCTCCTGTCCGTTCCTCTCCTGTCCGTTCCAGTCCCTAGCCATCCAGTCCCTAGCCATCCCAAACCAAACGAAACCATAGCAATC
CGAAAGCCTGCAGAACGTTTATTTAGTTGCAGTGCGATCCTCTCCTGACCGATCCTCTCCTGACCACTCCAGTCCCTTCCGATCCTCTCCTGACCCAAACCAAACGAAACCATAGCAATC
CGAAAGCCTGCAGAACGTTTATTTACTTGCAGTGCTCTCCTGTCCGTTCCTCTCCTGTCCGTTCCACTCCAGTCCCTTCCGATCCTCTCCTGACCCAAACCAAACGAAACCATAGCAATC
CGAAAGCCTGCAGAACGTTTATTTATGAGCAGTGCCTAGCCAAGCACTCCCTAGCCAAGCACTCCTGTCCGTAGCGATCCTGTCCGTAGCGATCCCAAACCAAACGAAACCATAGCAATC
CGAAAGCCTGCAGAACGTTTATTTAAGAGCAGTGCGTTCCACTCCGAACCGTTCCACTCCGAACCTCTCCCTAGCTGACCTCTCCCTAGCTGACCCAAACCAAACGAAACCATAGCAATC
CGAAAGCCTGCAGAACGTTTATTTAAGTGCAGTGCAGGACTGGACAGCACACACCTCACCACGACCTAGCGTAGCCTTCCAGAGCTGAGCAGTCCGAAAGCATAGGTAAGGTTAGCATTG
CGAAAGCCTGCAGAACGTTTATTTATCTGCAGTGCAGGACACGACACCACTCACCGAACCGAGACCTGACGTGACCTCACAGGACTGGACAGCACGAAAGCATAGGTAAGGTTAGCATTG
CGAAAGCCTGCAGAACGTTTATTTAACTGCAGTGCTCGACGAGACGACACACACCCAACCCAGACTCGACGAGACGACACACACCCAACCCAGACGAAAGCATAGGTAAGGTTAGCATTG
CGAAAGCCTGCAGAACGTTTATTTAGATGCAGTGCACGACGTGACGTCACACACCGTACCGTGACTGGACACGACACCACTGACCACACCACGACGAAAGCATAGGTAAGGTTAGCATTG
CGAAAGCCTGCAGAACGTTTATTTACATGCAGTGCCAGACTGCACTGGTCCAACCTGGACTGCACGTGACAGCACAGGTCCTACCTCGACTCCACGAAAGCATAGGTAAGGTTAGCATTG
CGAAAGCCTGCAGAACGTTTATTTAGTTGCAGTGCAGGACGAGACGACACAGACCGAACCGAGACACGACGTGACGTCACACACCGTACCGTGACGAAAGCATAGGTAAGGTTAGCATTG
CGAAAGCCTGCAGAACGTTTATTTACTTGCAGTGCAGGACGAGACGACACAGACCGAACCGAGACAGGACGAGACGACACTGACCACACCACGACGAAAGCATAGGTAAGGTTAGCATTG
CGAAAGCCTGCAGAACGTTTATTTATGAGCAGTGCACGACGTGACGTCACACACCGTACCGTGACTCGACCAGACCACACTCACCCAACCCAGACGAAAGCATAGGTAAGGTTAGCATTG
CGAAAGCCTGCAGAACGTTTATTTAAGAGCAGTGCACGACCAGACCACACGAACCGTACCGTGACGTGACCAGACGTCACTGGACCTACCTGCACGAAAGCATAGGTAAGGTTAGCATTG
CGAAAGCCTGCAGAACGTTTATTTATCAGCAGTGCCTACCAGGACAGCACCTTCCAGACCAGGACAGGACACGACACCACTCACCGAACCGAGACGAAAGCATAGGTAAGGTTAGCATTG
CGAAAGCCTGCAGAACGTTTATTTAACAGCAGTGCCAACCTGGACTGCACGTTCCAGACCAGGACCAACCTGGACTGCACCATCCTGACCTGGACGAAAGCATAGGTAAGGTTAGCATTG
CGAAAGCCTGCAGAACGTTTATTTAGAAGCAGTGCCAACCACGACTCCACGTTCCGAACCACGACGAACCTCGACAGCACCATCCACACCTCGACGAAAGCATAGGTAAGGTTAGCATTG
CGAAAGCCTGCAGAACGTTTATTTACAAGCAGTGCCTACCTCGACTCCACCTTCCTCACCTCGACTGGACACGACACCACCTTCCTCACCTCGACGAAAGCATAGGTAAGGTTAGCATTG
CGAAAGCCTGCAGAACGTTTATTTAGTAGCAGTGCCTACCTCGACTCCACCTTCCTCACCTCGACGTACCAGGACAGCACGTTCCAGACCAGGACGAAAGCATAGGTAAGGTTAGCATTG
CGAAAGCCTGCAGAACGTTTATTTACTAGCAGTGCTGGACACGACACCACCTTCCTCACCTCGACTGGACACGACACCACTGACCACACCACGACGAAAGCATAGGTAAGGTTAGCATTG
CGAAAGCCTGCAGAACGTTTATTTATGTCCAGTGCCAACCTGGACTGCACGATCCCTTCCCTACCGTACCAGGACAGCACGTTCCAGACCAGGACGAAAGCATAGGTAAGGTTAGCATTG
CGAAAGCCTGCAGAACGTTTATTTAAGTCCAGTGCCTACCTCGACTCCACTGACCACACCACGACTGGACACGACACCACAGACCGAACCGAGACGAAAGCATAGGTAAGGTTAGCATTG
CGAAAGCCTGCAGAACGTTTATTTATCTCCAGTGCGTACCAGGACAGCACTGACCACACCACGACGTACCAGGACAGCACTGACCACACCACGACGAAAGCATAGGTAAGGTTAGCATTG
CGAAAGCCTGCAGAACGTTTATTTAACTCCAGTGCTGGACACGACACCACTCACCCAACCCAGACTGGACACGACACCACAGACCGAACCGAGACGAAAGCATAGGTAAGGTTAGCATTG
CGAAAGCCTGCAGAACGTTTATTTAGATCCAGTGCGTACCAGGACAGCACTGACCACACCACGACCTACCTCGACTCCACAGACCGAACCGAGACGAAAGCATAGGTAAGGTTAGCATTG
CGAAAGCCTGCAGAACGTTTATTTACATCCAGTGCTCACCTGGACCTGACGTTCCGAACCACGACTCACCTGGACCTGACCTTCCCAACCGAGACGAAAGCATAGGTAAGGTTAGCATTG
CGAAAGCCTGCAGAACGTTTATTTAGTTCCAGTGCAGACCCTACCGTGACCATCCACACCTCGACAGACCCTACCGTGACGTTCCGAACCACGACGAAAGCATAGGTAAGGTTAGCATTG
CGAAAGCCTGCAGAACGTTTATTTACTTCCAGTGCAGACCCTACCGTGACGTTCCGAACCACGACAGACCCTACCGTGACCATCCACACCTCGACGAAAGCATAGGTAAGGTTAGCATTG
CGAAAGCCTGCAGAACGTTTATTTATGACCAGTGCTCACCTGGACCTGACCTTCCCAACCGAGACTCACCTGGACCTGACGTTCCGAACCACGACGAAAGCATAGGTAAGGTTAGCATTG
CGAAAGCCTGCAGAACGTTTATTTAAGACCAGTGCTGACCTGGACCTGACACTCCACACCTCGACTGACCTGGACCTGACACTCCACACCTCGACGAAAGCATAGGTAAGGTTAGCATTG
CGAAAGCCTGCAGAACGTTTATTTATCACCAGTGCTGACCTGGACCTGACACTCCACACCTCGACTGACCTGGACCTGACACTCCACACCTCGACGAAAGCATAGGTAAGGTTAGCATTG
CGAAAGCCTGCAGAACGTTTATTTAACACCAGTGCTGACCTGGACCTGACACTCCACACCTCGACTGACCTGGACCTGACACTCCACACCTCGACGAAAGCATAGGTAAGGTTAGCATTG
CGAAAGCCTGCAGAACGTTTATTTAGAACCAGTGCTGACCTGGACCTGACACTCCACACCTCGACTGACCTGGACCTGACACTCCACACCTCGACGAAAGCATAGGTAAGGTTAGCATTG
CGAAAGCCTGCAGAACGTTTATTTACAACCAGTGCCTTCCCTACCGTGACGATCCGAACCACGACCTTCCCTACCGTGACGATCCGAACCACGACGAAAGCATAGGTAAGGTTAGCATTG
CGAAAGCCTGCAGAACGTTTATTTAGTACCAGTGCGTTCCGTACCCAGACTCTCCTCACCAGGACGTTCCGTACCCAGACACTCCACACCTCGACGAAAGCATAGGTAAGGTTAGCATTG
CGAAAGCCTGCAGAACGTTTATTTACTACCAGTGCCATCCCAACCGAGACTGTCCTGACCCTACCCATCCCAACCGAGACAGTCCAGACCTGGACGAAAGCATAGGTAAGGTTAGCATTG
CGAAAGCCTGCAGAACGTTTATTTATGGACAGTGCGATCCGAACCACGACCTAGCCTTCCGTACCGATCCGAACCACGACTGTCCTGACCCTACCGAAAGCATAGGTAAGGTTAGCATTG
CGAAAGCCTGCAGAACGTTTATTTAAGGACAGTGCCTTCCCTACCGTGACTGTCCTGACCCTACCCTTCCCTACCGTGACTGTCCTGACCCTACCGAAAGCATAGGTAAGGTTAGCATTG
CGAAAGCCTGCAGAACGTTTATTTATCGACAGTGCCTTCCCTACCGTGACAGTCCAGACCTGGACCTTCCCTACCGTGACTGTCCTGACCCTACCGAAAGCATAGGTAAGGTTAGCATTG
CGAAAGCCTGCAGAACGTTTATTTAACGACAGTGCTGACCTGGACCTGACAGTCCAGACCTGGACTGACCTGGACCTGACAGTCCAGACCTGGACGAAAGCATAGGTAAGGTTAGCATTG
CGAAAGCCTGCAGAACGTTTATTTAGAGACAGTGCTGACCTGGACCTGACAGTCCAGACCTGGACTGACCTGGACCTGACAGTCCAGACCTGGACGAAAGCATAGGTAAGGTTAGCATTG
CGAAAGCCTGCAGAACGTTTATTTACAGACAGTGCTCACCTGGACCTGACGATCCTCACCAGGACTCACCTGGACCTGACGATCCTCACCAGGACGAAAGCATAGGTAAGGTTAGCATTG
CGAAAGCCTGCAGAACGTTTATTTAGTGACAGTGCAGACCCTACCGTGACACTCCAGACCTGGACAGACCCTACCGTGACGATCCTCACCAGGACGAAAGCATAGGTAAGGTTAGCATTG
CGAAAGCCTGCAGAACGTTTATTTACTGACAGTGCAGACCCTACCGTGACTCTCCTGACCCTACCAGACCCTACCGTGACACTCCAGACCTGGACGAAAGCATAGGTAAGGTTAGCATTG
CGAAAGCCTGCAGAACGTTTATTTATGCACAGTGCAGACCCTACCGTGACTCTCCTGACCCTACCAGACCCTACCGTGACTCTCCTGACCCTACCGAAAGCATAGGTAAGGTTAGCATTG
CGAAAGCCTGCAGAACGTTTATTTAAGCACAGTGCACTCCTCACCACGACGTAGCCATCCGTACCACTCCTCACCACGACGTAGCCATCCGTACCGAAAGCATAGGTAAGGTTAGCATTG
CGAAAGCCTGCAGAACGTTTATTTATCCACAGTGCTCTCCAGACCTCGACGTAGCCATCCGTACCTCTCCAGACCTCGACGTAGCCATCCGTACCGAAAGCATAGGTAAGGTTAGCATTG
CGAAAGCCTGCAGAACGTTTATTTAACCACAGTGCTCTCCAGACCTCGACCAAGCGATCCCAACCTCTCCAGACCTCGACGTAGCCATCCGTACCGAAAGCATAGGTAAGGTTAGCATTG
CGAAAGCCTGCAGAACGTTTATTTAGACACAGTGCAGTCCTGACCAGGACCAAGCGATCCCAACCAGTCCTGACCAGGACCAAGCGATCCCAACCGAAAGCATAGGTAAGGTTAGCATTG
CGAAAGCCTGCAGAACGTTTATTTACACACAGTGCGATCCACACCGAGACGAAGCCATCCGTACCCATCCGAACCCAGACGAAGCCATCCGTACCGAAAGCATAGGTAAGGTTAGCATTG
CGAAAGCCTGCAGAACGTTTATTTAGTCACAGTGCGATCCACACCGAGACACAGCGATCCCAACCGATCCACACCGAGACACAGCGATCCCAACCGAAAGCATAGGTAAGGTTAGCATTG
CGAAAGCCTGCAGAACGTTTATTTACTCACAGTGCGATCCACACCGAGACACAGCGATCCCAACCGATCCACACCGAGACACAGCGATCCCAACCGAAAGCATAGGTAAGGTTAGCATTG
CGAAAGCCTGCAGAACGTTTATTTATGGTCAGTGCCATCCGAACCCAGACGAAGCCATCCGTACCGATCCACACCGAGACGAAGCCATCCGTACCGAAAGCATAGGTAAGGTTAGCATTG
CGAAAGCCTGCAGAACGTTTATTTAAGGTCAGTGCCTTCCCAACCGAGACAGTCCCTTCCGTACCTGACCGTACCCAGACTCTCCTGACCCTACCGAAAGCATAGGTAAGGTTAGCATTG
CGAAAGCCTGCAGAACGTTTATTTATCGTCAGTGCGATCCTCACCAGGACGTAGCGATCCACACCCATCCACACCTCGACCTAGCCATCCGAACCGAAAGCATAGGTAAGGTTAGCATTG
CGAAAGCCTGCAGAACGTTTATTTAACGTCAGTGCCATCCACACCTCGACCTAGCCATCCGAACCGATCCTCACCAGGACGTAGCGATCCACACCGAAAGCATAGGTAAGGTTAGCATTG
CGAAAGCCTGCAGAACGTTTATTTAGAGTCAGTGCTGACCGTACCCAGACTCTCCTGACCCTACCCTTCCCAACCGAGACAGTCCCTTCCGTACCGAAAGCATAGGTAAGGTTAGCATTG
CGAAAGCCTGCAGAACGTTTATTTACAGTCAGTGCTGACCGTACCCAGACTCTCCTGACCCTACCAGACCCTACCGTGACACTCCAGACCTGGACGAAAGCATAGGTAAGGTTAGCATTG
CGAAAGCCTGCAGAACGTTTATTTAGTGTCAGTGCGTTCCGAACCACGACCTAGCCATCCGAACCCTTCCCAACCGAGACTGTCCGTTCCCAACCGAAAGCATAGGTAAGGTTAGCATTG
CGAAAGCCTGCAGAACGTTTATTTACTGTCAGTGCCTTCCCAACCGAGACCTAGCCATCCGAACCGTTCCGAACCACGACCTAGCCATCCGAACCGAAAGCATAGGTAAGGTTAGCATTG
CGAAAGCCTGCAGAACGTTTATTTATGCTCAGTGCTGACCGTACCCAGACTGTCCGTTCCCAACCCTTCCCAACCGAGACTGTCCGTTCCCAACCGAAAGCATAGGTAAGGTTAGCATTG
CGAAAGCCTGCAGAACGTTTATTTAAGCTCAGTGCGTTCCGTACCCAGACAGTCCACACCTCGACGTTCCGTACCCAGACTCTCCGAACCACGACGAAAGCATAGGTAAGGTTAGCATTG
CGAAAGCCTGCAGAACGTTTATTTATCCTCAGTGCCATCCCAACCGAGACTGTCCTCACCAGGACCATCCCAACCGAGACAGTCCACACCTCGACGAAAGCATAGGTAAGGTTAGCATTG
CGAAAGCCTGCAGAACGTTTATTTAACCTCAGTGCACTCCACACCTCGACCTAGCAGACCTGGACGATCCGAACCACGACCTAGCAGACCTGGACGAAAGCATAGGTAAGGTTAGCATTG
CGAAAGCCTGCAGAACGTTTATTTAGACTCAGTGCTCTCCTCACCAGGACGTAGCTGACCCTACCACTCCACACCTCGACGTAGCTGACCCTACCGAAAGCATAGGTAAGGTTAGCATTG
CGAAAGCCTGCAGAACGTTTATTTACACTCAGTGCCTTCCCAACCGAGACAGTCCCTTCCGTACCCTTCCCAACCGAGACAGTCCCTTCCGTACCGAAAGCATAGGTAAGGTTAGCATTG
CGAAAGCCTGCAGAACGTTTATTTAGTCTCAGTGCTGACCGTACCCAGACAGTCCCTTCCGTACCTGACCGTACCCAGACAGTCCCTTCCGTACCGAAAGCATAGGTAAGGTTAGCATTG
CGAAAGCCTGCAGAACGTTTATTTACTCTCAGTGCTGACCGTACCCAGACAGTCCCTTCCGTACCTGACCGTACCCAGACAGTCCCTTCCGTACCGAAAGCATAGGTAAGGTTAGCATTG
CGAAAGCCTGCAGAACGTTTATTTATGTGGAGTGCTGACCGTACCCAGACTCTCCTGACCCTACCTGACCGTACCCAGACTCTCCTGACCCTACCGAAAGCATAGGTAAGGTTAGCATTG
CGAAAGCCTGCAGAACGTTTATTTAAGTGGAGTGCCTTCCCAACCGAGACACTCCAGACCTGGACCTTCCCAACCGAGACACTCCAGACCTGGACGAAAGCATAGGTAAGGTTAGCATTG
CGAAAGCCTGCAGAACGTTTATTTATCTGGAGTGCAGACCCTACCGTGACCATCCACACCTCGACTGACCGTACCCAGACGATCCTCACCAGGACGAAAGCATAGGTAAGGTTAGCATTG
CGAAAGCCTGCAGAACGTTTATTTAACTGGAGTGCAGACCCTACCGTGACCATCCACACCTCGACAGACCCTACCGTGACCATCCACACCTCGACGAAAGCATAGGTAAGGTTAGCATTG
CGAAAGCCTGCAGAACGTTTATTTAGATGGAGTGCAGACCCTACCGTGACCATCCACACCTCGACAGACCCTACCGTGACCATCCACACCTCGACGAAAGCATAGGTAAGGTTAGCATTG
CGAAAGCCTGCAGAACGTTTATTTACATGGAGTGCCTTCCCTACCGTGACTCTCCTCACCAGGACCTTCCCTACCGTGACTCTCCTCACCAGGACGAAAGCATAGGTAAGGTTAGCATTG
CGAAAGCCTGCAGAACGTTTATTTAGTTGGAGTGCTGACCTGGACCTGACACTCCACACCTCGACCTTCCCTACCGTGACTCTCCTCACCAGGACGAAAGCATAGGTAAGGTTAGCATTG
CGAAAGCCTGCAGAACGTTTATTTACTTGGAGTGCAGACCAGGACTGCACGATCCGAACCACGACTGACCTGGACCTGACGATCCGAACCACGACGAAAGCATAGGTAAGGTTAGCATTG
CGAAAGCCTGCAGAACGTTTATTTATGAGGAGTGCAGACCAGGACTGCACCATCCCAACCGAGACAGACCAGGACTGCACCATCCCAACCGAGACGAAAGCATAGGTAAGGTTAGCATTG
CGAAAGCCTGCAGAACGTTTATTTAAGAGGAGTGCTCACCTCGACAGCACGATCCGAACCACGACTCACCTCGACAGCACGATCCGAACCACGACGAAAGCATAGGTAAGGTTAGCATTG
CGAAAGCCTGCAGAACGTTTATTTATCAGGAGTGCAGACCAGGACTGCACCATCCCAACCGAGACAGACCAGGACTGCACGATCCGAACCACGACGAAAGCATAGGTAAGGTTAGCATTG
CGAAAGCCTGCAGAACGTTTATTTAACAGGAGTGCTCACCTCGACAGCACCTTCCCTACCGTGACAGACCAGGACTGCACGTTCCGTACCCAGACGAAAGCATAGGTAAGGTTAGCATTG
CGAAAGCCTGCAGAACGTTTATTTAGAAGGAGTGCACACCACGACTCCACAGACCAGGACTGCACTCACCTCGACAGCACTGACCTGGACCTGACGAAAGCATAGGTAAGGTTAGCATTG
CGAAAGCCTGCAGAACGTTTATTTACAAGGAGTGCGAACCTCGACAGCACTCACCTGGACCTGACGAACCTCGACAGCACTCACCTGGACCTGACGAAAGCATAGGTAAGGTTAGCATTG
CGAAAGCCTGCAGAACGTTTATTTAGTAGGAGTGCGAACCTCGACAGCACTCACCTGGACCTGACGAACCTCGACAGCACTCACCTGGACCTGACGAAAGCATAGGTAAGGTTAGCATTG
CGAAAGCCTGCAGAACGTTTATTTACTAGGAGTGCGAACCTCGACAGCACTCACCTGGACCTGACGAACCTCGACAGCACTCACCTGGACCTGACGAAAGCATAGGTAAGGTTAGCATTG
CGAAAGCCTGCAGAACGTTTATTTATGTCGAGTGCGAACCTCGACAGCACTCACCTGGACCTGACGAACCTCGACAGCACTCACCTGGACCTGACGAAAGCATAGGTAAGGTTAGCATTG
CGAAAGCCTGCAGAACGTTTATTTAAGTCGAGTGCGAACCTCGACAGCACAGACCCTACCGTGACGAACCTCGACAGCACAGACCCTACCGTGACGAAAGCATAGGTAAGGTTAGCATTG
CGAAAGCCTGCAGAACGTTTATTTATCTCGAGTGCGAACCTCGACAGCACAGACCCTACCGTGACGAACCTCGACAGCACAGACCCTACCGTGACGAAAGCATAGGTAAGGTTAGCATTG
CGAAAGCCTGCAGAACGTTTATTTAACTCGAGTGCCAACCACGACTCCACTCACCTGGACCTGACGAACCTCGACAGCACTCACCTGGACCTGACGAAAGCATAGGTAAGGTTAGCATTG
CGAAAGCCTGCAGAACGTTTATTTAGATCGAGTGCCAACCACGACTCCACTCACCTGGACCTGACCAACCACGACTCCACTCACCTGGACCTGACGAAAGCATAGGTAAGGTTAGCATTG
CGAAAGCCTGCAGAACGTTTATTTACATCGAGTGCGAACCTCGACAGCACTCACCTGGACCTGACGAACCTCGACAGCACAGACCCTACCGTGACGAAAGCATAGGTAAGGTTAGCATTG
CGAAAGCCTGCAGAACGTTTATTTAGTTCGAGTGCCAACCACGACTCCACACACCAGGACTGCACCAACCACGACTCCACACACCAGGACTGCACGAAAGCATAGGTAAGGTTAGCATTG
CGAAAGCCTGCAGAACGTTTATTTACTTCGAGTGCGTACCGAGACACCACACACCAGGACTGCACGTACCGAGACACCACACACCAGGACTGCACGAAAGCATAGGTAAGGTTAGCATTG
CGAAAGCCTGCAGAACGTTTATTTATGACGAGTGCCAACCACGACTCCACACACCAGGACTGCACCAACCACGACTCCACACACCAGGACTGCACGAAAGCATAGGTAAGGTTAGCATTG
CGAAAGCCTGCAGAACGTTTATTTAAGACGAGTGCTCACCTCGACAGCACCTTCCCTACCGTGACTCACCTCGACAGCACCTTCCCTACCGTGACGAAAGCATAGGTAAGGTTAGCATTG
CGAAAGCCTGCAGAACGTTTATTTATCACGAGTGCTCACCTCGACAGCACTGACCTGGACCTGACAGACCAGGACTGCACCTTCCCTACCGTGACGAAAGCATAGGTAAGGTTAGCATTG
CGAAAGCCTGCAGAACGTTTATTTAACACGAGTGCACACCACGACTCCACACACCACGACTCCACTCACCTCGACAGCACAGACCAGGACTGCACGAAAGCATAGGTAAGGTTAGCATTG
CGAAAGCCTGCAGAACGTTTATTTAGAACGAGTGCGAACCGAGACACCACCTACCCTGACGTCACGAACCGAGACACCACCAACCCAGACGACACGAAAGCATAGGTAAGGTTAGCATTG
CGAAAGCCTGCAGAACGTTTATTTACAACGAGTGCCAACCCAGACGACACTCACCGAGACACCACGAACCGAGACACCACAGACCACGACTCCACGAAAGCATAGGTAAGGTTAGCATTG
CGAAAGCCTGCAGAACGTTTATTTAGTACGAGTGCGTACCGTGACCACACTCACCGAGACACCACGTACCGTGACCACACACACCCAGACGACACGAAAGCATAGGTAAGGTTAGCATTG
CGAAAGCCTGCAGAACGTTTATTTACTACGAGTGCGAACCGAGACACCACTGACCTCGACAGCACCAACCCAGACGACACAGACCACGACTCCACGAAAGCATAGGTAAGGTTAGCATTG
CGAAAGCCTGCAGAACGTTTATTTATGGAGAGTGCGTACCGTGACCACACTCACCGAGACACCACCAACCCAGACGACACAGACCACGACTCCACGAAAGCATAGGTAAGGTTAGCATTG
CGAAAGCCTGCAGAACGTTTATTTAAGGAGAGTGCCTACCCAGACGACACGTACCGAGACACCACTGGACGTGACCACACGTACCGAGACACCACGAAAGCATAGGTAAGGTTAGCATTG
CGAAAGCCTGCAGAACGTTTATTTATCGAGAGTGCCTACCCAGACGACACCAACCACGACTCCACCTACCCAGACGACACGTACCGAGACACCACGAAAGCATAGGTAAGGTTAGCATTG
CGAAAGCCTGCAGAACGTTTATTTAACGAGAGTGCGTACCGAGACACCACCAACCACGACTCCACCTACCCAGACGACACCAACCACGACTCCACGAAAGCATAGGTAAGGTTAGCATTG
CGAAAGCCTGCAGAACGTTTATTTAGAGAGAGTGCGTACCGAGACACCACGAACCTCGACAGCACGTACCGAGACACCACCAACCACGACTCCACGAAAGCATAGGTAAGGTTAGCATTG
CGAAAGCCTGCAGAACGTTTATTTACAGAGAGTGCTGACCCTACCTGCACCTTCCCTACCGTGACGAACCTGCACGACACTGACCTGCACCTGACGAAAGCATAGGTAAGGTTAGCATTG
CGAAAGCCTGCAGAACGTTTATTTAGTGAGAGTGCCAACCTCGACACCACTCACCAGGACTCCACTCGACCAGACACGTCTCGACGTGACAGGTCGAAAGCATAGGTAAGGTTAGCATTG
CGAAAGCCTGCAGAACGTTTATTTACTGAGAGTGCCAACCTCCACTGCACTCACCTCCACAGCACGTTCCTCGACTCGACAGTCCAGGACTGGACGAAAGCATAGGTAAGGTTAGCATTG
CGAAAGCCTGCAGAACGTTTATTTATGCAGAGTGCAGGACGTACCGTCACTCGACGAACCCTCACGAACCTCGACAGCACGTACCGAGACACCACGAAAGCATAGGTAAGGTTAGCATTG
CGAAAGCCTGCAGAACGTTTATTTAAGCAGAGTGCCTGACCAGACAGGTCCAACCAGCACCAGTCACCACGAGACAGGTCTCACCGTGACTCGTCGAAAGCATAGGTAAGGTTAGCATTG
CGAAAGCCTGCAGAACGTTTATTTATCCAGAGTGCCTACCACGACGTCACACGACGACACGTGTCGAGACGAGACTGGTCTCGACGACACGTGTCGAAAGCATAGGTAAGGTTAGCATTG
CGAAAGCCTGCAGAACGTTTATTTAACCAGAGTGCTCACCTGGACCACACTGCACCTGACAGGTCACACCAGGACGTCACGTGACACCACGAGTCGAAAGCATAGGTAAGGTTAGCATTG
CGAAAGCCTGCAGAACGTTTATTTAGACAGAGTGCGTACCAGGACCTCACCACACAGGACCACACCAACCTGGACGTCACACCACACGACGTCACGAAAGCATAGGTAAGGTTAGCATTG
CGAAAGCCTGCAGAACGTTTATTTACACAGAGTGCGTTCCCTACCCACACACGACAGGACCTGACCATCCGTACCACCACGAGACTCGACTGCACGAAAGCATAGGTAAGGTTAGCATTG
CGAAAGCCTGCAGAACGTTTATTTAGTCAGAGTGCTGACCTGGACAGGTCTGGACCTACCAGCACCTTCCTGGACGTCACACGACTGGACAGCACGAAAGCATAGGTAAGGTTAGCATTG
CGAAAGCCTGCAGAACGTTTATTTACTCAGAGTGCTGACCCTACCTCGTCCTACCCAACCAGCACTGACCTGGACAGGTCTGGACCTACCAGCACGAAAGCATAGGTAAGGTTAGCATTG
CGAAAGCCTGCAGAACGTTTATTTATGGTGAGTGCGTTCCCTACCACGTCGAACCGAACCTCCACGTTCCTGGACTCGTCGTACCACACCTCCACGAAAGCATAGGTAAGGTTAGCATTG
CGAAAGCCTGCAGAACGTTTATTTAAGGTGAGTGCGAACCAGGACTGGTCTCACCGAACCGTGACCTACCGAGACACGTCGAACCGTACCTGCACGAAAGCATAGGTAAGGTTAGCATTG
CGAAAGCCTGCAGAACGTTTATTTATCGTGAGTGCTGGACACGACAGGTCGTACCTGGACTCCACGAACCAGGACTGGTCACACCCAACCCTGACGAAAGCATAGGTAAGGTTAGCATTG
CGAAAGCCTGCAGAACGTTTATTTAACGTGAGTGCGTACCTGGACACCACACACCTGGACAGCACTGGACACGACAGGTCCAACCTCGACACCACGAAAGCATAGGTAAGGTTAGCATTG
CGAAAGCCTGCAGAACGTTTATTTAGAGTGAGTGCCAACCCTACCAGCACCTACCGAGACCACACGAACCGTACCAGCACGAACCAGGACTCCACGAAAGCATAGGTAAGGTTAGCATTG
CGAAAGCCTGCAGAACGTTTATTTACAGTGAGTGCCTACCTGGACTCCACGAGACACGACCACACACACCCAACCCTGACTGGACTCGACTCCACGAAAGCATAGGTAAGGTTAGCATTG
CGAAAGCCTGCAGAACGTTTATTTAGTGTGAGTGCGACACTCCACGTGTCACCACTCCACGAGTCCAGACGTGACTGGTCTCCACAGCACACGTCGAAAGCATAGGTAAGGTTAGCATTG
CGAAAGCCTGCAGAACGTTTATTTACTGTGAGTGCCAGACCTGACTCGTCACACCGTACCGACACAGCACAGCACCAGTCTCGACTCGACGTCACGAAAGCATAGGTAAGGTTAGCATTG
CGAAAGCCTGCAGAACGTTTATTTATGCTGAGTGCGACACGAGTCAGTGGTCCACGTGTCTCTGGGTGACGACACAGCTCCTACCCTGACGAGTCGAAAGCATAGGTAAGGTTAGCATTG
CGAAAGCCTGCAGAACGTTTATTTAAGCTGAGTGCAGGACCTGTCTGTCGGACACAGTGGCTTCGAGCACAGACGCAGTGTGGACACTCGCACAGGAAAGCATAGGTAAGGTTAGCATTG
CGAAAGCCTGCAGAACGTTTATTTATCCTGAGTGCCTTCCGTAGCTGACCTGCACGAACCTCGACTGTGCTGTGCCAAGCCAAGCACTGCACTCCGAAAGCATAGGTAAGGTTAGCATTG
CGAAAGCCTGCAGAACGTTTATTTAACCTGAGTGCGAACCCACACTGGTCCTACCAGGTCTGGTCAGACCTGGACACGACAGACCGTACCCAACCGAAAGCATAGGTAAGGTTAGCATTG
CGAAAGCCTGCAGAACGTTTATTTAGACTGAGTGCCTACCAGACCTCCACGTCACCTGACGTGTCCTTCCTGGACTCCACCTACCCTGACGTCACGAAAGCATAGGTAAGGTTAGCATTG
CGAAAGCCTGCAGAACGTTTATTTACACTGAGTGCCAGACCAGACACGTCAGCACAGCACCTGTCCAGACAGGACCACACGACACTGCACGAGTCGAAAGCATAGGTAAGGTTAGCATTG
CGAAAGCCTGCAGAACGTTTATTTAGTCTGAGTGCCTACCACGACCAGTCCTACCCAGACTGCTCGAGACCTGACGTGTCCTGACAGCACACCTCGAAAGCATAGGTAAGGTTAGCATTG
CGAAAGCCTGCAGAACGTTTATTTACTCTGAGTGCGAGACAGCACTGCTCACGACTGCACCTGTCGTACCCAGACGTGTCAGGACTGCACAGCTCGAAAGCATAGGTAAGGTTAGCATTG
CGAAAGCCTGCAGAACGTTTATTTATGTGAAGTGCACCACCACACCTGTCGAGACGTGACGTCACAGCACCACACTGCTCCAGACAGCACGAGTCGAAAGCATAGGTAAGGTTAGCATTG
CGAAAGCCTGCAGAACGTTTATTTAAGTGAAGTGCAGCACTCCACTGCTCCTGACTGCACGTGTCAGCACTCCACTGCTCCTGACTGCACGTGTCGAAAGCATAGGTAAGGTTAGCATTG
CGAAAGCCTGCAGAACGTTTATTTATCTGAAGTGCAGCACTCCACTGCTCCTGACTGCACGTGTCAGCACTCCACTGCTCCTGACTGCACGTGTCGAAAGCATAGGTAAGGTTAGCATTG
CGAAAGCCTGCAGAACGTTTATTTAACTGAAGTGCTGCACAGCACCTGTCCTGACTGCACGTGTCTGCACAGCACCTGTCCTGACTGCACGTGTCGAAAGCATAGGTAAGGTTAGCATTG
CGAAAGCCTGCAGAACGTTTATTTAGATGAAGTGCTGCACAGCACCTGTCCTGACTGCACGTGTCTGCACAGCACCTGTCCTGACTGCACGTGTCGAAAGCATAGGTAAGGTTAGCATTG
CGAAAGCCTGCAGAACGTTTATTTACATGAAGTGCAGCACACCACGTGTCGTGACTGCACACGTCAGCACACCACGTGTCGTGACTGCACACGTCGAAAGCATAGGTAAGGTTAGCATTG
CGAAAGCCTGCAGAACGTTTATTTAGTTGAAGTGCAGCACACCACGTGTCGTGACTGCACACGTCAGCACACCACGTGTCGTGACTGCACACGTCGAAAGCATAGGTAAGGTTAGCATTG
CGAAAGCCTGCAGAACGTTTATTTACTTGAAGTGCAGCACACCACGTGTCGTGACTGCACACGTCAGCACACCACGTGTCGTGACTGCACACGTCGAAAGCATAGGTAAGGTTAGCATTG
CGAAAGCCTGCAGAACGTTTATTTATGAGAAGTGCAGCACACCACGTGTCGTGACTGCACACGTCAGCACACCACGTGTCGTGACTGCACACGTCGAAAGCATAGGTAAGGTTAGCATTG
CGAAAGCCTGCAGAACGTTTATTTAAGAGAAGTGCGAGACACCACGAGTCACGACTCCACACGTCGAGACACCACGAGTCTCGACAGCACTCGTCGAAAGCATAGGTAAGGTTAGCATTG
CGAAAGCCTGCAGAACGTTTATTTATCAGAAGTGCCAGACGACACCAGTCGAGACACCACGAGTCCAGACGACACCAGTCGAGACACCACGAGTCGAAAGCATAGGTAAGGTTAGCATTG
CGAAAGCCTGCAGAACGTTTATTTAACAGAAGTGCGAGACACCACGAGTCACGACTCCACACGTCGAGACACCACGAGTCGAGACACCACGAGTCGAAAGCATAGGTAAGGTTAGCATTG
CGAAAGCCTGCAGAACGTTTATTTAGAAGAAGTGCACGACTCCACACGTCAGGACTGCACAGGTCACGACTCCACACGTCTCGACAGCACTCGTCGAAAGCATAGGTAAGGTTAGCATTG
CGAAAGCCTGCAGAACGTTTATTTACAAGAAGTGCGAGACTCCACCAGTCGAGACTCCACCAGTCCAGACACCACGTGTCGAGACTCCACCAGTCGAAAGCATAGGTAAGGTTAGCATTG
CGAAAGCCTGCAGAACGTTTATTTAGTAGAAGTGCTCGACTGCACACGTCAGGACCTGACTCGTCACGACAGCACGAGTCTCGACTGCACACGTCGAAAGCATAGGTAAGGTTAGCATTG
CGAAAGCCTGCAGAACGTTTATTTACTAGAAGTGCAGGACCTGACTCGTCCTACCCAGACTGGTCAGGACCTGACTCGTCTGGACGTGACAGGTCGAAAGCATAGGTAAGGTTAGCATTG
CGAAAGCCTGCAGAACGTTTATTTATGTCAAGTGCAGGACCTGACTCGTCCTACCCAGACTGGTCAGGACCTGACTCGTCCTACCCAGACTGGTCGAAAGCATAGGTAAGGTTAGCATTG
CGAAAGCCTGCAGAACGTTTATTTAAGTCAAGTGCACGACAGCACGTGTCAGGACCTGACGAGTCTCGACTGCACCAGTCTGGACGTGACACGTCGAAAGCATAGGTAAGGTTAGCATTG
CGAAAGCCTGCAGAACGTTTATTTATCTCAAGTGCGAGACTCCACCTGTCACGACAGCACGTGTCGAGACTCCACCTGTCTCGACTGCACCAGTCGAAAGCATAGGTAAGGTTAGCATTG
CGAAAGCCTGCAGAACGTTTATTTAACTCAAGTGCTCGACTGCACCAGTCACGACAGCACGTGTCGAGACTCCACCTGTCGAGACTCCACCTGTCGAAAGCATAGGTAAGGTTAGCATTG
CGAAAGCCTGCAGAACGTTTATTTAGATCAAGTGCTGGACGTGACACGTCAGGACCTGACGAGTCAGGACCTGACGAGTCTCGACTGCACCAGTCGAAAGCATAGGTAAGGTTAGCATTG
CGAAAGCCTGCAGAACGTTTATTTACATCAAGTGCTCGACTGCACACGTCAGGACTGCACAGGTCACGACAGCACGAGTCTCGACAGCACTCGTCGAAAGCATAGGTAAGGTTAGCATTG
CGAAAGCCTGCAGAACGTTTATTTAGTTCAAGTGCAGGACCTGACTCGTCCTACCGTGACCTCACAGGACCTGACTCGTCTGGACCTGACTGGTCGAAAGCATAGGTAAGGTTAGCATTG
CGAAAGCCTGCAGAACGTTTATTTACTTCAAGTGCTGGACGTGACAGGTCGTACCCAGACGTCACTGGACGTGACAGGTCGTACCCAGACGTCACGAAAGCATAGGTAAGGTTAGCATTG
CGAAAGCCTGCAGAACGTTTATTTATGACAAGTGCTGGACGTGACAGGTCGTACCCAGACGTCACTGGACGTGACAGGTCGTACCCAGACGTCACGAAAGCATAGGTAAGGTTAGCATTG
CGAAAGCCTGCAGAACGTTTATTTAAGACAAGTGCGAGACGTGACAGGTCGTGACTGCACACGTCGAGACGTGACAGGTCCTGACAGCACGAGTCGAAAGCATAGGTAAGGTTAGCATTG
CGAAAGCCTGCAGAACGTTTATTTATCACAAGTGCCAGACCTGACTCGTCCAGACCTGACTCGTCGAGACGTGACAGGTCCAGACCTGACTCGTCGAAAGCATAGGTAAGGTTAGCATTG
CGAAAGCCTGCAGAACGTTTATTTAACACAAGTGCGTGACTGCACACGTCGTGACTGCACACGTCCAGACCTGACTCGTCCAGACCTGACTCGTCGAAAGCATAGGTAAGGTTAGCATTG
CGAAAGCCTGCAGAACGTTTATTTAGAACAAGTGCTGCACTCCACCAGTCAGCACACCACGTGTCCTGACAGCACGAGTCTGCACTCCACCAGTCGAAAGCATAGGTAAGGTTAGCATTG
CGAAAGCCTGCAGAACGTTTATTTACAACAAGTGCCAGACGAGACGTCACGTGACCAGACCTCACAGCACCAGACAGGTCACCACCTGACACGTCGAAAGCATAGGTAAGGTTAGCATTG
CGAAAGCCTGCAGAACGTTTATTTAGTACAAGTGCGTGACTGCACTCGTCTGCACTCCACGAGTCCAGACGTGACTGGTCCTGACTGCACTCGTCGAAAGCATAGGTAAGGTTAGCATTG
CGAAAGCCTGCAGAACGTTTATTTACTACAAGTGCGACACACCACGAGTCGTCACCACACGTGTCCTGACAGCACAGGTCAGCACACCACACGTCGAAAGCATAGGTAAGGTTAGCATTG
CGAAAGCCTGCAGAACGTTTATTTATGGAAAGTGCCATCCGTAGCCATCCGTTCCCTAGCGTTCCCTGACACGACAGCACAGCACCAGACACCACGAAAGCATAGGTAAGGTTAGCATTG
CGAAAGCCTGCAGAACGTTTATTTAAGTGCTCTGCGTACCCAACCGTGACAGGACTGGACAGCACACAGCTCAGCACTCCGTAGCCAAGCGTTCCGAAAGCATAGGTAAGGTTAGCATTG
CGAAAGCCTGCAGAACGTTTATTTATCTGCTCTGCCTACCAGGACAGCACAGGACACGACACCACCAGACGAGACCACACCTGACGTGACCTCACGAAAGCATAGGTAAGGTTAGCATTG
CGAAAGCCTGCAGAACGTTTATTTAACTGCTCTGCTCGACGAGACGACACGAGACGTGACGTCACAGGACACGACACCACACGACCAGACCACACGAAAGCATAGGTAAGGTTAGCATTG
CGAAAGCCTGCAGAACGTTTATTTAGATGCTCTGCGAGACCTGACCTCACCAGACTGCACTGGTCAGGACGAGACGACACTCGACCAGACCACACGAAAGCATAGGTAAGGTTAGCATTG
CGAAAGCCTGCAGAACGTTTATTTACATGCTCTGCTGGACACGACACCACCAGACTGCACTGGTCAGGACGAGACGACACGTGACAGCACAGGTCGAAAGCATAGGTAAGGTTAGCATTG
CGAAAGCCTGCAGAACGTTTATTTAGTTGCTCTGCGTACCAGGACAGCACTCGACCAGACCACACCTACCTCGACTCCACACGACGTGACGTCACGAAAGCATAGGTAAGGTTAGCATTG
CGAAAGCCTGCAGAACGTTTATTTACTTGCTCTGCGTACCAGGACAGCACAGGACGAGACGACACGTACCAGGACAGCACAGGACGAGACGACACGAAAGCATAGGTAAGGTTAGCATTG
CGAAAGCCTGCAGAACGTTTATTTATGAGCTCTGCCTACCTCGACTCCACACGACGTGACGTCACCTACCTCGACTCCACTCGACCAGACCACACGAAAGCATAGGTAAGGTTAGCATTG
CGAAAGCCTGCAGAACGTTTATTTAAGAGCTCTGCAGGACACGACACCACACGACCAGACCACACACGACTCGACACCACGTGACCAGACGTCACGAAAGCATAGGTAAGGTTAGCATTG
CGAAAGCCTGCAGAACGTTTATTTATCAGCTCTGCTCGACGAGACGACACTCGACGAGACGACACTCGACGAGACGACACTCGACGAGACGACACGAAAGCATAGGTAAGGTTAGCATTG
CGAAAGCCTGCAGAACGTTTATTTAACAGCTCTGCCTACCTCGACTCCACCTACCTCGACTCCACTGGACACGACACCACTGGACACGACACCACGAAAGCATAGGTAAGGTTAGCATTG
CGAAAGCCTGCAGAACGTTTATTTAGAAGCTCTGCACACCAGGACTGCACCAACCACGACTCCACACACCAGGACTGCACCAACCACGACTCCACGAAAGCATAGGTAAGGTTAGCATTG
CGAAAGCCTGCAGAACGTTTATTTACAAGCTCTGCCTACCTCGACTCCACAGGACGAGACGACACTGGACACGACACCACTCGACCAGACCACACGAAAGCATAGGTAAGGTTAGCATTG
CGAAAGCCTGCAGAACGTTTATTTAGTAGCTCTGCCTACCTCGACTCCACAGGACGAGACGACACCTACCTCGACTCCACTGGACACGACACCACGAAAGCATAGGTAAGGTTAGCATTG
CGAAAGCCTGCAGAACGTTTATTTACTAGCTCTGCTGGACACGACACCACTCGACCAGACCACACTGGACACGACACCACTCGACCAGACCACACGAAAGCATAGGTAAGGTTAGCATTG
CGAAAGCCTGCAGAACGTTTATTTATGTCCTCTGCCAACCTGGACTGCACGTACCAGGACAGCACGTACCAGGACAGCACTGGACACGACACCACGAAAGCATAGGTAAGGTTAGCATTG
CGAAAGCCTGCAGAACGTTTATTTAAGTCCTCTGCCAACCTGGACTGCACCTACCTCGACTCCACGTACCAGGACAGCACTGGACACGACACCACGAAAGCATAGGTAAGGTTAGCATTG
CGAAAGCCTGCAGAACGTTTATTTATCTCCTCTGCGAACCCTACCCTGACGTACCAGGACAGCACGAACCCTACCCTGACGTACCAGGACAGCACGAAAGCATAGGTAAGGTTAGCATTG
CGAAAGCCTGCAGAACGTTTATTTAACTCCTCTGCGTACCAGGACAGCACTGGACACGACACCACCAACCTGGACTGCACTGGACACGACACCACGAAAGCATAGGTAAGGTTAGCATTG
CGAAAGCCTGCAGAACGTTTATTTAGATCCTCTGCGAACCCTACCCTGACGTACCAGGACAGCACCAACCTGGACTGCACCTACCTCGACTCCACGAAAGCATAGGTAAGGTTAGCATTG
CGAAAGCCTGCAGAACGTTTATTTACATCCTCTGCACACCAGGACTGCACGAACCTCGACAGCACACACCAGGACTGCACGAACCTCGACAGCACGAAAGCATAGGTAAGGTTAGCATTG
CGAAAGCCTGCAGAACGTTTATTTAGTTCCTCTGCTCACCTGGACCTGACACACCAGGACTGCACACACCAGGACTGCACGAACCTCGACAGCACGAAAGCATAGGTAAGGTTAGCATTG
CGAAAGCCTGCAGAACGTTTATTTACTTCCTCTGCACACCAGGACTGCACGAACCTCGACAGCACTCACCTGGACCTGACACACCAGGACTGCACGAAAGCATAGGTAAGGTTAGCATTG
CGAAAGCCTGCAGAACGTTTATTTATGACCTCTGCACACCAGGACTGCACGAACCTCGACAGCACACACCAGGACTGCACGAACCTCGACAGCACGAAAGCATAGGTAAGGTTAGCATTG
CGAAAGCCTGCAGAACGTTTATTTAAGACCTCTGCGTTCCGTACCCAGACTGACCTGGACCTGACGTTCCGTACCCAGACTGACCTGGACCTGACGAAAGCATAGGTAAGGTTAGCATTG
CGAAAGCCTGCAGAACGTTTATTTATCACCTCTGCGTTCCGTACCCAGACTGACCTGGACCTGACGTTCCGTACCCAGACTGACCTGGACCTGACGAAAGCATAGGTAAGGTTAGCATTG
CGAAAGCCTGCAGAACGTTTATTTAACACCTCTGCGTTCCGTACCCAGACTGACCTGGACCTGACGTTCCGTACCCAGACTGACCTGGACCTGACGAAAGCATAGGTAAGGTTAGCATTG
CGAAAGCCTGCAGAACGTTTATTTAGAACCTCTGCGTTCCGTACCCAGACTGACCTGGACCTGACGTTCCGTACCCAGACTGACCTGGACCTGACGAAAGCATAGGTAAGGTTAGCATTG
CGAAAGCCTGCAGAACGTTTATTTACAACCTCTGCGTTCCGTACCCAGACTGACCTGGACCTGACGTTCCGTACCCAGACTGACCTGGACCTGACGAAAGCATAGGTAAGGTTAGCATTG
CGAAAGCCTGCAGAACGTTTATTTAGTACCTCTGCGTTCCGTACCCAGACTGACCTGGACCTGACGTTCCGTACCCAGACTGACCTGGACCTGACGAAAGCATAGGTAAGGTTAGCATTG
CGAAAGCCTGCAGAACGTTTATTTACTACCTCTGCCTTCCCTACCGTGACCTTCCCTACCGTGACCTTCCCTACCGTGACTGACCTGGACCTGACGAAAGCATAGGTAAGGTTAGCATTG
CGAAAGCCTGCAGAACGTTTATTTATGGACTCTGCTGACCTGGACCTGACCTTCCCTACCGTGACCTTCCCTACCGTGACCTTCCCTACCGTGACGAAAGCATAGGTAAGGTTAGCATTG
CGAAAGCCTGCAGAACGTTTATTTAAGGACTCTGCCTTCCCTACCGTGACTGACCTGGACCTGACCTTCCCTACCGTGACTGACCTGGACCTGACGAAAGCATAGGTAAGGTTAGCATTG
CGAAAGCCTGCAGAACGTTTATTTATCGACTCTGCGTTCCGTACCCAGACTGACCTGGACCTGACCTTCCCTACCGTGACTGACCTGGACCTGACGAAAGCATAGGTAAGGTTAGCATTG
CGAAAGCCTGCAGAACGTTTATTTAACGACTCTGCGTTCCGTACCCAGACTGACCTGGACCTGACGTTCCGTACCCAGACTGACCTGGACCTGACGAAAGCATAGGTAAGGTTAGCATTG
CGAAAGCCTGCAGAACGTTTATTTAGAGACTCTGCGTTCCGTACCCAGACTGACCTGGACCTGACGTTCCGTACCCAGACTGACCTGGACCTGACGAAAGCATAGGTAAGGTTAGCATTG
CGAAAGCCTGCAGAACGTTTATTTACAGACTCTGCGTTCCGAACCACGACAGACCCTACCGTGACCATCCACACCTCGACAGACCCTACCGTGACGAAAGCATAGGTAAGGTTAGCATTG
CGAAAGCCTGCAGAACGTTTATTTAGTGACTCTGCGTTCCGAACCACGACAGACCCTACCGTGACGTTCCGAACCACGACAGACCCTACCGTGACGAAAGCATAGGTAAGGTTAGCATTG
CGAAAGCCTGCAGAACGTTTATTTACTGACTCTGCCTTCCCAACCGAGACAGACCCTACCGTGACCTTCCCAACCGAGACAGACCCTACCGTGACGAAAGCATAGGTAAGGTTAGCATTG
CGAAAGCCTGCAGAACGTTTATTTATGCACTCTGCTGACCGTACCCAGACAGACCCTACCGTGACTGACCGTACCCAGACAGACCCTACCGTGACGAAAGCATAGGTAAGGTTAGCATTG
CGAAAGCCTGCAGAACGTTTATTTAAGCACTCTGCGTTCCCAACCGTGACGTTCCCAACCGTGACGTTCCCAACCGTGACGTTCCCAACCGTGACGAAAGCATAGGTAAGGTTAGCATTG
CGAAAGCCTGCAGAACGTTTATTTATCCACTCTGCCATCCGAACCCAGACCATCCGAACCCAGACGTTCCCAACCGTGACGTTCCCAACCGTGACGAAAGCATAGGTAAGGTTAGCATTG
CGAAAGCCTGCAGAACGTTTATTTAACCACTCTGCCATCCGAACCCAGACCATCCGAACCCAGACCATCCGAACCCAGACCATCCGAACCCAGACGAAAGCATAGGTAAGGTTAGCATTG
CGAAAGCCTGCAGAACGTTTATTTAGACACTCTGCGATCCACACCGAGACCATCCGAACCCAGACCATCCGAACCCAGACCATCCGAACCCAGACGAAAGCATAGGTAAGGTTAGCATTG
CGAAAGCCTGCAGAACGTTTATTTACACACTCTGCACTCCTCACCACGACCATCCGAACCCAGACACTCCTCACCACGACCATCCGAACCCAGACGAAAGCATAGGTAAGGTTAGCATTG
CGAAAGCCTGCAGAACGTTTATTTAGTCACTCTGCTCTCCAGACCTCGACGATCCACACCGAGACTCTCCAGACCTCGACGATCCACACCGAGACGAAAGCATAGGTAAGGTTAGCATTG
CGAAAGCCTGCAGAACGTTTATTTACTCACTCTGCTCTCCAGACCTCGACGATCCACACCGAGACTCTCCAGACCTCGACGATCCACACCGAGACGAAAGCATAGGTAAGGTTAGCATTG
CGAAAGCCTGCAGAACGTTTATTTATGGTCTCTGCACTCCTCACCACGACCATCCGAACCCAGACACTCCTCACCACGACCATCCGAACCCAGACGAAAGCATAGGTAAGGTTAGCATTG
CGAAAGCCTGCAGAACGTTTATTTAAGGTCTCTGCCATCCACACCTCGACCTTCCCAACCGAGACGTTCCGAACCACGACTGACCGTACCCAGACGAAAGCATAGGTAAGGTTAGCATTG
CGAAAGCCTGCAGAACGTTTATTTATCGTCTCTGCGATCCTCACCAGGACCATCCACACCTCGACGATCCTCACCAGGACGTTCCGAACCACGACGAAAGCATAGGTAAGGTTAGCATTG
CGAAAGCCTGCAGAACGTTTATTTAACGTCTCTGCGATCCTCACCAGGACGTTCCGAACCACGACGATCCTCACCAGGACCATCCACACCTCGACGAAAGCATAGGTAAGGTTAGCATTG
CGAAAGCCTGCAGAACGTTTATTTAGAGTCTCTGCGTTCCGAACCACGACTGACCGTACCCAGACCATCCACACCTCGACCTTCCCAACCGAGACGAAAGCATAGGTAAGGTTAGCATTG
CGAAAGCCTGCAGAACGTTTATTTACAGTCTCTGCGTTCCGAACCACGACTGACCGTACCCAGACGTTCCGAACCACGACAGACCCTACCGTGACGAAAGCATAGGTAAGGTTAGCATTG
CGAAAGCCTGCAGAACGTTTATTTAGTGTCTCTGCCTTCCCAACCGAGACTGACCGTACCCAGACGTTCCGAACCACGACTGACCGTACCCAGACGAAAGCATAGGTAAGGTTAGCATTG
CGAAAGCCTGCAGAACGTTTATTTACTGTCTCTGCTGACCGTACCCAGACTGACCGTACCCAGACCTTCCCAACCGAGACTGACCGTACCCAGACGAAAGCATAGGTAAGGTTAGCATTG
CGAAAGCCTGCAGAACGTTTATTTATGCTCTCTGCAGACCCTACCGTGACTCACCTGGACCTGACTGACCGTACCCAGACAGACCCTACCGTGACGAAAGCATAGGTAAGGTTAGCATTG
CGAAAGCCTGCAGAACGTTTATTTAAGCTCTCTGCAGACCAGGACTGCACTGACCTGGACCTGACAGACCAGGACTGCACAGACCAGGACTGCACGAAAGCATAGGTAAGGTTAGCATTG
CGAAAGCCTGCAGAACGTTTATTTATCCTCTCTGCAGACCAGGACTGCACCTTCCCTACCGTGACAGACCAGGACTGCACTGACCTGGACCTGACGAAAGCATAGGTAAGGTTAGCATTG
CGAAAGCCTGCAGAACGTTTATTTAACCTCTCTGCTGACCTGGACCTGACGTTCCGTACCCAGACTGACCTGGACCTGACCTTCCCTACCGTGACGAAAGCATAGGTAAGGTTAGCATTG
CGAAAGCCTGCAGAACGTTTATTTAGACTCTCTGCTGACCTGGACCTGACGTTCCGTACCCAGACTGACCTGGACCTGACGTTCCGTACCCAGACGAAAGCATAGGTAAGGTTAGCATTG
CGAAAGCCTGCAGAACGTTTATTTACACTCTCTGCCTTCCCAACCGAGACTGACCGTACCCAGACCTTCCCAACCGAGACTGACCGTACCCAGACGAAAGCATAGGTAAGGTTAGCATTG
CGAAAGCCTGCAGAACGTTTATTTAGTCTCTCTGCCTTCCCAACCGAGACTGACCGTACCCAGACCTTCCCAACCGAGACTGACCGTACCCAGACGAAAGCATAGGTAAGGTTAGCATTG
CGAAAGCCTGCAGAACGTTTATTTACTCTCTCTGCCTTCCCAACCGAGACTGACCGTACCCAGACCTTCCCAACCGAGACTGACCGTACCCAGACGAAAGCATAGGTAAGGTTAGCATTG
CGAAAGCCTGCAGAACGTTTATTTATGTGGTCTGCGTTCCGAACCACGACTGACCGTACCCAGACGTTCCGAACCACGACTGACCGTACCCAGACGAAAGCATAGGTAAGGTTAGCATTG
CGAAAGCCTGCAGAACGTTTATTTAAGTGGTCTGCAGACCCTACCGTGACAGACCCTACCGTGACTGACCGTACCCAGACAGACCCTACCGTGACGAAAGCATAGGTAAGGTTAGCATTG
CGAAAGCCTGCAGAACGTTTATTTATCTGGTCTGCTCACCTGGACCTGACACACCAGGACTGCACAGACCCTACCGTGACTCACCTGGACCTGACGAAAGCATAGGTAAGGTTAGCATTG
CGAAAGCCTGCAGAACGTTTATTTAACTGGTCTGCTCACCTGGACCTGACACACCAGGACTGCACTCACCTGGACCTGACACACCAGGACTGCACGAAAGCATAGGTAAGGTTAGCATTG
CGAAAGCCTGCAGAACGTTTATTTAGATGGTCTGCAGACCCTACCGTGACTCACCTGGACCTGACAGACCCTACCGTGACACACCAGGACTGCACGAAAGCATAGGTAAGGTTAGCATTG
CGAAAGCCTGCAGAACGTTTATTTACATGGTCTGCAGACCAGGACTGCACTCACCTCGACAGCACAGACCAGGACTGCACTCACCTCGACAGCACGAAAGCATAGGTAAGGTTAGCATTG
CGAAAGCCTGCAGAACGTTTATTTAGTTGGTCTGCTGACCTGGACCTGACTCACCTCGACAGCACAGACCAGGACTGCACTCACCTCGACAGCACGAAAGCATAGGTAAGGTTAGCATTG
CGAAAGCCTGCAGAACGTTTATTTACTTGGTCTGCTGACCTGGACCTGACTCACCTCGACAGCACTGACCTGGACCTGACTCACCTCGACAGCACGAAAGCATAGGTAAGGTTAGCATTG
CGAAAGCCTGCAGAACGTTTATTTATGAGGTCTGCTGACCTGGACCTGACACACCACGACTCCACTGACCTGGACCTGACACACCACGACTCCACGAAAGCATAGGTAAGGTTAGCATTG
CGAAAGCCTGCAGAACGTTTATTTAAGAGGTCTGCTGACCTGGACCTGACGAACCGAGACACCACAGACCAGGACTGCACGAACCGAGACACCACGAAAGCATAGGTAAGGTTAGCATTG
CGAAAGCCTGCAGAACGTTTATTTATCAGGTCTGCCTTCCCTACCGTGACTCACCTCGACAGCACTGACCTGGACCTGACACACCACGACTCCACGAAAGCATAGGTAAGGTTAGCATTG
CGAAAGCCTGCAGAACGTTTATTTAACAGGTCTGCCTTCCCTACCGTGACTCACCTCGACAGCACCTTCCCTACCGTGACTCACCTCGACAGCACGAAAGCATAGGTAAGGTTAGCATTG
CGAAAGCCTGCAGAACGTTTATTTAGAAGGTCTGCTGACCTGGACCTGACTCACCTCGACAGCACTGACCTGGACCTGACTCACCTCGACAGCACGAAAGCATAGGTAAGGTTAGCATTG
CGAAAGCCTGCAGAACGTTTATTTACAAGGTCTGCTCACCTGGACCTGACCAACCACGACTCCACTCACCTGGACCTGACCAACCACGACTCCACGAAAGCATAGGTAAGGTTAGCATTG
CGAAAGCCTGCAGAACGTTTATTTAGTAGGTCTGCTCACCTGGACCTGACCAACCACGACTCCACTCACCTGGACCTGACCAACCACGACTCCACGAAAGCATAGGTAAGGTTAGCATTG
CGAAAGCCTGCAGAACGTTTATTTACTAGGTCTGCTCACCTGGACCTGACCAACCACGACTCCACTCACCTGGACCTGACCAACCACGACTCCACGAAAGCATAGGTAAGGTTAGCATTG
CGAAAGCCTGCAGAACGTTTATTTATGTCGTCTGCTCACCTGGACCTGACCAACCACGACTCCACTCACCTGGACCTGACCAACCACGACTCCACGAAAGCATAGGTAAGGTTAGCATTG
CGAAAGCCTGCAGAACGTTTATTTAAGTCGTCTGCAGACCCTACCGTGACTCACCTGGACCTGACAGACCCTACCGTGACTCACCTGGACCTGACGAAAGCATAGGTAAGGTTAGCATTG
CGAAAGCCTGCAGAACGTTTATTTATCTCGTCTGCAGACCCTACCGTGACTCACCTGGACCTGACAGACCCTACCGTGACTCACCTGGACCTGACGAAAGCATAGGTAAGGTTAGCATTG
CGAAAGCCTGCAGAACGTTTATTTAACTCGTCTGCTCACCTGGACCTGACACACCAGGACTGCACTCACCTGGACCTGACACACCAGGACTGCACGAAAGCATAGGTAAGGTTAGCATTG
CGAAAGCCTGCAGAACGTTTATTTAGATCGTCTGCTCACCTGGACCTGACACACCAGGACTGCACTCACCTGGACCTGACACACCAGGACTGCACGAAAGCATAGGTAAGGTTAGCATTG
CGAAAGCCTGCAGAACGTTTATTTACATCGTCTGCCTACCCAGACGACACGTACCGAGACACCACCTACCCAGACGACACGTACCGAGACACCACGAAAGCATAGGTAAGGTTAGCATTG
CGAAAGCCTGCAGAACGTTTATTTAGTTCGTCTGCAGGACCTGACGTCACTGGACGTGACCACACTGGACGTGACCACACCTACCCAGACGACACGAAAGCATAGGTAAGGTTAGCATTG
CGAAAGCCTGCAGAACGTTTATTTACTTCGTCTGCAGGACCTGACGTCACTGGACGTGACCACACAGGACCTGACGTCACTGGACGTGACCACACGAAAGCATAGGTAAGGTTAGCATTG
CGAAAGCCTGCAGAACGTTTATTTATGACGTCTGCTGGACGTGACCACACCTACCCAGACGACACTGGACGTGACCACACTGGACGTGACCACACGAAAGCATAGGTAAGGTTAGCATTG
CGAAAGCCTGCAGAACGTTTATTTAAGACGTCTGCCAACCCAGACGACACGAACCGAGACACCACCAACCCAGACGACACGAACCGAGACACCACGAAAGCATAGGTAAGGTTAGCATTG
CGAAAGCCTGCAGAACGTTTATTTATCACGTCTGCGTACCGTGACCACACGAACCGAGACACCACGTACCGTGACCACACGAACCGAGACACCACGAAAGCATAGGTAAGGTTAGCATTG
CGAAAGCCTGCAGAACGTTTATTTAACACGTCTGCGAACCGAGACACCACACACCACGACTCCACCAACCCAGACGACACGAACCGAGACACCACGAAAGCATAGGTAAGGTTAGCATTG
CGAAAGCCTGCAGAACGTTTATTTAGAACGTCTGCAGACCAGGACTGCACAGACCAGGACTGCACTCACCTCGACAGCACTCACCTCGACAGCACGAAAGCATAGGTAAGGTTAGCATTG
CGAAAGCCTGCAGAACGTTTATTTACAACGTCTGCTCACCTCGACAGCACGAACCGAGACACCACAGACCAGGACTGCACACACCACGACTCCACGAAAGCATAGGTAAGGTTAGCATTG
CGAAAGCCTGCAGAACGTTTATTTAGTACGTCTGCGAACCGAGACACCACCAACCCAGACGACACACACCACGACTCCACGTACCGTGACCACACGAAAGCATAGGTAAGGTTAGCATTG
CGAAAGCCTGCAGAACGTTTATTTACTACGTCTGCACACCACGACTCCACCAACCCAGACGACACACACCACGACTCCACCAACCCAGACGACACGAAAGCATAGGTAAGGTTAGCATTG
CGAAAGCCTGCAGAACGTTTATTTATGGAGTCTGCGTACCGTGACCACACCTACCCTGACGTCACCAACCCAGACGACACGTACCGTGACCACACGAAAGCATAGGTAAGGTTAGCATTG
CGAAAGCCTGCAGAACGTTTATTTAAGGAGTCTGCAGGACCTGACGTCACAGGACCTGACGTCACAGGACCTGACGTCACAGGACCTGACGTCACGAAAGCATAGGTAAGGTTAGCATTG
CGAAAGCCTGCAGAACGTTTATTTATCGAGTCTGCAGGACCTGACGTCACAGGACCTGACGTCACAGGACCTGACGTCACAGGACCTGACGTCACGAAAGCATAGGTAAGGTTAGCATTG
CGAAAGCCTGCAGAACGTTTATTTAACGAGTCTGCTGGACGTGACCACACTGGACGTGACCACACTGGACGTGACCACACTGGACGTGACCACACGAAAGCATAGGTAAGGTTAGCATTG
CGAAAGCCTGCAGAACGTTTATTTAGAGAGTCTGCTGGACGTGACCACACTGGACGTGACCACACTGGACGTGACCACACTGGACGTGACCACACGAAAGCATAGGTAAGGTTAGCATTG
CGAAAGCCTGCAGAACGTTTATTTACAGAGTCTGCTGACCTGGACCACACTGACCTGGACCACACTGGACAGCACACGTCGTACCTCCACTGGTCGAAAGCATAGGTAAGGTTAGCATTG
CGAAAGCCTGCAGAACGTTTATTTAGTGAGTCTGCAGGACGAGACGACACCTACCGAGACCACACCAACCCAGACTCGTCTGGACGTGACACGTCGAAAGCATAGGTAAGGTTAGCATTG
CGAAAGCCTGCAGAACGTTTATTTACTGAGTCTGCCAGACCAGACCAGACTCGACTGCACCTGACCTGACCTGACCTGACCTACCGAGACCAGACGAAAGCATAGGTAAGGTTAGCATTG
CGAAAGCCTGCAGAACGTTTATTTATGCAGTCTGCTCGACAGCACGACTCAGGACAGGACACGTCTGACCCAACCGTGACGAACCCTACCCTGACGAAAGCATAGGTAAGGTTAGCATTG
CGAAAGCCTGCAGAACGTTTATTTAAGCAGTCTGCGAGACGACTCTCACGACCACCAGACTGCTCACGACCAGTCGATCGGACACAGGACCAGTCGAAAGCATAGGTAAGGTTAGCATTG
CGAAAGCCTGCAGAACGTTTATTTATCCAGTCTGCTGCACCTAGGCTCAGTGGACACCACCTCTCCTGACGTTGGCAGAGCTGACTGCACGACTCGAAAGCATAGGTAAGGTTAGCATTG
CGAAAGCCTGCAGAACGTTTATTTAACCAGTCTGCTCGACGATCGTGCTGTCACCTCGTCGTTGGGTGACACTCGCAGTGGAACCTGGTCTCTGGGAAAGCATAGGTAAGGTTAGCATTG
CGAAAGCCTGCAGAACGTTTATTTAGACAGTCTGCTGGACACTCGACCTGCAACCTGCTCCAAGGTGGACGATCGAGCTGTCACCCAGTCTCAGGGAAAGCATAGGTAAGGTTAGCATTG
CGAAAGCCTGCAGAACGTTTATTTACACAGTCTGCGTACCCTAGGCAGTGCAACCTGCTCTCTCGACACCCTAGGGAGTGACACCGTGTCTGTCGGAAAGCATAGGTAAGGTTAGCATTG
CGAAAGCCTGCAGAACGTTTATTTAGTCAGTCTGCTGGACAGTCGCTGTGAGGACGACTCCTTCGCTACCTGTCGGTGTGCTACCTCCTCGATCGGAAAGCATAGGTAAGGTTAGCATTG
CGAAAGCCTGCAGAACGTTTATTTACTCAGTCTGCTCGACAGTCGCTGTGTCGACCACTCTGACGAGGACTCTCGTGCTGTCGACCACTCTGACGGAAAGCATAGGTAAGGTTAGCATTG
CGAAAGCCTGCAGAACGTTTATTTATGGTGTCTGCAGGACCTAGGTGCTGTCGACGACTCTCACGAGGACTGTCGGTGTGTCGACGACTCTCACGGAAAGCATAGGTAAGGTTAGCATTG
CGAAAGCCTGCAGAACGTTTATTTAAGGTGTCTGCACGACTGAGGTCCAGAGGACTGGTCTCAGGCTGACCAAGGTGGTGGTGACCAGTCCTAGGGAAAGCATAGGTAAGGTTAGCATTG
CGAAAGCCTGCAGAACGTTTATTTATCGTGTCTGCAGCACCTTGGGAGAGCAGACTGGTCGTTGGGAGACCATGGGTGAGAGGACCTCACGTTGGGAAAGCATAGGTAAGGTTAGCATTG
CGAAAGCCTGCAGAACGTTTATTTAACGTGTCTGCAGCACAGTGGAGACGACGACACCACGACTCACCACGTTGGTGGAGCTGACAGGTCACTGGGAAAGCATAGGTAAGGTTAGCATTG
CGAAAGCCTGCAGAACGTTTATTTAGAGTGTCTGCAGGACGTGTCACAGGCTACCGAGACACGTCACGACACCTCCTAGGCTACCGTGACCAGTCGAAAGCATAGGTAAGGTTAGCATTG
CGAAAGCCTGCAGAACGTTTATTTACAGTGTCTGCGAGACGAGTCCATGGTGGACGTGACACGTCGAGACGTGTCCTTGGGTACCGTGACACGTCGAAAGCATAGGTAAGGTTAGCATTG
CGAAAGCCTGCAGAACGTTTATTTAGTGTGTCTGCTCGACAGCACTCCTCCTGACTGCACGTGTCCAGACCTCACTGTGGACGACGTGACGAGTCGAAAGCATAGGTAAGGTTAGCATTG
CGAAAGCCTGCAGAACGTTTATTTACTGTGTCTGCGAACCTCGACCTCACTCGACGAGACCTCACCTACCGAGACACGTCCTGACCTGACCAGTCGAAAGCATAGGTAAGGTTAGCATTG
CGAAAGCCTGCAGAACGTTTATTTATGCTGTCTGCGTTCCGTACCACCACGAACCTCGACCACACTCACCTGGACCACACGTACCTCGACCACACGAAAGCATAGGTAAGGTTAGCATTG
CGAAAGCCTGCAGAACGTTTATTTAAGCTGTCTGCGATGGACTCGGTGAGTCCTCGTAGGCTGAGGTTCCCAGTCGAAGGTCGACGAAGGAGCAGGAAAGCATAGGTAAGGTTAGCATTG
CGAAAGCCTGCAGAACGTTTATTTATCCTGTCTGCGATCCTGTCCGTTCCTGAGCTCTGCCAAGCTGAGGTGAGGGTTCGCAGACACGACGTGTCGAAAGCATAGGTAAGGTTAGCATTG
CGAAAGCCTGCAGAACGTTTATTTAACCTGTCTGCAGTCCGTTCCCTTCCTGTCCGAACCTCGACAGAGCACAGCGAAGCTGTGCGTTGCACAGCGAAAGCATAGGTAAGGTTAGCATTG
CGAAAGCCTGCAGAACGTTTATTTAGACTGTCTGCACAGCTCTGCGAAGCAGTCCACAGCGAACCGAACCGAACCTCGACAGACCCTACCTCCACGAAAGCATAGGTAAGGTTAGCATTG
CGAAAGCCTGCAGAACGTTTATTTACACTGTCTGCAGCACTCCACGAGTCAGCACAGCACCAGTCCAACCGTACCTGCACGAGACACGACCACACGAAAGCATAGGTAAGGTTAGCATTG
CGAAAGCCTGCAGAACGTTTATTTAGTCTGTCTGCGACACCTCACCACTCGAGACAGCACTGCTCACCACCACACTGCTCTCCACACCACAGCTCGAAAGCATAGGTAAGGTTAGCATTG
CGAAAGCCTGCAGAACGTTTATTTACTCTGTCTGCCAGACTGCACGTGTCAGGACCTGACGAGTCAGGACGAGACTCGTCCAACCTCGACAGGTCGAAAGCATAGGTAAGGTTAGCATTG
CGAAAGCCTGCAGAACGTTTATTTATGTGATCTGCCTGACTCCACTGCTCTCCACGACACCTGTCACGACGTGACGAGTCCAGACAGCACGAGTCGAAAGCATAGGTAAGGTTAGCATTG
CGAAAGCCTGCAGAACGTTTATTTAAGTGATCTGCGACACCACACACCTCACCACGACACTCCTCGACACCACACACCTCACCACGACACTCCTCGAAAGCATAGGTAAGGTTAGCATTG
CGAAAGCCTGCAGAACGTTTATTTATCTGATCTGCACCACGACACTCCTCTCCACACCACAGCTCGACACCACACACCTCTCCACACCACAGCTCGAAAGCATAGGTAAGGTTAGCATTG
CGAAAGCCTGCAGAACGTTTATTTAACTGATCTGCACCACGACACTCCTCTCCACACCACAGCTCACCACGACACTCCTCTCCACACCACAGCTCGAAAGCATAGGTAAGGTTAGCATTG
CGAAAGCCTGCAGAACGTTTATTTAGATGATCTGCTCCACACCACAGCTCAGCACTCCACTGCTCTCCACACCACAGCTCAGCACTCCACTGCTCGAAAGCATAGGTAAGGTTAGCATTG
CGAAAGCCTGCAGAACGTTTATTTACATGATCTGCTCCACGACACCTGTCACCACCACACTGCTCTCCACGACACCTGTCACCACCACACTGCTCGAAAGCATAGGTAAGGTTAGCATTG
CGAAAGCCTGCAGAACGTTTATTTAGTTGATCTGCTCCACGACACCTGTCACCACCACACTGCTCTCCACGACACCTGTCACCACCACACTGCTCGAAAGCATAGGTAAGGTTAGCATTG
CGAAAGCCTGCAGAACGTTTATTTACTTGATCTGCTCCACGACACCTGTCACCACCACACTGCTCTCCACGACACCTGTCACCACCACACTGCTCGAAAGCATAGGTAAGGTTAGCATTG
CGAAAGCCTGCAGAACGTTTATTTATGAGATCTGCTCCACGACACCTGTCACCACCACACTGCTCTCCACGACACCTGTCACCACCACACTGCTCGAAAGCATAGGTAAGGTTAGCATTG
CGAAAGCCTGCAGAACGTTTATTTAAGAGATCTGCTGCACCACACGTGTCTGCACCACACGTGTCAGCACGTCACCTGTCTGCACCACACGTGTCGAAAGCATAGGTAAGGTTAGCATTG
CGAAAGCCTGCAGAACGTTTATTTATCAGATCTGCGTGACACCACGAGTCCTGACGACACCAGTCCTGACGACACCAGTCCTGACGACACCAGTCGAAAGCATAGGTAAGGTTAGCATTG
CGAAAGCCTGCAGAACGTTTATTTAACAGATCTGCGTGACACCACGAGTCGTGACACCACGAGTCGTGACACCACGAGTCGTGACACCACGAGTCGAAAGCATAGGTAAGGTTAGCATTG
CGAAAGCCTGCAGAACGTTTATTTAGAAGATCTGCCTGACGACACCAGTCCTGACGACACCAGTCCTGACGACACCAGTCCTGACGACACCAGTCGAAAGCATAGGTAAGGTTAGCATTG
CGAAAGCCTGCAGAACGTTTATTTACAAGATCTGCGTGACTCCACCAGTCCTGACACCACGTGTCCTGACACCACGTGTCCTGACACCACGTGTCGAAAGCATAGGTAAGGTTAGCATTG
CGAAAGCCTGCAGAACGTTTATTTAGTAGATCTGCCAGACAGCACGAGTCCAGACAGCACGAGTCGTGACTCCACCAGTCGTGACTCCACCAGTCGAAAGCATAGGTAAGGTTAGCATTG
CGAAAGCCTGCAGAACGTTTATTTACTAGATCTGCGTGACTCCACCAGTCCAGACAGCACGAGTCCAGACAGCACGAGTCCAGACAGCACGAGTCGAAAGCATAGGTAAGGTTAGCATTG
CGAAAGCCTGCAGAACGTTTATTTATGTCATCTGCGTGACTCCACCAGTCGTGACTCCACCAGTCGTGACTCCACCAGTCCAGACAGCACGAGTCGAAAGCATAGGTAAGGTTAGCATTG
CGAAAGCCTGCAGAACGTTTATTTAAGTCATCTGCCTGACTCCACTGCTCCTGACTCCACTGCTCCTGACTCCACTGCTCCTGACTCCACTGCTCGAAAGCATAGGTAAGGTTAGCATTG
CGAAAGCCTGCAGAACGTTTATTTATCTCATCTGCCTGACTCCACTGCTCCTGACTCCACTGCTCCTGACTCCACTGCTCCTGACTCCACTGCTCGAAAGCATAGGTAAGGTTAGCATTG
CGAAAGCCTGCAGAACGTTTATTTAACTCATCTGCCAGACTGCACGTGTCGAGACCTGACCAGTCGTGACAGCACCTGTCGTGACAGCACCTGTCGAAAGCATAGGTAAGGTTAGCATTG
CGAAAGCCTGCAGAACGTTTATTTAGATCATCTGCGAGACCTGACCAGTCTCGACCAGACACGTCGAGACCTGACCAGTCACGACGTGACGAGTCGAAAGCATAGGTAAGGTTAGCATTG
CGAAAGCCTGCAGAACGTTTATTTACATCATCTGCGTGACTGCACTCCTCCAGACTGCACCTGTCGTGACTGCACTCCTCGTGACAGCACTGCTCGAAAGCATAGGTAAGGTTAGCATTG
CGAAAGCCTGCAGAACGTTTATTTAGTTCATCTGCCTGACAGCACACCTCCAGACTGCACCTGTCCTGACAGCACACCTCCAGACTGCACCTGTCGAAAGCATAGGTAAGGTTAGCATTG
CGAAAGCCTGCAGAACGTTTATTTACTTCATCTGCCTGACAGCACACCTCCAGACTGCACCTGTCCTGACAGCACACCTCCAGACTGCACCTGTCGAAAGCATAGGTAAGGTTAGCATTG
CGAAAGCCTGCAGAACGTTTATTTATGACATCTGCCTGACAGCACACCTCCAGACTGCACCTGTCCTGACAGCACACCTCCAGACTGCACCTGTCGAAAGCATAGGTAAGGTTAGCATTG
CGAAAGCCTGCAGAACGTTTATTTAAGACATCTGCCAGACCTGACTCGTCACGACCAGACTGGTCGAGACGTGACAGGTCACGACCAGACTGGTCGAAAGCATAGGTAAGGTTAGCATTG
CGAAAGCCTGCAGAACGTTTATTTATCACATCTGCCTGACAGCACGAGTCCAGACCTGACTCGTCGTGACTGCACACGTCGAGACGTGACAGGTCGAAAGCATAGGTAAGGTTAGCATTG
CGAAAGCCTGCAGAACGTTTATTTAACACATCTGCGTGACTGCACACGTCGTGACTGCACACGTCCTGACAGCACGAGTCGTGACTGCACACGTCGAAAGCATAGGTAAGGTTAGCATTG
CGAAAGCCTGCAGAACGTTTATTTAGAACATCTGCGAGACGTGACAGGTCGTGACTGCACACGTCCAGACCTGACTCGTCGTGACTGCACACGTCGAAAGCATAGGTAAGGTTAGCATTG
CGAAAGCCTGCAGAACGTTTATTTACAACATCTGCACGACTCGACGACACACGACTCGACGACACTGCACGAGACTGGTCTGCACGAGACTGGTCGAAAGCATAGGTAAGGTTAGCATTG
CGAAAGCCTGCAGAACGTTTATTTAGTACATCTGCACGACCAGACCTCACGAGACGTGACTGGTCACGACGAGACGTCACGAGACCAGACCTCACGAAAGCATAGGTAAGGTTAGCATTG
CGAAAGCCTGCAGAACGTTTATTTACTACATCTGCTCCACAGCACTCGTCACCACTCCACACGTCGAGACGTGACGTCACCAGACCTGACCTCACGAAAGCATAGGTAAGGTTAGCATTG
CGAAAGCCTGCAGAACGTTTATTTATGGAATCTGCACTCCGAAGCACTCCACTCCGAAGCACTCCGTGACTCGACTGCACGTGACTCGACTGCACGAAAGCATAGGTAAGGTTAGCATTG
CGAAAGCCTGCAGAACGTTTATTTAAGTGCACTGCCTACCGTACCCTGACTGGACCTACCTGCACCAAGCGAAGCCATCCCAAGCGAAGCCATCCGAAAGCATAGGTAAGGTTAGCATTG
CGAAAGCCTGCAGAACGTTTATTTATCTGCACTGCAGGACACGACACCACAGGACACGACACCACGTGACCAGACGTCACCTGACGTGACCTCACGAAAGCATAGGTAAGGTTAGCATTG
CGAAAGCCTGCAGAACGTTTATTTAACTGCACTGCGAGACGTGACGTCACCAGACCTGACCTCACACGACCAGACCACACGAGACGTGACGTCACGAAAGCATAGGTAAGGTTAGCATTG
CGAAAGCCTGCAGAACGTTTATTTAGATGCACTGCGTGACAGCACAGGTCCTGACTCCACTCGTCTCGACCAGACCACACACGACGTGACGTCACGAAAGCATAGGTAAGGTTAGCATTG
CGAAAGCCTGCAGAACGTTTATTTACATGCACTGCACGACGTGACGTCACTCGACCAGACCACACACGACGTGACGTCACTCGACCAGACCACACGAAAGCATAGGTAAGGTTAGCATTG
CGAAAGCCTGCAGAACGTTTATTTAGTTGCACTGCGAGACCTGACCTCACAGGACGAGACGACACACGACGTGACGTCACTCGACCAGACCACACGAAAGCATAGGTAAGGTTAGCATTG
CGAAAGCCTGCAGAACGTTTATTTACTTGCACTGCACGACGTGACGTCACAGGACGAGACGACACGAGACCTGACCTCACAGGACGAGACGACACGAAAGCATAGGTAAGGTTAGCATTG
CGAAAGCCTGCAGAACGTTTATTTATGAGCACTGCACGACGTGACGTCACAGGACGAGACGACACACGACGTGACGTCACAGGACGAGACGACACGAAAGCATAGGTAAGGTTAGCATTG
CGAAAGCCTGCAGAACGTTTATTTAAGAGCACTGCACGACCAGACCACACACGACCAGACCACACGAGACACGACGACACCAGACGAGACCACACGAAAGCATAGGTAAGGTTAGCATTG
CGAAAGCCTGCAGAACGTTTATTTATCAGCACTGCGAGACGTGACGTCACCAGACCTGACCTCACGAGACGTGACGTCACGAGACGTGACGTCACGAAAGCATAGGTAAGGTTAGCATTG
CGAAAGCCTGCAGAACGTTTATTTAACAGCACTGCTCGACCAGACCACACTCGACCAGACCACACACGACGTGACGTCACACGACGTGACGTCACGAAAGCATAGGTAAGGTTAGCATTG
CGAAAGCCTGCAGAACGTTTATTTAGAAGCACTGCGTACCGAGACACCACCAACCACGACTCCACCTACCCAGACGACACGTACCGAGACACCACGAAAGCATAGGTAAGGTTAGCATTG
CGAAAGCCTGCAGAACGTTTATTTACAAGCACTGCTGGACACGACACCACAGGACGAGACGACACAGGACGAGACGACACTCGACCAGACCACACGAAAGCATAGGTAAGGTTAGCATTG
CGAAAGCCTGCAGAACGTTTATTTAGTAGCACTGCTGGACACGACACCACAGGACGAGACGACACTGGACACGACACCACTGGACACGACACCACGAAAGCATAGGTAAGGTTAGCATTG
CGAAAGCCTGCAGAACGTTTATTTACTAGCACTGCAGGACGAGACGACACTCGACCAGACCACACAGGACGAGACGACACTCGACCAGACCACACGAAAGCATAGGTAAGGTTAGCATTG
CGAAAGCCTGCAGAACGTTTATTTATGTCCACTGCGTACCAGGACAGCACGTACCAGGACAGCACTGGACACGACACCACTGGACACGACACCACGAAAGCATAGGTAAGGTTAGCATTG
CGAAAGCCTGCAGAACGTTTATTTAAGTCCACTGCCTACCTCGACTCCACCTACCTCGACTCCACTGGACACGACACCACTGGACACGACACCACGAAAGCATAGGTAAGGTTAGCATTG
CGAAAGCCTGCAGAACGTTTATTTATCTCCACTGCCTACCTCGACTCCACCTACCTCGACTCCACCTACCTCGACTCCACGTACCAGGACAGCACGAAAGCATAGGTAAGGTTAGCATTG
CGAAAGCCTGCAGAACGTTTATTTAACTCCACTGCAGGACGAGACGACACTGGACACGACACCACTGGACACGACACCACTGGACACGACACCACGAAAGCATAGGTAAGGTTAGCATTG
CGAAAGCCTGCAGAACGTTTATTTAGATCCACTGCCTACCTCGACTCCACGTACCAGGACAGCACTGGACACGACACCACTGGACACGACACCACGAAAGCATAGGTAAGGTTAGCATTG
CGAAAGCCTGCAGAACGTTTATTTACATCCACTGCGAACCTCGACAGCACACACCAGGACTGCACGAACCTCGACAGCACACACCAGGACTGCACGAAAGCATAGGTAAGGTTAGCATTG
CGAAAGCCTGCAGAACGTTTATTTAGTTCCACTGCACACCAGGACTGCACTCACCTGGACCTGACACACCAGGACTGCACTCACCTGGACCTGACGAAAGCATAGGTAAGGTTAGCATTG
CGAAAGCCTGCAGAACGTTTATTTACTTCCACTGCACACCAGGACTGCACTCACCTGGACCTGACACACCAGGACTGCACTCACCTGGACCTGACGAAAGCATAGGTAAGGTTAGCATTG
CGAAAGCCTGCAGAACGTTTATTTATGACCACTGCGAACCTCGACAGCACACACCAGGACTGCACGAACCTCGACAGCACACACCAGGACTGCACGAAAGCATAGGTAAGGTTAGCATTG
CGAAAGCCTGCAGAACGTTTATTTAAGACCACTGCTCACCTCGACAGCACTCACCTCGACAGCACTCACCTCGACAGCACTCACCTCGACAGCACGAAAGCATAGGTAAGGTTAGCATTG
CGAAAGCCTGCAGAACGTTTATTTATCACCACTGCTCACCTCGACAGCACTCACCTCGACAGCACTCACCTCGACAGCACTCACCTCGACAGCACGAAAGCATAGGTAAGGTTAGCATTG
CGAAAGCCTGCAGAACGTTTATTTAACACCACTGCTCACCTCGACAGCACTCACCTCGACAGCACTCACCTCGACAGCACTCACCTCGACAGCACGAAAGCATAGGTAAGGTTAGCATTG
CGAAAGCCTGCAGAACGTTTATTTAGAACCACTGCTCACCTCGACAGCACTCACCTCGACAGCACTCACCTCGACAGCACTCACCTCGACAGCACGAAAGCATAGGTAAGGTTAGCATTG
CGAAAGCCTGCAGAACGTTTATTTACAACCACTGCGTTCCGTACCCAGACCATCCCAACCGAGACGTTCCGTACCCAGACCATCCCAACCGAGACGAAAGCATAGGTAAGGTTAGCATTG
CGAAAGCCTGCAGAACGTTTATTTAGTACCACTGCCTTCCCTACCGTGACGTTCCGTACCCAGACCTTCCCTACCGTGACCATCCCAACCGAGACGAAAGCATAGGTAAGGTTAGCATTG
CGAAAGCCTGCAGAACGTTTATTTACTACCACTGCTGACCTGGACCTGACCTTCCCTACCGTGACTGACCTGGACCTGACGTTCCGTACCCAGACGAAAGCATAGGTAAGGTTAGCATTG
CGAAAGCCTGCAGAACGTTTATTTATGGACACTGCAGACCAGGACTGCACTGACCTGGACCTGACTGACCTGGACCTGACCTTCCCTACCGTGACGAAAGCATAGGTAAGGTTAGCATTG
CGAAAGCCTGCAGAACGTTTATTTAAGGACACTGCAGACCAGGACTGCACAGACCAGGACTGCACAGACCAGGACTGCACAGACCAGGACTGCACGAAAGCATAGGTAAGGTTAGCATTG
CGAAAGCCTGCAGAACGTTTATTTATCGACACTGCTGACCTGGACCTGACAGACCAGGACTGCACAGACCAGGACTGCACAGACCAGGACTGCACGAAAGCATAGGTAAGGTTAGCATTG
CGAAAGCCTGCAGAACGTTTATTTAACGACACTGCCTTCCCTACCGTGACTGACCTGGACCTGACCTTCCCTACCGTGACTGACCTGGACCTGACGAAAGCATAGGTAAGGTTAGCATTG
CGAAAGCCTGCAGAACGTTTATTTAGAGACACTGCGTTCCGTACCCAGACCTTCCCTACCGTGACCTTCCCTACCGTGACTGACCTGGACCTGACGAAAGCATAGGTAAGGTTAGCATTG
CGAAAGCCTGCAGAACGTTTATTTACAGACACTGCTGACCGTACCCAGACTGACCGTACCCAGACTGACCGTACCCAGACTGACCGTACCCAGACGAAAGCATAGGTAAGGTTAGCATTG
CGAAAGCCTGCAGAACGTTTATTTAGTGACACTGCTGACCGTACCCAGACTGACCGTACCCAGACTGACCGTACCCAGACTGACCGTACCCAGACGAAAGCATAGGTAAGGTTAGCATTG
CGAAAGCCTGCAGAACGTTTATTTACTGACACTGCAGACCCTACCGTGACAGACCCTACCGTGACAGACCCTACCGTGACAGACCCTACCGTGACGAAAGCATAGGTAAGGTTAGCATTG
CGAAAGCCTGCAGAACGTTTATTTATGCACACTGCAGACCCTACCGTGACTCACCTGGACCTGACAGACCCTACCGTGACTCACCTGGACCTGACGAAAGCATAGGTAAGGTTAGCATTG
CGAAAGCCTGCAGAACGTTTATTTAAGCACACTGCCTTCCGTACCCTGACGTTCCCAACCGTGACCTTCCGTACCCTGACGTTCCCAACCGTGACGAAAGCATAGGTAAGGTTAGCATTG
CGAAAGCCTGCAGAACGTTTATTTATCCACACTGCGTTCCCAACCGTGACCATCCGAACCCAGACCTTCCGTACCCTGACCATCCGAACCCAGACGAAAGCATAGGTAAGGTTAGCATTG
CGAAAGCCTGCAGAACGTTTATTTAACCACACTGCGTTCCCAACCGTGACCATCCGAACCCAGACGTTCCCAACCGTGACCATCCGAACCCAGACGAAAGCATAGGTAAGGTTAGCATTG
CGAAAGCCTGCAGAACGTTTATTTAGACACACTGCCATCCGAACCCAGACGATCCACACCGAGACGTTCCCAACCGTGACGATCCACACCGAGACGAAAGCATAGGTAAGGTTAGCATTG
CGAAAGCCTGCAGAACGTTTATTTACACACACTGCTGACCCAACCGTGACTGACCCAACCGTGACAGACCGTACCCTGACTGACCCAACCGTGACGAAAGCATAGGTAAGGTTAGCATTG
CGAAAGCCTGCAGAACGTTTATTTAGTCACACTGCCTTCCGAACCCAGACCTTCCGAACCCAGACTGACCCAACCGTGACCTTCCGAACCCAGACGAAAGCATAGGTAAGGTTAGCATTG
CGAAAGCCTGCAGAACGTTTATTTACTCACACTGCTGACCCAACCGTGACCTTCCGAACCCAGACCTTCCGAACCCAGACCTTCCGAACCCAGACGAAAGCATAGGTAAGGTTAGCATTG
CGAAAGCCTGCAGAACGTTTATTTATGGTCACTGCAGACCGTACCCTGACTGACCCAACCGTGACTGACCCAACCGTGACTGACCCAACCGTGACGAAAGCATAGGTAAGGTTAGCATTG
CGAAAGCCTGCAGAACGTTTATTTAAGGTCACTGCTGACCGTACCCAGACTGACCGTACCCAGACTGACCGTACCCAGACTGACCGTACCCAGACGAAAGCATAGGTAAGGTTAGCATTG
CGAAAGCCTGCAGAACGTTTATTTATCGTCACTGCTGACCGTACCCAGACCTTCCCAACCGAGACTGACCGTACCCAGACCTTCCCAACCGAGACGAAAGCATAGGTAAGGTTAGCATTG
CGAAAGCCTGCAGAACGTTTATTTAACGTCACTGCTGACCGTACCCAGACCTTCCCAACCGAGACTGACCGTACCCAGACCTTCCCAACCGAGACGAAAGCATAGGTAAGGTTAGCATTG
CGAAAGCCTGCAGAACGTTTATTTAGAGTCACTGCTGACCGTACCCAGACTGACCGTACCCAGACTGACCGTACCCAGACTGACCGTACCCAGACGAAAGCATAGGTAAGGTTAGCATTG
CGAAAGCCTGCAGAACGTTTATTTACAGTCACTGCAGACCCTACCGTGACAGACCCTACCGTGACAGACCCTACCGTGACAGACCCTACCGTGACGAAAGCATAGGTAAGGTTAGCATTG
CGAAAGCCTGCAGAACGTTTATTTAGTGTCACTGCACACCAGGACTGCACTCACCTGGACCTGACTCACCTGGACCTGACAGACCCTACCGTGACGAAAGCATAGGTAAGGTTAGCATTG
CGAAAGCCTGCAGAACGTTTATTTACTGTCACTGCACACCAGGACTGCACACACCAGGACTGCACACACCAGGACTGCACTCACCTGGACCTGACGAAAGCATAGGTAAGGTTAGCATTG
CGAAAGCCTGCAGAACGTTTATTTATGCTCACTGCTCACCTGGACCTGACACACCAGGACTGCACTCACCTGGACCTGACACACCAGGACTGCACGAAAGCATAGGTAAGGTTAGCATTG
CGAAAGCCTGCAGAACGTTTATTTAAGCTCACTGCAGACCCTACCGTGACTCACCTGGACCTGACAGACCCTACCGTGACTCACCTGGACCTGACGAAAGCATAGGTAAGGTTAGCATTG
CGAAAGCCTGCAGAACGTTTATTTATCCTCACTGCAGACCCTACCGTGACTCACCTGGACCTGACAGACCCTACCGTGACTCACCTGGACCTGACGAAAGCATAGGTAAGGTTAGCATTG
CGAAAGCCTGCAGAACGTTTATTTAACCTCACTGCAGACCCTACCGTGACTCACCTGGACCTGACAGACCCTACCGTGACTCACCTGGACCTGACGAAAGCATAGGTAAGGTTAGCATTG
CGAAAGCCTGCAGAACGTTTATTTAGACTCACTGCAGACCCTACCGTGACTCACCTGGACCTGACAGACCCTACCGTGACTCACCTGGACCTGACGAAAGCATAGGTAAGGTTAGCATTG
CGAAAGCCTGCAGAACGTTTATTTACACTCACTGCGAACCTCGACAGCACACACCAGGACTGCACGAACCTCGACAGCACACACCAGGACTGCACGAAAGCATAGGTAAGGTTAGCATTG
CGAAAGCCTGCAGAACGTTTATTTAGTCTCACTGCACACCAGGACTGCACTCACCTGGACCTGACGAACCTCGACAGCACTCACCTGGACCTGACGAAAGCATAGGTAAGGTTAGCATTG
CGAAAGCCTGCAGAACGTTTATTTACTCTCACTGCTCACCTGGACCTGACAGACCCTACCGTGACACACCAGGACTGCACTCACCTGGACCTGACGAAAGCATAGGTAAGGTTAGCATTG
CGAAAGCCTGCAGAACGTTTATTTATGTGGACTGCAGACCCTACCGTGACAGACCCTACCGTGACTCACCTGGACCTGACAGACCCTACCGTGACGAAAGCATAGGTAAGGTTAGCATTG
CGAAAGCCTGCAGAACGTTTATTTAAGTGGACTGCACACCAGGACTGCACAGACCCTACCGTGACTCACCTGGACCTGACTGACCGTACCCAGACGAAAGCATAGGTAAGGTTAGCATTG
CGAAAGCCTGCAGAACGTTTATTTATCTGGACTGCACACCAGGACTGCACTCACCTGGACCTGACACACCAGGACTGCACAGACCCTACCGTGACGAAAGCATAGGTAAGGTTAGCATTG
CGAAAGCCTGCAGAACGTTTATTTAACTGGACTGCTCACCTGGACCTGACAGACCCTACCGTGACACACCAGGACTGCACAGACCCTACCGTGACGAAAGCATAGGTAAGGTTAGCATTG
CGAAAGCCTGCAGAACGTTTATTTAGATGGACTGCAGACCCTACCGTGACTGACCGTACCCAGACAGACCCTACCGTGACTGACCGTACCCAGACGAAAGCATAGGTAAGGTTAGCATTG
CGAAAGCCTGCAGAACGTTTATTTACATGGACTGCGTTCCGTACCCAGACGTTCCGTACCCAGACGTTCCGTACCCAGACGTTCCGTACCCAGACGAAAGCATAGGTAAGGTTAGCATTG
CGAAAGCCTGCAGAACGTTTATTTAGTTGGACTGCGTTCCGTACCCAGACGTTCCGTACCCAGACGTTCCGTACCCAGACGTTCCGTACCCAGACGAAAGCATAGGTAAGGTTAGCATTG
CGAAAGCCTGCAGAACGTTTATTTACTTGGACTGCGTTCCGTACCCAGACGTTCCGTACCCAGACGTTCCGTACCCAGACGTTCCGTACCCAGACGAAAGCATAGGTAAGGTTAGCATTG
CGAAAGCCTGCAGAACGTTTATTTATGAGGACTGCGTTCCGTACCCAGACGTTCCGTACCCAGACGTTCCGTACCCAGACGTTCCGTACCCAGACGAAAGCATAGGTAAGGTTAGCATTG
CGAAAGCCTGCAGAACGTTTATTTAAGAGGACTGCAGACCAGGACTGCACCTTCCCTACCGTGACAGACCAGGACTGCACCTTCCCTACCGTGACGAAAGCATAGGTAAGGTTAGCATTG
CGAAAGCCTGCAGAACGTTTATTTATCAGGACTGCTCACCTCGACAGCACCTTCCCTACCGTGACAGACCAGGACTGCACCTTCCCTACCGTGACGAAAGCATAGGTAAGGTTAGCATTG
CGAAAGCCTGCAGAACGTTTATTTAACAGGACTGCGAACCGAGACACCACTGACCTGGACCTGACTCACCTCGACAGCACCTTCCCTACCGTGACGAAAGCATAGGTAAGGTTAGCATTG
CGAAAGCCTGCAGAACGTTTATTTAGAAGGACTGCGTACCGTGACCACACTCACCTCGACAGCACCAACCCAGACGACACAGACCAGGACTGCACGAAAGCATAGGTAAGGTTAGCATTG
CGAAAGCCTGCAGAACGTTTATTTACAAGGACTGCTCACCTGGACCTGACAGACCCTACCGTGACTCACCTGGACCTGACAGACCCTACCGTGACGAAAGCATAGGTAAGGTTAGCATTG
CGAAAGCCTGCAGAACGTTTATTTAGTAGGACTGCTCACCTGGACCTGACAGACCCTACCGTGACTCACCTGGACCTGACAGACCCTACCGTGACGAAAGCATAGGTAAGGTTAGCATTG
CGAAAGCCTGCAGAACGTTTATTTACTAGGACTGCTCACCTGGACCTGACAGACCCTACCGTGACTCACCTGGACCTGACAGACCCTACCGTGACGAAAGCATAGGTAAGGTTAGCATTG
CGAAAGCCTGCAGAACGTTTATTTATGTCGACTGCTCACCTGGACCTGACAGACCCTACCGTGACTCACCTGGACCTGACAGACCCTACCGTGACGAAAGCATAGGTAAGGTTAGCATTG
CGAAAGCCTGCAGAACGTTTATTTAAGTCGACTGCGAACCTCGACAGCACGAACCTCGACAGCACACACCAGGACTGCACGAACCTCGACAGCACGAAAGCATAGGTAAGGTTAGCATTG
CGAAAGCCTGCAGAACGTTTATTTATCTCGACTGCGAACCTCGACAGCACCAACCACGACTCCACGAACCTCGACAGCACCAACCACGACTCCACGAAAGCATAGGTAAGGTTAGCATTG
CGAAAGCCTGCAGAACGTTTATTTAACTCGACTGCGAACCTCGACAGCACCAACCACGACTCCACGAACCTCGACAGCACCAACCACGACTCCACGAAAGCATAGGTAAGGTTAGCATTG
CGAAAGCCTGCAGAACGTTTATTTAGATCGACTGCCAACCACGACTCCACGTACCGAGACACCACCAACCACGACTCCACCAACCACGACTCCACGAAAGCATAGGTAAGGTTAGCATTG
CGAAAGCCTGCAGAACGTTTATTTACATCGACTGCGAACCTCGACAGCACGTACCGAGACACCACGAACCTCGACAGCACGTACCGAGACACCACGAAAGCATAGGTAAGGTTAGCATTG
CGAAAGCCTGCAGAACGTTTATTTAGTTCGACTGCGTACCGAGACACCACCTACCCAGACGACACCAACCACGACTCCACCTACCCAGACGACACGAAAGCATAGGTAAGGTTAGCATTG
CGAAAGCCTGCAGAACGTTTATTTACTTCGACTGCGTACCGAGACACCACTGGACGTGACCACACGTACCGAGACACCACTGGACGTGACCACACGAAAGCATAGGTAAGGTTAGCATTG
CGAAAGCCTGCAGAACGTTTATTTATGACGACTGCCAACCACGACTCCACCTACCCAGACGACACGTACCGAGACACCACCTACCCAGACGACACGAAAGCATAGGTAAGGTTAGCATTG
CGAAAGCCTGCAGAACGTTTATTTAAGACGACTGCGAACCGAGACACCACGAACCGAGACACCACACACCACGACTCCACGAACCGAGACACCACGAAAGCATAGGTAAGGTTAGCATTG
CGAAAGCCTGCAGAACGTTTATTTATCACGACTGCCAACCCAGACGACACGTACCGTGACCACACGAACCGAGACACCACCAACCCAGACGACACGAAAGCATAGGTAAGGTTAGCATTG
CGAAAGCCTGCAGAACGTTTATTTAACACGACTGCCAACCCAGACGACACCAACCCAGACGACACCAACCCAGACGACACGTACCGTGACCACACGAAAGCATAGGTAAGGTTAGCATTG
CGAAAGCCTGCAGAACGTTTATTTAGAACGACTGCGAACCGAGACACCACACACCACGACTCCACCAACCCAGACGACACGAACCGAGACACCACGAAAGCATAGGTAAGGTTAGCATTG
CGAAAGCCTGCAGAACGTTTATTTACAACGACTGCGTACCGAGACACCACGAACCTCGACAGCACCAACCACGACTCCACACACCAGGACTGCACGAAAGCATAGGTAAGGTTAGCATTG
CGAAAGCCTGCAGAACGTTTATTTAGTACGACTGCCTACCCAGACGACACGTACCGAGACACCACTGGACGTGACCACACCAACCACGACTCCACGAAAGCATAGGTAAGGTTAGCATTG
CGAAAGCCTGCAGAACGTTTATTTACTACGACTGCCTACCCAGACGACACCAACCACGACTCCACCTACCCAGACGACACCAACCACGACTCCACGAAAGCATAGGTAAGGTTAGCATTG
CGAAAGCCTGCAGAACGTTTATTTATGGAGACTGCAGGACCTGACGTCACTGGACGTGACCACACTGGACGTGACCACACCTACCCAGACGACACGAAAGCATAGGTAAGGTTAGCATTG
CGAAAGCCTGCAGAACGTTTATTTAAGGAGACTGCCTACCCAGACGACACTGGACGTGACCACACCTACCCAGACGACACTGGACGTGACCACACGAAAGCATAGGTAAGGTTAGCATTG
CGAAAGCCTGCAGAACGTTTATTTATCGAGACTGCCTACCCAGACGACACTGGACGTGACCACACCTACCCAGACGACACTGGACGTGACCACACGAAAGCATAGGTAAGGTTAGCATTG
CGAAAGCCTGCAGAACGTTTATTTAACGAGACTGCGTACCGAGACACCACCTACCCAGACGACACGTACCGAGACACCACCTACCCAGACGACACGAAAGCATAGGTAAGGTTAGCATTG
CGAAAGCCTGCAGAACGTTTATTTAGAGAGACTGCGTACCGAGACACCACCTACCCAGACGACACGTACCGAGACACCACCTACCCAGACGACACGAAAGCATAGGTAAGGTTAGCATTG
CGAAAGCCTGCAGAACGTTTATTTACAGAGACTGCCTTCCTCGACTCCACTGACCTGGACCACACACGACCAGACCACACTCGACGTGACAGGTCGAAAGCATAGGTAAGGTTAGCATTG
CGAAAGCCTGCAGAACGTTTATTTAGTGAGACTGCCAACCACGACTGCACTGGACGAGACAGCACCATCCCAGACGACACTCACCACGACTGGTCGAAAGCATAGGTAAGGTTAGCATTG
CGAAAGCCTGCAGAACGTTTATTTACTGAGACTGCTCGACTGGACGTGACCAGACTCGACGAGACCACACTGCACAGCACGACACCTGACTGCACGAAAGCATAGGTAAGGTTAGCATTG
CGAAAGCCTGCAGAACGTTTATTTATGCAGACTGCTGCACCAAGGAGCAGGAGACAGCTCCTAGGAGTCCACGACGAGTCGATCCCAACCTCCACGAAAGCATAGGTAAGGTTAGCATTG
CGAAAGCCTGCAGAACGTTTATTTAAGCAGACTGCCATCCACGTGTGCAACAACCTCGAGCAAGAGATCCACGTGCAGAAACACCGAACGTGAGAGAAAGCATAGGTAAGGTTAGCATTG
CGAAAGCCTGCAGAACGTTTATTTATCCAGACTGCTGTCCTCGTGTGCAACTACCGACAGTCACAAGTCCGAGTGTGCAACTACCTGCAGGATCAGAAAGCATAGGTAAGGTTAGCATTG
CGAAAGCCTGCAGAACGTTTATTTAACCAGACTGCCTAGCCACAGTGCAAACACCCTGAGACACAGTAGCCTCAGCTGAAGTACCACCAGGAACAGAAAGCATAGGTAAGGTTAGCATTG
CGAAAGCCTGCAGAACGTTTATTTAGACAGACTGCCATCCGACAGTCCAACTTCCAGGAGAGACAACTCCCACAGTGCAAAGACCACGAGAGACAGAAAGCATAGGTAAGGTTAGCATTG
CGAAAGCCTGCAGAACGTTTATTTACACAGACTGCACACCGAGTGCTGAATCACCTCGAGAGTCAGAACCCAGTGTGCAATCACCTCGAGAGTCAGAAAGCATAGGTAAGGTTAGCATTG
CGAAAGCCTGCAGAACGTTTATTTAGTCAGACTGCTGACCGTCAGTCGAAACACCAGGAGTGTCAACACCAGGTGCAGAAGAACCTCGAGAGTCAGAAAGCATAGGTAAGGTTAGCATTG
CGAAAGCCTGCAGAACGTTTATTTACTCAGACTGCCTTCCTCCAGCAACAACACCCAACGCAAGATGACCCACAGCTACAGAACCTGGAGCTAGAGAAAGCATAGGTAAGGTTAGCATTG
CGAAAGCCTGCAGAACGTTTATTTATGGTGACTGCGTTCCTGCAGTGACATGACCTCACGTCAGACTTCCAGCAGAGACAAGACCACACGACAGAGAAAGCATAGGTAAGGTTAGCATTG
CGAAAGCCTGCAGAACGTTTATTTAAGGTGACTGCACTCCCAGAGGATCAACACCACACGGATGAACTCCCTGAGCTTCACTACCGTACGTCAGAGAAAGCATAGGTAAGGTTAGCATTG
CGAAAGCCTGCAGAACGTTTATTTATCGTGACTGCACACCGTGAGTCTCAGAGACACACGTGTGACTTCCCAGAGACTCAGAACCAGACGAGTGAGAAAGCATAGGTAAGGTTAGCATTG
CGAAAGCCTGCAGAACGTTTATTTAACGTGACTGCTCACCCTACGCTTGAACGACGATCGGAGTGCAACCCAGAGCTAGAGTGACACACGGACTGGAAAGCATAGGTAAGGTTAGCATTG
CGAAAGCCTGCAGAACGTTTATTTAGAGTGACTGCGTACCCAACGACTGATGGACCAAGGTGCAGACACCGAACGACTGATGGACCTAGGACCAGGAAAGCATAGGTAAGGTTAGCATTG
CGAAAGCCTGCAGAACGTTTATTTACAGTGACTGCGAGACTCTCGAGGTGCAGACGATGGACACGTGGACTCTCGTGGTGAGGACACTGGTCACGGAAAGCATAGGTAAGGTTAGCATTG
CGAAAGCCTGCAGAACGTTTATTTAGTGTGACTGCAGACCCTGTCTCTCGCTACCTGGTCCATGGTCGACAGAGGCAGAGCAGACGACTCTCTCGGAAAGCATAGGTAAGGTTAGCATTG
CGAAAGCCTGCAGAACGTTTATTTACTGTGACTGCCAGACTGCTCCAAGGACGACCACACGTCTCAGACCAGGTCAGAGGACACCAGCACGACTCGAAAGCATAGGTAAGGTTAGCATTG
CGAAAGCCTGCAGAACGTTTATTTATGCTGACTGCTCCACGACTCCAAGGTGCACACGTCAGTGGGACACCACTCTGTCGCTGACTCGTCTGTGGGAAAGCATAGGTAAGGTTAGCATTG
CGAAAGCCTGCAGAACGTTTATTTAAGCTGACTGCACCACGACTCAGAGGTGTGCGAAGCTGACCAGCTCACAGGGAACGTGTGCTCAGCACACCGAAAGCATAGGTAAGGTTAGCATTG
CGAAAGCCTGCAGAACGTTTATTTATCCTGACTGCTCTCCGTACCTGGACCAAGCCAAGCCAAGCCTGACCTGTCGTCTCTCTCCCATCCCAACCGAAAGCATAGGTAAGGTTAGCATTG
CGAAAGCCTGCAGAACGTTTATTTAACCTGACTGCTGCACAGCACCTGACCAGACGAGACTGGACTCCACCTCACGTCACAGCACTGCACGAGACGAAAGCATAGGTAAGGTTAGCATTG
CGAAAGCCTGCAGAACGTTTATTTAGACTGACTGCCTAGCTCAGCACAGCCTTCCGAAGCGTAGCACACCAGACCAGACCAGGACGAACCACACCGAAAGCATAGGTAAGGTTAGCATTG
CGAAAGCCTGCAGAACGTTTATTTACACTGACTGCCATCCTGACCTGGACTCACCGAACCGTGACTGAGCGTAGCCATCCTCAGCGAAGCGTTCCGAAAGCATAGGTAAGGTTAGCATTG
CGAAAGCCTGCAGAACGTTTATTTAGTCTGACTGCGAGACGTGACGTCACGACACGTCACTGCTCTCTCCGATCCGAACCGTACCTGGACTCCACGAAAGCATAGGTAAGGTTAGCATTG
CGAAAGCCTGCAGAACGTTTATTTACTCTGACTGCTGGTCGAGTCCTCTCGTCACAGGTCCTCTCCAACCGTACCTGCACGAGACGTGACAGGTCGAAAGCATAGGTAAGGTTAGCATTG
CGAAAGCCTGCAGAACGTTTATTTATGTGAACTGCAGCACTGGTCAGTGGGACACAGGTCTGTGGCTGACGACACACCTCCTGACCACACTCCTCGAAAGCATAGGTAAGGTTAGCATTG
CGAAAGCCTGCAGAACGTTTATTTAAGTGAACTGCGACACCACACACCTCCACACGTCACGACTCGACACCACACACCTCCACACGTCACGACTCGAAAGCATAGGTAAGGTTAGCATTG
CGAAAGCCTGCAGAACGTTTATTTATCTGAACTGCTCCACACCACAGCTCGACACCACACACCTCACCACGACACTCCTCGACACCACACACCTCGAAAGCATAGGTAAGGTTAGCATTG
CGAAAGCCTGCAGAACGTTTATTTAACTGAACTGCAGCACTCCACTGCTCTCCACACCACAGCTCTCCACACCACAGCTCACCACGACACTCCTCGAAAGCATAGGTAAGGTTAGCATTG
CGAAAGCCTGCAGAACGTTTATTTAGATGAACTGCTGCACAGCACCTGTCTCCACACCACAGCTCTGCACAGCACCTGTCTCCACACCACAGCTCGAAAGCATAGGTAAGGTTAGCATTG
CGAAAGCCTGCAGAACGTTTATTTACATGAACTGCGTGACTGCACACGTCCTGACAGCACGAGTCGTGACTGCACACGTCCTGACAGCACGAGTCGAAAGCATAGGTAAGGTTAGCATTG
CGAAAGCCTGCAGAACGTTTATTTAGTTGAACTGCGTGACTGCACACGTCCTGACAGCACGAGTCGTGACTGCACACGTCCTGACAGCACGAGTCGAAAGCATAGGTAAGGTTAGCATTG
CGAAAGCCTGCAGAACGTTTATTTACTTGAACTGCGTGACTGCACACGTCCTGACAGCACGAGTCGTGACTGCACACGTCCTGACAGCACGAGTCGAAAGCATAGGTAAGGTTAGCATTG
CGAAAGCCTGCAGAACGTTTATTTATGAGAACTGCGTGACTGCACACGTCCTGACAGCACGAGTCGTGACTGCACACGTCCTGACAGCACGAGTCGAAAGCATAGGTAAGGTTAGCATTG
CGAAAGCCTGCAGAACGTTTATTTAAGAGAACTGCAGCACACCACCAGTCAGCACACCACCAGTCAGCACACCACCAGTCTCCACGACACGTGTCGAAAGCATAGGTAAGGTTAGCATTG
CGAAAGCCTGCAGAACGTTTATTTATCAGAACTGCTGCACTCCACGAGTCCTGACAGCACACGTCTGCACTCCACGAGTCTGCACTCCACGAGTCGAAAGCATAGGTAAGGTTAGCATTG
CGAAAGCCTGCAGAACGTTTATTTAACAGAACTGCCTGACAGCACACGTCCTGACAGCACACGTCCTGACAGCACACGTCCTGACAGCACACGTCGAAAGCATAGGTAAGGTTAGCATTG
CGAAAGCCTGCAGAACGTTTATTTAGAAGAACTGCTGCACTCCACGAGTCAGCACACCACCAGTCTGCACTCCACGAGTCTGCACTCCACGAGTCGAAAGCATAGGTAAGGTTAGCATTG
CGAAAGCCTGCAGAACGTTTATTTACAAGAACTGCAGCACACCACGTGTCTGCACTCCACCAGTCAGCACACCACGTGTCTGCACTCCACCAGTCGAAAGCATAGGTAAGGTTAGCATTG
CGAAAGCCTGCAGAACGTTTATTTAGTAGAACTGCCTGACAGCACGAGTCCTGACAGCACGAGTCTGCACTCCACCAGTCCTGACAGCACGAGTCGAAAGCATAGGTAAGGTTAGCATTG
CGAAAGCCTGCAGAACGTTTATTTACTAGAACTGCCTGACAGCACGAGTCCTGACAGCACGAGTCCTGACAGCACGAGTCCTGACAGCACGAGTCGAAAGCATAGGTAAGGTTAGCATTG
CGAAAGCCTGCAGAACGTTTATTTATGTCAACTGCCTGACAGCACGAGTCTGCACTCCACCAGTCCTGACAGCACGAGTCTGCACTCCACCAGTCGAAAGCATAGGTAAGGTTAGCATTG
CGAAAGCCTGCAGAACGTTTATTTAAGTCAACTGCCTGACTGCACGTGTCTGCACAGCACCTGTCCTGACTGCACGTGTCTGCACAGCACCTGTCGAAAGCATAGGTAAGGTTAGCATTG
CGAAAGCCTGCAGAACGTTTATTTATCTCAACTGCGTGACCTGACCAGTCTGCACAGCACCTGTCCTGACTGCACGTGTCTGCACAGCACCTGTCGAAAGCATAGGTAAGGTTAGCATTG
CGAAAGCCTGCAGAACGTTTATTTAACTCAACTGCTGCACAGCACCTGTCTGCACAGCACCTGTCCTGACTGCACGTGTCTGCACAGCACCTGTCGAAAGCATAGGTAAGGTTAGCATTG
CGAAAGCCTGCAGAACGTTTATTTAGATCAACTGCAGCACTCCACTGCTCAGCACTCCACTGCTCAGCACTCCACTGCTCTGCACAGCACCTGTCGAAAGCATAGGTAAGGTTAGCATTG
CGAAAGCCTGCAGAACGTTTATTTACATCAACTGCGTGACGTGACGTGTCTGCACTGCACTCCTCCAGACCAGACCAGTCCTGACCTGACAGCTCGAAAGCATAGGTAAGGTTAGCATTG
CGAAAGCCTGCAGAACGTTTATTTAGTTCAACTGCTGCACTGCACTGCTCAGCACAGCACACCTCCTGACCTGACCTGTCTGCACTGCACTCCTCGAAAGCATAGGTAAGGTTAGCATTG
CGAAAGCCTGCAGAACGTTTATTTACTTCAACTGCCTGACCTGACCTGTCAGCACAGCACACCTCTGCACTGCACTGCTCAGCACAGCACACCTCGAAAGCATAGGTAAGGTTAGCATTG
CGAAAGCCTGCAGAACGTTTATTTATGACAACTGCCAGACCAGACCAGTCTGCACTGCACTCCTCCAGACCAGACCAGTCTGCACTGCACTCCTCGAAAGCATAGGTAAGGTTAGCATTG
CGAAAGCCTGCAGAACGTTTATTTAAGACAACTGCCTGACAGCACGAGTCCTGACAGCACGAGTCTGCACTCCACCAGTCCTGACAGCACGAGTCGAAAGCATAGGTAAGGTTAGCATTG
CGAAAGCCTGCAGAACGTTTATTTATCACAACTGCGTGACTGCACACGTCTGCACTCCACCAGTCCTGACAGCACGAGTCTGCACTCCACCAGTCGAAAGCATAGGTAAGGTTAGCATTG
CGAAAGCCTGCAGAACGTTTATTTAACACAACTGCGAGACGTGACAGGTCCAGACCTGACTCGTCCAGACCTGACTCGTCCTGACAGCACGAGTCGAAAGCATAGGTAAGGTTAGCATTG
CGAAAGCCTGCAGAACGTTTATTTAGAACAACTGCTCGACGAGACCTCACTCGACGAGACCTCACACGACCAGACTGGTCACGACCAGACTGGTCGAAAGCATAGGTAAGGTTAGCATTG
CGAAAGCCTGCAGAACGTTTATTTACAACAACTGCACGACTCGACGACACACGACTCGACGACACAGCACCAGACAGGTCAGCACCAGACAGGTCGAAAGCATAGGTAAGGTTAGCATTG
CGAAAGCCTGCAGAACGTTTATTTAGTACAACTGCTCGACGAGACGTCACACGACCAGACCTCACTCGACACGACCACACACGACGAGACGTCACGAAAGCATAGGTAAGGTTAGCATTG
CGAAAGCCTGCAGAACGTTTATTTACTACAACTGCAGCACTGCACAGGTCTCCACAGCACTCGTCACGACCAGACCACACGAGACGTGACGTCACGAAAGCATAGGTAAGGTTAGCATTG
CGAAAGCCTGCAGAACGTTTATTTATGGAAACTGCGATCCCAAGCGATCCGATCCCAAGCGATCCGTGACTCGACTGCACGTGACTCGACTGCACGAAAGCATAGGTAAGGTTAGCATTG
CGAAAGCCTGCAGAACGTTTATTTAAGTGCGATGCCTACCGTACCCTGACCAACCGAACCCAGACGAAGCACAGCGATCCACAGCTCAGCACTCCGAAAGCATAGGTAAGGTTAGCATTG
CGAAAGCCTGCAGAACGTTTATTTATCTGCGATGCCTACCAGGACAGCACGTACCTGGACTGCACCAGACGAGACCACACGAGACACGACGACACGAAAGCATAGGTAAGGTTAGCATTG
CGAAAGCCTGCAGAACGTTTATTTAACTGCGATGCTCGACGAGACGACACAGGACACGACACCACAGGACACGACACCACTGGACTCGACTCCACGAAAGCATAGGTAAGGTTAGCATTG
CGAAAGCCTGCAGAACGTTTATTTAGATGCGATGCACGACGTGACGTCACACGACGTGACGTCACTGGACACGACACCACCTACCTCGACTCCACGAAAGCATAGGTAAGGTTAGCATTG
CGAAAGCCTGCAGAACGTTTATTTACATGCGATGCAGGACGAGACGACACAGGACGAGACGACACAGGACGAGACGACACAGGACGAGACGACACGAAAGCATAGGTAAGGTTAGCATTG
CGAAAGCCTGCAGAACGTTTATTTAGTTGCGATGCTCGACCAGACCACACTCGACCAGACCACACTCGACCAGACCACACTCGACCAGACCACACGAAAGCATAGGTAAGGTTAGCATTG
CGAAAGCCTGCAGAACGTTTATTTACTTGCGATGCTCGACCAGACCACACTCGACCAGACCACACACGACGTGACGTCACTCGACCAGACCACACGAAAGCATAGGTAAGGTTAGCATTG
CGAAAGCCTGCAGAACGTTTATTTATGAGCGATGCTCGACCAGACCACACTCGACCAGACCACACTCGACCAGACCACACTCGACCAGACCACACGAAAGCATAGGTAAGGTTAGCATTG
CGAAAGCCTGCAGAACGTTTATTTAAGAGCGATGCTCGACGAGACGACACAGGACACGACACCACGAGACACGACGACACACGACTCGACACCACGAAAGCATAGGTAAGGTTAGCATTG
CGAAAGCCTGCAGAACGTTTATTTATCAGCGATGCTCGACGAGACGACACAGGACACGACACCACTCGACGAGACGACACAGGACACGACACCACGAAAGCATAGGTAAGGTTAGCATTG
CGAAAGCCTGCAGAACGTTTATTTAACAGCGATGCAGGACGAGACGACACTGGACACGACACCACAGGACGAGACGACACTGGACACGACACCACGAAAGCATAGGTAAGGTTAGCATTG
CGAAAGCCTGCAGAACGTTTATTTAGAAGCGATGCCTACCCAGACGACACCAACCACGACTCCACCTACCCAGACGACACCAACCACGACTCCACGAAAGCATAGGTAAGGTTAGCATTG
CGAAAGCCTGCAGAACGTTTATTTACAAGCGATGCAGGACGAGACGACACCTACCTCGACTCCACTCGACCAGACCACACTGGACACGACACCACGAAAGCATAGGTAAGGTTAGCATTG
CGAAAGCCTGCAGAACGTTTATTTAGTAGCGATGCAGGACGAGACGACACCTACCTCGACTCCACAGGACGAGACGACACGTACCAGGACAGCACGAAAGCATAGGTAAGGTTAGCATTG
CGAAAGCCTGCAGAACGTTTATTTACTAGCGATGCTCGACCAGACCACACTGGACACGACACCACTCGACCAGACCACACTGGACACGACACCACGAAAGCATAGGTAAGGTTAGCATTG
CGAAAGCCTGCAGAACGTTTATTTATGTCCGATGCCTACCTCGACTCCACCAACCTGGACTGCACAGGACGAGACGACACGTACCAGGACAGCACGAAAGCATAGGTAAGGTTAGCATTG
CGAAAGCCTGCAGAACGTTTATTTAAGTCCGATGCTGGACACGACACCACGTACCAGGACAGCACAGGACGAGACGACACCTACCTCGACTCCACGAAAGCATAGGTAAGGTTAGCATTG
CGAAAGCCTGCAGAACGTTTATTTATCTCCGATGCCTACCTCGACTCCACCAACCTGGACTGCACCTACCTCGACTCCACCAACCTGGACTGCACGAAAGCATAGGTAAGGTTAGCATTG
CGAAAGCCTGCAGAACGTTTATTTAACTCCGATGCAGGACGAGACGACACCTACCTCGACTCCACTGGACACGACACCACCTACCTCGACTCCACGAAAGCATAGGTAAGGTTAGCATTG
CGAAAGCCTGCAGAACGTTTATTTAGATCCGATGCCTACCTCGACTCCACCAACCTGGACTGCACTGGACACGACACCACGTACCAGGACAGCACGAAAGCATAGGTAAGGTTAGCATTG
CGAAAGCCTGCAGAACGTTTATTTACATCCGATGCGAACCTCGACAGCACGAACCTCGACAGCACGAACCTCGACAGCACCAACCACGACTCCACGAAAGCATAGGTAAGGTTAGCATTG
CGAAAGCCTGCAGAACGTTTATTTAGTTCCGATGCACACCAGGACTGCACGAACCTCGACAGCACACACCAGGACTGCACGAACCTCGACAGCACGAAAGCATAGGTAAGGTTAGCATTG
CGAAAGCCTGCAGAACGTTTATTTACTTCCGATGCACACCAGGACTGCACGAACCTCGACAGCACACACCAGGACTGCACGAACCTCGACAGCACGAAAGCATAGGTAAGGTTAGCATTG
CGAAAGCCTGCAGAACGTTTATTTATGACCGATGCGAACCTCGACAGCACCAACCACGACTCCACGAACCTCGACAGCACGAACCTCGACAGCACGAAAGCATAGGTAAGGTTAGCATTG
CGAAAGCCTGCAGAACGTTTATTTAAGACCGATGCAGACCAGGACTGCACTGACCTGGACCTGACAGACCAGGACTGCACTGACCTGGACCTGACGAAAGCATAGGTAAGGTTAGCATTG
CGAAAGCCTGCAGAACGTTTATTTATCACCGATGCAGACCAGGACTGCACTGACCTGGACCTGACAGACCAGGACTGCACTGACCTGGACCTGACGAAAGCATAGGTAAGGTTAGCATTG
CGAAAGCCTGCAGAACGTTTATTTAACACCGATGCAGACCAGGACTGCACTGACCTGGACCTGACAGACCAGGACTGCACTGACCTGGACCTGACGAAAGCATAGGTAAGGTTAGCATTG
CGAAAGCCTGCAGAACGTTTATTTAGAACCGATGCAGACCAGGACTGCACTGACCTGGACCTGACAGACCAGGACTGCACTGACCTGGACCTGACGAAAGCATAGGTAAGGTTAGCATTG
CGAAAGCCTGCAGAACGTTTATTTACAACCGATGCCTTCCCTACCGTGACCTTCCCTACCGTGACCTTCCCTACCGTGACCTTCCCTACCGTGACGAAAGCATAGGTAAGGTTAGCATTG
CGAAAGCCTGCAGAACGTTTATTTAGTACCGATGCCTTCCCTACCGTGACTGACCTGGACCTGACCTTCCCTACCGTGACTGACCTGGACCTGACGAAAGCATAGGTAAGGTTAGCATTG
CGAAAGCCTGCAGAACGTTTATTTACTACCGATGCCTTCCCTACCGTGACTGACCTGGACCTGACCTTCCCTACCGTGACTGACCTGGACCTGACGAAAGCATAGGTAAGGTTAGCATTG
CGAAAGCCTGCAGAACGTTTATTTATGGACGATGCCTTCCCTACCGTGACAGACCAGGACTGCACCTTCCCTACCGTGACTGACCTGGACCTGACGAAAGCATAGGTAAGGTTAGCATTG
CGAAAGCCTGCAGAACGTTTATTTAAGGACGATGCTGACCTGGACCTGACCTTCCCTACCGTGACTGACCTGGACCTGACCTTCCCTACCGTGACGAAAGCATAGGTAAGGTTAGCATTG
CGAAAGCCTGCAGAACGTTTATTTATCGACGATGCCTTCCCTACCGTGACCATCCCAACCGAGACCTTCCCTACCGTGACGTTCCGTACCCAGACGAAAGCATAGGTAAGGTTAGCATTG
CGAAAGCCTGCAGAACGTTTATTTAACGACGATGCCATCCCAACCGAGACGATCCGAACCACGACGTTCCGTACCCAGACCATCCCAACCGAGACGAAAGCATAGGTAAGGTTAGCATTG
CGAAAGCCTGCAGAACGTTTATTTAGAGACGATGCGATCCGAACCACGACACTCCACACCTCGACCATCCCAACCGAGACGATCCGAACCACGACGAAAGCATAGGTAAGGTTAGCATTG
CGAAAGCCTGCAGAACGTTTATTTACAGACGATGCAGACCCTACCGTGACCTTCCCAACCGAGACTCACCTGGACCTGACCTTCCCAACCGAGACGAAAGCATAGGTAAGGTTAGCATTG
CGAAAGCCTGCAGAACGTTTATTTAGTGACGATGCAGACCCTACCGTGACCTTCCCAACCGAGACAGACCCTACCGTGACCTTCCCAACCGAGACGAAAGCATAGGTAAGGTTAGCATTG
CGAAAGCCTGCAGAACGTTTATTTACTGACGATGCTGACCGTACCCAGACGTTCCGAACCACGACTGACCGTACCCAGACCTTCCCAACCGAGACGAAAGCATAGGTAAGGTTAGCATTG
CGAAAGCCTGCAGAACGTTTATTTATGCACGATGCCTTCCCAACCGAGACGTTCCGAACCACGACCTTCCCAACCGAGACGTTCCGAACCACGACGAAAGCATAGGTAAGGTTAGCATTG
CGAAAGCCTGCAGAACGTTTATTTAAGCACGATGCCATCCGAACCCAGACCTTCCGTACCCTGACCATCCGAACCCAGACCTTCCGTACCCTGACGAAAGCATAGGTAAGGTTAGCATTG
CGAAAGCCTGCAGAACGTTTATTTATCCACGATGCCATCCGAACCCAGACGTTCCCAACCGTGACCATCCGAACCCAGACGTTCCCAACCGTGACGAAAGCATAGGTAAGGTTAGCATTG
CGAAAGCCTGCAGAACGTTTATTTAACCACGATGCGATCCACACCGAGACGTTCCCAACCGTGACCATCCGAACCCAGACGTTCCCAACCGTGACGAAAGCATAGGTAAGGTTAGCATTG
CGAAAGCCTGCAGAACGTTTATTTAGACACGATGCGATCCACACCGAGACCATCCGAACCCAGACGATCCACACCGAGACCATCCGAACCCAGACGAAAGCATAGGTAAGGTTAGCATTG
CGAAAGCCTGCAGAACGTTTATTTACACACGATGCACACCCAACCCTGACAGACCACACCCAGACACACCCAACCCTGACAGACCACACCCAGACGAAAGCATAGGTAAGGTTAGCATTG
CGAAAGCCTGCAGAACGTTTATTTAGTCACGATGCTCACCGAACCGTGACTGACCTCACCGAGACTCACCGAACCGTGACTGACCTCACCGAGACGAAAGCATAGGTAAGGTTAGCATTG
CGAAAGCCTGCAGAACGTTTATTTACTCACGATGCTCACCGAACCGTGACTGACCTCACCGAGACTCACCGAACCGTGACTGACCTCACCGAGACGAAAGCATAGGTAAGGTTAGCATTG
CGAAAGCCTGCAGAACGTTTATTTATGGTCGATGCACACCCAACCCTGACAGACCACACCCAGACACACCCAACCCTGACAGACCACACCCAGACGAAAGCATAGGTAAGGTTAGCATTG
CGAAAGCCTGCAGAACGTTTATTTAAGGTCGATGCTGACCGTACCCAGACCTTCCCAACCGAGACTGACCGTACCCAGACGTTCCGAACCACGACGAAAGCATAGGTAAGGTTAGCATTG
CGAAAGCCTGCAGAACGTTTATTTATCGTCGATGCAGACCCTACCGTGACCTTCCCAACCGAGACAGACCCTACCGTGACCTTCCCAACCGAGACGAAAGCATAGGTAAGGTTAGCATTG
CGAAAGCCTGCAGAACGTTTATTTAACGTCGATGCAGACCCTACCGTGACCTTCCCAACCGAGACAGACCCTACCGTGACCTTCCCAACCGAGACGAAAGCATAGGTAAGGTTAGCATTG
CGAAAGCCTGCAGAACGTTTATTTAGAGTCGATGCTGACCGTACCCAGACGTTCCGAACCACGACTGACCGTACCCAGACCTTCCCAACCGAGACGAAAGCATAGGTAAGGTTAGCATTG
CGAAAGCCTGCAGAACGTTTATTTACAGTCGATGCTCACCTGGACCTGACTGACCGTACCCAGACAGACCCTACCGTGACCTTCCCAACCGAGACGAAAGCATAGGTAAGGTTAGCATTG
CGAAAGCCTGCAGAACGTTTATTTAGTGTCGATGCACACCAGGACTGCACAGACCCTACCGTGACTCACCTGGACCTGACAGACCCTACCGTGACGAAAGCATAGGTAAGGTTAGCATTG
CGAAAGCCTGCAGAACGTTTATTTACTGTCGATGCAGACCCTACCGTGACTGACCGTACCCAGACTCACCTGGACCTGACAGACCCTACCGTGACGAAAGCATAGGTAAGGTTAGCATTG
CGAAAGCCTGCAGAACGTTTATTTATGCTCGATGCCTTCCCAACCGAGACGTTCCGAACCACGACTGACCGTACCCAGACCTTCCCAACCGAGACGAAAGCATAGGTAAGGTTAGCATTG
CGAAAGCCTGCAGAACGTTTATTTAAGCTCGATGCTCACCCAACCCAGACTCACCCAACCCAGACTCACCCAACCCAGACTCACCCAACCCAGACGAAAGCATAGGTAAGGTTAGCATTG
CGAAAGCCTGCAGAACGTTTATTTATCCTCGATGCACACCGTACCGTGACACACCGTACCGTGACACACCGTACCGTGACTCACCCAACCCAGACGAAAGCATAGGTAAGGTTAGCATTG
CGAAAGCCTGCAGAACGTTTATTTAACCTCGATGCACACCGTACCGTGACACACCGTACCGTGACACACCGTACCGTGACACACCGTACCGTGACGAAAGCATAGGTAAGGTTAGCATTG
CGAAAGCCTGCAGAACGTTTATTTAGACTCGATGCACACCGTACCGTGACACACCGTACCGTGACACACCGTACCGTGACACACCGTACCGTGACGAAAGCATAGGTAAGGTTAGCATTG
CGAAAGCCTGCAGAACGTTTATTTACACTCGATGCCAACCACGACTCCACACACCAGGACTGCACGTACCGAGACACCACACACCAGGACTGCACGAAAGCATAGGTAAGGTTAGCATTG
CGAAAGCCTGCAGAACGTTTATTTAGTCTCGATGCGAACCTCGACAGCACTCACCTGGACCTGACCAACCACGACTCCACACACCAGGACTGCACGAAAGCATAGGTAAGGTTAGCATTG
CGAAAGCCTGCAGAACGTTTATTTACTCTCGATGCACACCAGGACTGCACAGACCCTACCGTGACACACCAGGACTGCACAGACCCTACCGTGACGAAAGCATAGGTAAGGTTAGCATTG
CGAAAGCCTGCAGAACGTTTATTTATGTGGGATGCTCACCTGGACCTGACTGACCGTACCCAGACTCACCTGGACCTGACTGACCGTACCCAGACGAAAGCATAGGTAAGGTTAGCATTG
CGAAAGCCTGCAGAACGTTTATTTAAGTGGGATGCACACCAGGACTGCACACACCAGGACTGCACTCACCTGGACCTGACACACCAGGACTGCACGAAAGCATAGGTAAGGTTAGCATTG
CGAAAGCCTGCAGAACGTTTATTTATCTGGGATGCACACCAGGACTGCACGAACCTCGACAGCACACACCAGGACTGCACGAACCTCGACAGCACGAAAGCATAGGTAAGGTTAGCATTG
CGAAAGCCTGCAGAACGTTTATTTAACTGGGATGCAGACCCTACCGTGACTCACCTGGACCTGACTCACCTGGACCTGACACACCAGGACTGCACGAAAGCATAGGTAAGGTTAGCATTG
CGAAAGCCTGCAGAACGTTTATTTAGATGGGATGCTGACCGTACCCAGACAGACCCTACCGTGACTGACCGTACCCAGACTCACCTGGACCTGACGAAAGCATAGGTAAGGTTAGCATTG
CGAAAGCCTGCAGAACGTTTATTTACATGGGATGCCATCCCAACCGAGACGTTCCGTACCCAGACCATCCCAACCGAGACGTTCCGTACCCAGACGAAAGCATAGGTAAGGTTAGCATTG
CGAAAGCCTGCAGAACGTTTATTTAGTTGGGATGCCTTCCCTACCGTGACCTTCCCTACCGTGACGTTCCGTACCCAGACGTTCCGTACCCAGACGAAAGCATAGGTAAGGTTAGCATTG
CGAAAGCCTGCAGAACGTTTATTTACTTGGGATGCTGACCTGGACCTGACTGACCTGGACCTGACCTTCCCTACCGTGACCTTCCCTACCGTGACGAAAGCATAGGTAAGGTTAGCATTG
CGAAAGCCTGCAGAACGTTTATTTATGAGGGATGCAGACCAGGACTGCACTGACCTGGACCTGACTGACCTGGACCTGACTGACCTGGACCTGACGAAAGCATAGGTAAGGTTAGCATTG
CGAAAGCCTGCAGAACGTTTATTTAAGAGGGATGCCTTCCCTACCGTGACAGACCAGGACTGCACCTTCCCTACCGTGACAGACCAGGACTGCACGAAAGCATAGGTAAGGTTAGCATTG
CGAAAGCCTGCAGAACGTTTATTTATCAGGGATGCCATCCCAACCGAGACAGACCAGGACTGCACGTTCCGTACCCAGACAGACCAGGACTGCACGAAAGCATAGGTAAGGTTAGCATTG
CGAAAGCCTGCAGAACGTTTATTTAACAGGGATGCCATCCCAACCGAGACTCACCTCGACAGCACCATCCCAACCGAGACAGACCAGGACTGCACGAAAGCATAGGTAAGGTTAGCATTG
CGAAAGCCTGCAGAACGTTTATTTAGAAGGGATGCGTTCCGTACCCAGACGAACCGAGACACCACCATCCCAACCGAGACACACCACGACTCCACGAAAGCATAGGTAAGGTTAGCATTG
CGAAAGCCTGCAGAACGTTTATTTACAAGGGATGCTCACCTGGACCTGACTCACCTGGACCTGACTCACCTGGACCTGACTCACCTGGACCTGACGAAAGCATAGGTAAGGTTAGCATTG
CGAAAGCCTGCAGAACGTTTATTTAGTAGGGATGCTCACCTGGACCTGACTCACCTGGACCTGACTCACCTGGACCTGACTCACCTGGACCTGACGAAAGCATAGGTAAGGTTAGCATTG
CGAAAGCCTGCAGAACGTTTATTTACTAGGGATGCTCACCTGGACCTGACTCACCTGGACCTGACTCACCTGGACCTGACTCACCTGGACCTGACGAAAGCATAGGTAAGGTTAGCATTG
CGAAAGCCTGCAGAACGTTTATTTATGTCGGATGCTCACCTGGACCTGACTCACCTGGACCTGACTCACCTGGACCTGACTCACCTGGACCTGACGAAAGCATAGGTAAGGTTAGCATTG
CGAAAGCCTGCAGAACGTTTATTTAAGTCGGATGCCAACCACGACTCCACTCACCTGGACCTGACGAACCTCGACAGCACTCACCTGGACCTGACGAAAGCATAGGTAAGGTTAGCATTG
CGAAAGCCTGCAGAACGTTTATTTATCTCGGATGCCAACCACGACTCCACTCACCTGGACCTGACCAACCACGACTCCACTCACCTGGACCTGACGAAAGCATAGGTAAGGTTAGCATTG
CGAAAGCCTGCAGAACGTTTATTTAACTCGGATGCCAACCACGACTCCACACACCAGGACTGCACCAACCACGACTCCACTCACCTGGACCTGACGAAAGCATAGGTAAGGTTAGCATTG
CGAAAGCCTGCAGAACGTTTATTTAGATCGGATGCGTACCGAGACACCACACACCAGGACTGCACGTACCGAGACACCACACACCAGGACTGCACGAAAGCATAGGTAAGGTTAGCATTG
CGAAAGCCTGCAGAACGTTTATTTACATCGGATGCGAACCTCGACAGCACGAACCTCGACAGCACACACCAGGACTGCACACACCAGGACTGCACGAAAGCATAGGTAAGGTTAGCATTG
CGAAAGCCTGCAGAACGTTTATTTAGTTCGGATGCCAACCACGACTCCACCAACCACGACTCCACGAACCTCGACAGCACGAACCTCGACAGCACGAAAGCATAGGTAAGGTTAGCATTG
CGAAAGCCTGCAGAACGTTTATTTACTTCGGATGCCAACCACGACTCCACCAACCACGACTCCACCAACCACGACTCCACCAACCACGACTCCACGAAAGCATAGGTAAGGTTAGCATTG
CGAAAGCCTGCAGAACGTTTATTTATGACGGATGCGAACCTCGACAGCACCAACCACGACTCCACCAACCACGACTCCACCAACCACGACTCCACGAAAGCATAGGTAAGGTTAGCATTG
CGAAAGCCTGCAGAACGTTTATTTAAGACGGATGCCAACCCAGACGACACGAACCGAGACACCACGTACCGTGACCACACCAACCCAGACGACACGAAAGCATAGGTAAGGTTAGCATTG
CGAAAGCCTGCAGAACGTTTATTTATCACGGATGCTCACCTCGACAGCACACACCACGACTCCACGAACCGAGACACCACGAACCGAGACACCACGAAAGCATAGGTAAGGTTAGCATTG
CGAAAGCCTGCAGAACGTTTATTTAACACGGATGCTCACCTCGACAGCACGAACCGAGACACCACTCACCTCGACAGCACACACCACGACTCCACGAAAGCATAGGTAAGGTTAGCATTG
CGAAAGCCTGCAGAACGTTTATTTAGAACGGATGCACACCACGACTCCACGAACCGAGACACCACACACCACGACTCCACGAACCGAGACACCACGAAAGCATAGGTAAGGTTAGCATTG
CGAAAGCCTGCAGAACGTTTATTTACAACGGATGCTGGACACGACACCACAGGACGAGACGACACCTACCTCGACTCCACTGGACACGACACCACGAAAGCATAGGTAAGGTTAGCATTG
CGAAAGCCTGCAGAACGTTTATTTAGTACGGATGCTGGACACGACACCACTCGACCAGACCACACAGGACGAGACGACACTCGACCAGACCACACGAAAGCATAGGTAAGGTTAGCATTG
CGAAAGCCTGCAGAACGTTTATTTACTACGGATGCGTACCAGGACAGCACTGGACACGACACCACCTACCTCGACTCCACAGGACGAGACGACACGAAAGCATAGGTAAGGTTAGCATTG
CGAAAGCCTGCAGAACGTTTATTTATGGAGGATGCTGGACACGACACCACTCGACCAGACCACACCTACCTCGACTCCACAGGACGAGACGACACGAAAGCATAGGTAAGGTTAGCATTG
CGAAAGCCTGCAGAACGTTTATTTAAGGAGGATGCCTACCCAGACGACACCTACCCAGACGACACTGGACGTGACCACACCTACCCAGACGACACGAAAGCATAGGTAAGGTTAGCATTG
CGAAAGCCTGCAGAACGTTTATTTATCGAGGATGCCTACCCAGACGACACCTACCCAGACGACACCTACCCAGACGACACCTACCCAGACGACACGAAAGCATAGGTAAGGTTAGCATTG
CGAAAGCCTGCAGAACGTTTATTTAACGAGGATGCCTACCCAGACGACACGTACCGAGACACCACCTACCCAGACGACACGTACCGAGACACCACGAAAGCATAGGTAAGGTTAGCATTG
CGAAAGCCTGCAGAACGTTTATTTAGAGAGGATGCGTACCGAGACACCACGTACCGAGACACCACGTACCGAGACACCACGTACCGAGACACCACGAAAGCATAGGTAAGGTTAGCATTG
CGAAAGCCTGCAGAACGTTTATTTACAGAGGATGCACACCCTGACAGCACAGACCGAGACTGCACTGCACCAGACCTGACGTGACCAGACAGCACGAAAGCATAGGTAAGGTTAGCATTG
CGAAAGCCTGCAGAACGTTTATTTAGTGAGGATGCACACCCTGACCTGACGAACCCAGACTGCACGATCCAGCACACCACGATCCCTGACGACACGAAAGCATAGGTAAGGTTAGCATTG
CGAAAGCCTGCAGAACGTTTATTTACTGAGGATGCCTACCAGGACGACACCTACCTGGACTCCACGTCACACCACCACACGACACAGCACACCACGAAAGCATAGGTAAGGTTAGCATTG
CGAAAGCCTGCAGAACGTTTATTTATGCAGGATGCTCGTCTGGTGGATCACACACTCGAGACTGAAGTCCTGGTCAGAGGTGTCCACCACTGTGGGAAAGCATAGGTAAGGTTAGCATTG
CGAAAGCCTGCAGAACGTTTATTTAAGCAGGATGCTGCACAGGTGCAGAACTTCCAGGTGCTGAATGCACACCAGTCGAATCACCTGGTGGTGAAGAAAGCATAGGTAAGGTTAGCATTG
CGAAAGCCTGCAGAACGTTTATTTATCCAGGATGCTCGACACCTGCACAAAGTCCACGTGAGCAAGTGACCTGTGTCCAACATCCACGTGTGCAAGAAAGCATAGGTAAGGTTAGCATTG
CGAAAGCCTGCAGAACGTTTATTTAACCAGGATGCTGACCCTCTGGACAATGTCCGTGTGACCAAGTACCGTCTGGACAATGTCCGAGTGTCCAAGAAAGCATAGGTAAGGTTAGCATTG
CGAAAGCCTGCAGAACGTTTATTTAGACAGGATGCGTTCCCTCTGACCAAGTTCCTCCTGTGGTAGTTCCCTCTGACCAAGATCCTGCTGGTCAAGAAAGCATAGGTAAGGTTAGCATTG
CGAAAGCCTGCAGAACGTTTATTTACACAGGATGCTGTCCTCCTGTGGTATGTCCGAGTGTCCAAAGTCCACCTGAGGTAAGTCCCAGTGACCAAGAAAGCATAGGTAAGGTTAGCATTG
CGAAAGCCTGCAGAACGTTTATTTAGTCAGGATGCCTAGCCAGTGAGCAACTAGCCTCAGGAGAACTAGCCTGTGGACAACTAGCAGGTGCTGAAGAAAGCATAGGTAAGGTTAGCATTG
CGAAAGCCTGCAGAACGTTTATTTAAGTGCAGTGCCTAGACTCAATCTGTGAGTGTCTCACACAAGAAGAACCAATGTGTCTGTGAGACAAGGTACTAACCAAAGGATACCAAAGGAAAG
CGAAAGCCTGCAGAACGTTTATTTATCTGCAGTGCGAACAACCTATCAGTGATGAGTGAAGTCTATGACAGTGTAAGAGTTCCTGGAACAGAGTACTAACCAAAGGATACCAAAGGAAAG
CGAAAGCCTGCAGAACGTTTATTTAACTGCAGTGCCTTCATGCTACTTGTACTGAAGCAAAGTGTGAACACACTACAAGTTCTGACTGAACACTACTAACCAAAGGATACCAAAGGAAAG
CGAAAGCCTGCAGAACGTTTATTTAGATGCAGTGCTGTCAAGGTAAGTGTCAAGACTCAAGTTGTAGTCATCGTAAGTGTACAGACACAACATGTCTAACCAAAGGATACCAAAGGAAAG
CGAAAGCCTGCAGAACGTTTATTTACATGCAGTGCTCACATGCTAACTGTACACATGCTACTTGTCATCAGAGTAACTGTGATCAACGTATGAGTCTAACCAAAGGATACCAAAGGAAAG
CGAAAGCCTGCAGAACGTTTATTTAGTTGCAGTGCACGAAACCTACTTGTAGGAATGCTATGAGTTGGAACTGTAGTTGTCAACATGCTAGTTGTCTAACCAAAGGATACCAAAGGAAAG
CGAAAGCCTGCAGAACGTTTATTTACTTGCAGTGCGTACAGAGTATGTGTACGAAACGTACTCTAGAGAACTGTAGATGTGAGAATCCTAGTTGTCTAACCAAAGGATACCAAAGGAAAG
CGAAAGCCTGCAGAACGTTTATTTATGAGCAGTGCTGGAAAGGTAGTTGTCTACAGAGTAACTGTAGGAACAGTATGTGTAGGAATCGTACTCTACTAACCAAAGGATACCAAAGGAAAG
CGAAAGCCTGCAGAACGTTTATTTAAGAGCAGTGCAGGAATCGTACTCTAAGGAAGTGTACATGTGAACATGGTAAGTGTAGGAATCGTACATGTCTAACCAAAGGATACCAAAGGAAAG
CGAAAGCCTGCAGAACGTTTATTTATCAGCAGTGCTGGAAAGGTAGATGTAGGAACAGTAGTTGTAGACACACAAGTCTATGGAATCGTAACTGTCTAACCAAAGGATACCAAAGGAAAG
CGAAAGCCTGCAGAACGTTTATTTAACAGCAGTGCTGTGACTACAGTGTAACTCATCGTAACAGTCTTCACTCAAAGTGTCTACAGTGTAGTTGTCTAACCAAAGGATACCAAAGGAAAG
CGAAAGCCTGCAGAACGTTTATTTAGAAGCAGTGCACTCAAGCAAACCTATCTCAGAGTAAGTGTACGTGCATCATCGTACAAGACTCAACTTGTCTAACCAAAGGATACCAAAGGAAAG
CGAAAGCCTGCAGAACGTTTATTTACAAGCAGTGCTCCTGAGACATGGTAAGTGAGAGAAGTCTACATCAAGCAATCCTATCTCATCGTACATGTCTAACCAAAGGATACCAAAGGAAAG
CGAAAGCCTGCAGAACGTTTATTTAGTAGCAGTGCCTCTGGTACACAGTAACTGACAGAACACTACTCAGAGTCAAGCAACACTGCTACAGACTACTAACCAAAGGATACCAAAGGAAAG
CGAAAGCCTGCAGAACGTTTATTTACTAGCAGTGCTCAGACTCAAACTGTCAAGAGTCAATGAGTGTTGATGCAACTCTATCAGAAGCAATCTGTCTAACCAAAGGATACCAAAGGAAAG
CGAAAGCCTGCAGAACGTTTATTTATGTCCAGTGCGATCAACGTAGAAGTACAGAACGTAGAAGTGTAGAACGTAAGAGTTGAGACACAACTTGTCTAACCAAAGGATACCAAAGGAAAG
CGAAAGCCTGCAGAACGTTTATTTAAGTCCAGTGCCTTGAGTCAAGATGTGAAGAACGTACTAGTTGTCACAGTAAGAGTGTTCAAGCTAACTCTCTAACCAAAGGATACCAAAGGAAAG
CGAAAGCCTGCAGAACGTTTATTTATCTCCAGTGCCAAGAGAGTATCAGTGAAGACAGTAGAAGTTGAGACTCAACATGTCTAGACAGTACAAGTCTAACCAAAGGATACCAAAGGAAAG
CGAAAGCCTGCAGAACGTTTATTTAACTCCAGTGCCTAGAGAGTATCAGTCTTGAGAGTACTAGTGTAGAAGGTAACAGTTGAGAAGGTATCAGTCTAACCAAAGGATACCAAAGGAAAG
CGAAAGCCTGCAGAACGTTTATTTAGATCCAGTGCGTAGATGGTATGAGTGAAGATCGTATCAGTACAGATCGTATGAGTGTAGAGTGTACTAGTCTAACCAAAGGATACCAAAGGAAAG
CGAAAGCCTGCAGAACGTTTATTTACATCCAGTGCAGAGAGTCAATGAGTCATGAGACAATGAGTACTGAACCAAGATGTACAGATGGTAGAAGTCTAACCAAAGGATACCAAAGGAAAG
CGAAAGCCTGCAGAACGTTTATTTAGTTCCAGTGCTCAGATCGTACATGTGAGTGAGACACAGTAACAGATGGTATCAGTCTCTGCTGAAGATGTCTAACCAAAGGATACCAAAGGAAAG
CGAAAGCCTGCAGAACGTTTATTTACTTCCAGTGCTCCTGCAACACTGTAAGTGATCCAATCAGTAGGTGAGTCATGCAAGTCAGACACAGTGTACTAACCAAAGGATACCAAAGGAAAG
CGAAAGCCTGCAGAACGTTTATTTATGACCAGTGCGTCTGACGAACTCTAACGTGCTACAGTCTATCTGATCCAAGTTGTGACTGACCAACTTGTCTAACCAAAGGATACCAAAGGAAAG
CGAAAGCCTGCAGAACGTTTATTTAAGACCAGTGCAGCTGCTACACTGTATCGTGAGGAAGACTAACGTGCATCACACAATGCAGGATCAAGGTACTAACCAAAGGATACCAAAGGAAAG
CGAAAGCCTGCAGAACGTTTATTTATCACCAGTGCAGGTGCTTCACTCAAGACAGAGTCAACCAAGACTGTGGAAGTCTACTGTGGAGAACTCTACTAACCAAAGGATACCAAAGGAAAG
CGAAAGCCTGCAGAACGTTTATTTAACACCAGTGCACGAGGATGAGATCAGTCAGTGTCATGCAACTGAGGTTGAACACAACCAGCAAGATCCAACTAACCAAAGGATACCAAAGGAAAG
CGAAAGCCTGCAGAACGTTTATTTAGAACCAGTGCGTTCGGAGTGCATGATCAGGAGCTGGATCACTCAGTGTCAGAGAAACCAGGAAGAGTGAACTAACCAAAGGATACCAAAGGAAAG
CGAAAGCCTGCAGAACGTTTATTTACAACCAGTGCAGTCGACCAGAGCTGAGGAGTCAGAAGGAACTGTCAGTCGTGACGCTTGGACGTGACAGACTAACCAAAGGATACCAAAGGAAAG
CGAAAGCCTGCAGAACGTTTATTTAGTACCAGTGCCTAGGTGGTGACTGATCCAGACTCAGACAAACAGGGACAGTGTGAGTGAGACACAGTGTACTAACCAAAGGATACCAAAGGAAAG
CGAAAGCCTGCAGAACGTTTATTTACTACCAGTGCGAGAGGTTGAGTTCAGAGAGGTTGAGTTCACAGAGGTCTGTCTCAACACGCACTGCAAGACTAACCAAAGGATACCAAAGGAAAG
CGAAAGCCTGCAGAACGTTTATTTATGGACAGTGCCATGGCAGAGTGGTGTGACGTGTGAACTCAGAACGTGTGATGTCACACAGCAACAAGCTACTAACCAAAGGATACCAAAGGAAAG
CGAAAGCCTGCAGAACGTTTATTTAAGGACAGTGCGAACGAGTGACATCACTACGAGTCATGCAAAGTCGGTGTGGATGATGACGAGCTGGAAGACTAACCAAAGGATACCAAAGGAAAG
CGAAAGCCTGCAGAACGTTTATTTATCGACAGTGCAGGTGTGTCAAGCAATCCTGAGGAACACTAACCAGTCAGAACGAAACCAGTGACAACGTACTAACCAAAGGATACCAAAGGAAAG
CGAAAGCCTGCAGAACGTTTATTTAACGACAGTGCCATGGAGGTGTGAGACAACGCATCAGTCAAGTGAGACTCAGTCAACTCTGCTGAAGATGTCTAACCAAAGGATACCAAAGGAAAG
CGAAAGCCTGCAGAACGTTTATTTAGAGACAGTGCGACTGGTACAACCTACTCTGTGCAAAGAGTCATCGGACTGACAGATCGAGGAAGAAGCAACTAACCAAAGGATACCAAAGGAAAG
CGAAAGCCTGCAGAACGTTTATTTACAGACAGTGCAGCTGGAACAGTGTACATGAAGGTAGTAGTGAGTGAGACACAGTATCTGATGGTACTAGTCTAACCAAAGGATACCAAAGGAAAG
CGAAAGCCTGCAGAACGTTTATTTAGTGACAGTGCAGCTGCTTCAGAGTAGTGTGTGGAACACTATGCTGCTACAACCTAGACTGGACAATGAGTCTAACCAAAGGATACCAAAGGAAAG
CGAAAGCCTGCAGAACGTTTATTTACTGACAGTGCTCCTGGAACAAGCTAACCTGTGGAAGACTACACTGACACAGAGTATCCTGGAACATCCTACTAACCAAAGGATACCAAAGGAAAG
CGAAAGCCTGCAGAACGTTTATTTATGCACAGTGCACCTGTCGAAGTCTATGCTGACGAAGATGTCACTGCAACATCCTATCCTGTCGAACTCTACTAACCAAAGGATACCAAAGGAAAG
CGAAAGCCTGCAGAACGTTTATTTAAGCACAGTGCTGCTGAGTGACATCAGTCTGTGGAAGTCTACACTGTGACAGACAAAGTGAAGCAACATGTCTAACCAAAGGATACCAAAGGAAAG
CGAAAGCCTGCAGAACGTTTATTTATCCACAGTGCCACTGAGACAAGGTATCCTGTCGAAGTCTAGTGTGGTTGAGTTCACTGTGACACAAGCTACTAACCAAAGGATACCAAAGGAAAG
CGAAAGCCTGCAGAACGTTTATTTAACCACAGTGCGACTGTGGAAGTCTACACTGGAGAAGATGTGTCTGCTGAATGTGTTCCTGACGAAGATGTCTAACCAAAGGATACCAAAGGAAAG
CGAAAGCCTGCAGAACGTTTATTTAGACACAGTGCCACTGTGGAAGAGTAACCTGGTACATGCTACACTGCTACAGTGTACACTGCAGAAAGTGTCTAACCAAAGGATACCAAAGGAAAG
CGAAAGCCTGCAGAACGTTTATTTACACACAGTGCGATCGTCTCAGTGTACTCAGAGACAGTGTACTCAGACACATCCTAGTGTGACACACAGTACTAACCAAAGGATACCAAAGGAAAG
CGAAAGCCTGCAGAACGTTTATTTAGTCACAGTGCCTGTGGTGAAAGTGTTCTGATCCAAACTGTTCTCGACAGAACCAACTGTGTGGAATGTGTCTAACCAAAGGATACCAAAGGAAAG
CGAAAGCCTGCAGAACGTTTATTTACTCACAGTGCTGCAGACTCAGTCAAACCTGAGGAACTCTAGTCTGGTGAAACTGTTGTGAAGCAATCTGTCTAACCAAAGGATACCAAAGGAAAG
CGAAAGCCTGCAGAACGTTTATTTATGGTCAGTGCTCTGACTGAAACTGTCACTGTCGAAGTCTATCCTGACGAAAGCTACTCTGTGCAAAGTGTCTAACCAAAGGATACCAAAGGAAAG
CGAAAGCCTGCAGAACGTTTATTTAAGGTCAGTGCGAACGAGCTGTGTGAGTACGGTGTGTGAGAAGGTGCATCACACAAACCTGAGGAACTCTACTAACCAAAGGATACCAAAGGAAAG
CGAAAGCCTGCAGAACGTTTATTTATCGTCAGTGCTCCAGTCCTGACAGACACAGCACTGCAAGAGTGAGTGGTGCTGTGGAACGAGCAGAGGTGCTAACCAAAGGATACCAAAGGAAAG
CGAAAGCCTGCAGAACGTTTATTTAACGTCAGTGCGACTGCAACACTGTATGCTGCAACAAGCTAAGGTGACTCAACCAAGTCAGCTTCACACAACTAACCAAAGGATACCAAAGGAAAG
CGAAAGCCTGCAGAACGTTTATTTAGAGTCAGTGCTGCTGACACACAGTATCCAGCAAGACTGAAAGCTGAGACAGTGTAAGGTGCTTCACTCAACTAACCAAAGGATACCAAAGGAAAG
CGAAAGCCTGCAGAACGTTTATTTACAGTCAGTGCTGGAGTGAGACAGAAACCAGCTTCACTCAAACGTGACACACTGTACACAGAGTCACTCAACTAACCAAAGGATACCAAAGGAAAG
CGAAAGCCTGCAGAACGTTTATTTAGTGTCAGTGCCAGAGCAAGAGTGAATGGTGGATCAGACAATCGAGACAGAGAGAACTCAGACTCAACCAACTAACCAAAGGATACCAAAGGAAAG
CGAAAGCCTGCAGAACGTTTATTTACTGTCAGTGCACAGGTGGTGTCAGACTTCGGTCTGGATCAGTCTCTGCTGACACAAGGAGGAAGACTGAACTAACCAAAGGATACCAAAGGAAAG
CGAAAGCCTGCAGAACGTTTATTTATGCTCAGTGCCAGTGTCAGACTACAGTCAGACAGATGGAAACGTGCAAGACAACAAGGTGTCTCAGTGAACTAACCAAAGGATACCAAAGGAAAG
CGAAAGCCTGCAGAACGTTTATTTAAGCTCAGTGCCTGTGTGAGACATCAGTCTGACTCAGTCAATCCAGGATGAGATCAGACTGCTACAAGCTACTAACCAAAGGATACCAAAGGAAAG
CGAAAGCCTGCAGAACGTTTATTTATCCTCAGTGCGTACCGTTCCCACACGTCTCGAAGGGTACGACAGGACAGGCAACGGTTGGCAAGGAGGAGCTAACCAAAGGATACCAAAGGAAAG
CGAAAGCCTGCAGAACGTTTATTTAACCTCAGTGCTGGAGAGAGACTACATCGAGACAGAGAGAACTTGGTCGAGTGGTGCAACGTGCTGGTTGACTAACCAAAGGATACCAAAGGAAAG
CGAAAGCCTGCAGAACGTTTATTTAGACTCAGTGCCAGAGGATCATCCAAGAGTGAGACAACGTACACAGTCTCAGACAATGGTGACTCACACAACTAACCAAAGGATACCAAAGGAAAG
CGAAAGCCTGCAGAACGTTTATTTACACTCAGTGCACGTGTCACAGTGTAGAGTGGAACATGCTAAGCAGTCTCAAGCAATGGTGAGACAAGCTACTAACCAAAGGATACCAAAGGAAAG
CGAAAGCCTGCAGAACGTTTATTTAGTCTCAGTGCAGACGCACTGCAAGACATCGGATGATCACACAGAGCTTGAGTACACAGTGTGACATCGTACTAACCAAAGGATACCAAAGGAAAG
CGAAAGCCTGCAGAACGTTTATTTACTCTCAGTGCTGGTGTGTCAACGAAAGGTGGATCAGTCAAAGGTGTGTCACTGAAACGAGGATGAGTACACTAACCAAAGGATACCAAAGGAAAG
CGAAAGCCTGCAGAACGTTTATTTATGTGGAGTGCTCCAGTGAGAACACAAGCAGTGTCAGTGAATCCAGTCTGAGATCAAGCAGACAGATCGAACTAACCAAAGGATACCAAAGGAAAG
CGAAAGCCTGCAGAACGTTTATTTAAGTGGAGTGCGAGTGGAAGAGTACATCCAGGTAGAGTGAAGACAGCTTGAACACAGTGAGGAAGAGAGAACTAACCAAAGGATACCAAAGGAAAG
CGAAAGCCTGCAGAACGTTTATTTATCTGGAGTGCGAAGGTCCAGCACTGTCGAGACTGAGTTCATGACGGAGTGCATGAGACAGGAAGAACGAACTAACCAAAGGATACCAAAGGAAAG

## Sheet: Markers and Primers
Sequence Name	Sequence
* Twsit Pool Amplification
Forward primer (common)	TCG TCG GCA GCG TCA GAT GTG TAT AAG AGA CAG CGA AAG CCT GCA GAA CGT TTA TTT A
Reverse primer 1	GTC TCG TGG GCT CGG AGA TGT GTA TAA GAG ACA GCA TTC CAT TCC TTT GCT ATG CTT TG
Reverse primer 2	GTC TCG TGG GCT CGG AGA TGT GTA TAA GAG ACA GGT TTC GTT TGG AAT CGT TTC CTT TG
Reverse primer 3	GTC TCG TGG GCT CGG AGA TGT GTA TAA GAG ACA GGT TTG GAT TGC TAT GGT TAC GAT TG
Reverse primer 4	GTC TCG TGG GCT CGG AGA TGT GTA TAA GAG ACA GCT TTC CTT TGC ATA CCT TTG CTA TG
Reverse primer 5	GTC TCG TGG GCT CGG AGA TGT GTA TAA GAG ACA GCT TTC GTA AGG AAT GGT TAG GTT TG
Reverse primer 6	GTC TCG TGG GCT CGG AGA TGT GTA TAA GAG ACA GGA TTG CTA TGG TTT CGT TTG GTT TG
Reverse primer 7	GTC TCG TGG GCT CGG AGA TGT GTA TAA GAG ACA GCA ATG CTA ACC TTA CCT ATG CTT TC
Reverse primer 8	GTC TCG TGG GCT CGG AGA TGT GTA TAA GAG ACA GCT TTC CTT TGG TAT CCT TTG GTT AG
*Subpool amplification for generating information solution
Forward primer (common)	/5Phos/CGA AAG CCT GCA GAA CGT TTA TTT A
Reverse primer 1	C*A*T* TCC ATT CCT TTG CTA TGC TTT G
Reverse primer 2	G*T*T* TCG TTT GGA ATC GTT TCC TTT G
Reverse primer 3	G*T*T* TGG ATT GCT ATG GTT ACG ATT G
Reverse primer 4	C*T*T* TCC TTT GCA TAC CTT TGC TAT G
Reverse primer 5	C*T*T* TCG TAA GGA ATG GTT AGG TTT G
Reverse primer 6	G*A*T* TGC TAT GGT TTC GTT TGG TTT G
Reverse primer 7	C*A*A* TGC TAA CCT TAC CTA TGC TTT C
Reverse primer 8	C*T*T* TCC TTT GGT ATC CTT TGG TTA G
Truth marker	CAC CAC CTC CTC ACC ACA AAC GAA AGC CTG CAG AAC GTT TAT TTA
False marker	CGA AAG CCT GCA GAA CGT TTA TTT A/3SpC3/
Illumina NextEra adapter1	TCG TCG GCA GCG TCA GAT GTG TAT AAG AGA CAG CAC CAC CTC CTC ACC ACA AA
Illumina NextEra adapter2	GTC TCG TGG GCT CGG AGA TGT GTA TAA GAG ACA GAA CAC CCA CCA CTA ACC ACC
