# Supplementary material for: Metastable hybridization-based DNA information storage to allow rapid and permanent erasure
Source: Nat Commun. 2020 Oct 6;11:5008. doi: 10.1038/s41467-020-18842-6 (PMC7538566; doi:10.1038/s41467-020-18842-6)
Supplement: Supplementary file 4 — Supplementary Software [file 41467_2020_18842_MOESM4_ESM.zip]

Archive with 94 entries (79 files):
- Code/
- Code/20190721 Oligo sequences.xlsx
- __MACOSX/
- __MACOSX/Code/
- __MACOSX/Code/._20190721 Oligo sequences.xlsx
- Code/.DS_Store
- __MACOSX/Code/._.DS_Store
- Code/Decode.m
- __MACOSX/Code/._Decode.m
- Code/For Demo/
- Code/For Demo/Expected Output for Decode/
- Code/For Demo/Expected Output for Decode/.DS_Store
- __MACOSX/Code/For Demo/
- __MACOSX/Code/For Demo/Expected Output for Decode/
- __MACOSX/Code/For Demo/Expected Output for Decode/._.DS_Store
- Code/For Demo/Expected Output for Decode/Decoded Image.eps
- __MACOSX/Code/For Demo/Expected Output for Decode/._Decoded Image.eps
- __MACOSX/Code/For Demo/._Expected Output for Decode
- Code/For Demo/Example Data for Decode/
- Code/For Demo/Example Data for Decode/.DS_Store
- __MACOSX/Code/For Demo/Example Data for Decode/
- __MACOSX/Code/For Demo/Example Data for Decode/._.DS_Store
- Code/For Demo/Example Data for Decode/8mix 2month RT.fastq
- __MACOSX/Code/For Demo/Example Data for Decode/._8mix 2month RT.fastq
- Code/For Demo/Example Data for Decode/READ ME.txt
- __MACOSX/Code/For Demo/Example Data for Decode/._READ ME.txt
- __MACOSX/Code/For Demo/._Example Data for Decode
- Code/For Demo/.DS_Store
- __MACOSX/Code/For Demo/._.DS_Store
- Code/For Demo/Example Data for Eecode/
- Code/For Demo/Example Data for Eecode/.DS_Store
- __MACOSX/Code/For Demo/Example Data for Eecode/
- __MACOSX/Code/For Demo/Example Data for Eecode/._.DS_Store
- Code/For Demo/Example Data for Eecode/Original Image.bmp
- __MACOSX/Code/For Demo/Example Data for Eecode/._Original Image.bmp
- Code/For Demo/Example Data for Eecode/READ ME.txt
- __MACOSX/Code/For Demo/Example Data for Eecode/._READ ME.txt
- __MACOSX/Code/For Demo/._Example Data for Eecode
- Code/For Demo/Expected Output for Encode/
- Code/For Demo/Expected Output for Encode/.DS_Store
- __MACOSX/Code/For Demo/Expected Output for Encode/
- __MACOSX/Code/For Demo/Expected Output for Encode/._.DS_Store
- Code/For Demo/Expected Output for Encode/Encoded Sequences.csv
- __MACOSX/Code/For Demo/Expected Output for Encode/._Encoded Sequences.csv
- __MACOSX/Code/For Demo/._Expected Output for Encode
- __MACOSX/Code/._For Demo
- Code/Original Images/
- Code/Original Images/.DS_Store
- __MACOSX/Code/Original Images/
- __MACOSX/Code/Original Images/._.DS_Store
- Code/Original Images/original_1.eps
- __MACOSX/Code/Original Images/._original_1.eps
- Code/Original Images/3.bmp
- __MACOSX/Code/Original Images/._3.bmp
- Code/Original Images/2.bmp
- __MACOSX/Code/Original Images/._2.bmp
- Code/Original Images/original_2.eps
- __MACOSX/Code/Original Images/._original_2.eps
- Code/Original Images/1.bmp
- __MACOSX/Code/Original Images/._1.bmp
- Code/Original Images/original_3.eps
- __MACOSX/Code/Original Images/._original_3.eps
- Code/Original Images/5.bmp
- __MACOSX/Code/Original Images/._5.bmp
- Code/Original Images/4.bmp
- __MACOSX/Code/Original Images/._4.bmp
- Code/Original Images/original_4.eps
- __MACOSX/Code/Original Images/._original_4.eps
- Code/Original Images/6.bmp
- __MACOSX/Code/Original Images/._6.bmp
- Code/Original Images/7.bmp
- __MACOSX/Code/Original Images/._7.bmp
- Code/Original Images/original_5.eps
- __MACOSX/Code/Original Images/._original_5.eps
- Code/Original Images/8.bmp
- __MACOSX/Code/Original Images/._8.bmp
- Code/Original Images/Image4 4pixels.eps
- __MACOSX/Code/Original Images/._Image4 4pixels.eps
- __MACOSX/Code/._Original Images
- Code/Remap.m
- __MACOSX/Code/._Remap.m
- Code/READ ME.txt
- __MACOSX/Code/._READ ME.txt
- Code/revcompseq.m
- __MACOSX/Code/._revcompseq.m
- Code/fromGCAT.m
- __MACOSX/Code/._fromGCAT.m
- Code/Reconstruct_Image.m
- __MACOSX/Code/._Reconstruct_Image.m
- Code/Remap_script.m
- __MACOSX/Code/._Remap_script.m
- Code/toGCAT.m
- __MACOSX/Code/._toGCAT.m
- __MACOSX/._Code
