# Supplementary material for: Metastable hybridization-based DNA information storage to allow rapid and permanent erasure
Source: Nat Commun. 2020 Oct 6;11:5008. doi: 10.1038/s41467-020-18842-6 (PMC7538566; doi:10.1038/s41467-020-18842-6)
Supplement: Supplementary file 4 — Supplementary Software [file 41467_2020_18842_MOESM4_ESM.zip › Code/For Demo/Example Data for Decode/READ ME.txt]

Decoding Sequencing Data
- Run Reconstruct_Image.m with '8mix 2month RT.fastq' file.
