# Supplementary material for: Metastable hybridization-based DNA information storage to allow rapid and permanent erasure
Source: Nat Commun. 2020 Oct 6;11:5008. doi: 10.1038/s41467-020-18842-6 (PMC7538566; doi:10.1038/s41467-020-18842-6)
Supplement: Supplementary file 4 — Supplementary Software [file 41467_2020_18842_MOESM4_ESM.zip › Code/For Demo/Example Data for Eecode/READ ME.txt]

Encoding 'Original Image.bmp' in DNA sequences 
- Run Remap_script.m with 'Original Image.bmp' file. 
