# Supplementary material for: Metastable hybridization-based DNA information storage to allow rapid and permanent erasure
Source: Nat Commun. 2020 Oct 6;11:5008. doi: 10.1038/s41467-020-18842-6 (PMC7538566; doi:10.1038/s41467-020-18842-6)
Supplement: Supplementary file 4 — Supplementary Software [file 41467_2020_18842_MOESM4_ESM.zip › Code/For Demo/Expected Output for Encode/Encoded Sequences.csv]

CGAAAGCCTGCAGAACGTTTATTTAAGTGCAGTGCTGCTCTGAGGGTAGGTCCTCTCAGGTGTCGGTCTCGTAGGGATCGTCTGGTCTCGTGACGCAAACCTAACCATTCCTTACGAAAG
CGAAAGCCTGCAGAACGTTTATTTATCTGCAGTGCGAGTCTCTGGTGAGGAGCTCCTTGGCAAGGACGTCACTGGAGAGGGAGTCGATGGTCAGGCAAACCTAACCATTCCTTACGAAAG
CGAAAGCCTGCAGAACGTTTATTTAACTGCAGTGCCAGTCAGTGGCTTGGGTCTCTCAGGTGTCGGAGTCTCTGGTGAGGGACTCTCAGGTGTCGCAAACCTAACCATTCCTTACGAAAG
CGAAAGCCTGCAGAACGTTTATTTAGATGCAGTGCAGCTCCATGGACAGGCACTCAGAGGCTAGGGTGTCTCTGGTGAGGCACTCAGAGGCTAGGCAAACCTAACCATTCCTTACGAAAG
CGAAAGCCTGCAGAACGTTTATTTACATGCAGTGCGACTCGAAGGTCTCGGTCTCGTAGGGATCGTGCTCTGAGGGTAGGACCTCACAGGAGTCGCAAACCTAACCATTCCTTACGAAAG
CGAAAGCCTGCAGAACGTTTATTTAGTTGCAGTGCGTCTCAGTCGGTTCGTCCTCCAAGGTCTCGCTCTCCTAGGCATCGGTCTCGTAGGGATCGCAAACCTAACCATTCCTTACGAAAG
CGAAAGCCTGCAGAACGTTTATTTACTTGCAGTGCTCTGGCATCGTCACGGTCTCTCTCGCTTCGCTCTCTCTCGCTTCGACCTCGTAGGACTCGCAAACCTAACCATTCCTTACGAAAG
CGAAAGCCTGCAGAACGTTTATTTATGAGCAGTGCGACTCTGTCGCATCGGTCTCTCTCGCTTCGTGTGGGATCGAGACGTGTGGGATCGAGACGCAAACCTAACCATTCCTTACGAAAG
CGAAAGCCTGCAGAACGTTTATTTAAGAGCAGTGCTCTGGCATCGTCACGACTGGGTTCGACACGCACTCTGTCGCATCGTGAGGACACGTGGAGCAAACCTAACCATTCCTTACGAAAG
CGAAAGCCTGCAGAACGTTTATTTATCAGCAGTGCACTGGGTTCGACACGCTTGGTCACGCTACGTGTGGACTCGTGACGGTTGGAGACGGTACGCAAACCTAACCATTCCTTACGAAAG
CGAAAGCCTGCAGAACGTTTATTTAACAGCAGTGCAGCTCGAAGGAGTCGTGTGGACTCGTGACGCTTGGTCACGCTACGAGTGGGATCGAGACGCAAACCTAACCATTCCTTACGAAAG
CGAAAGCCTGCAGAACGTTTATTTAGAAGCAGTGCCACTCTGTCGCATCGGACTCCTAGGGATCGAGGTCGATGGAGAGGAGTGGGATCGAGACGCAAACCTAACCATTCCTTACGAAAG
CGAAAGCCTGCAGAACGTTTATTTACAAGCAGTGCGTTGGGTTCGCAACGAGTGGAGTCGTGACGGTTGGGTTCGCAACGTCTGGTCTCGAGACGCAAACCTAACCATTCCTTACGAAAG
CGAAAGCCTGCAGAACGTTTATTTAGTAGCAGTGCTGTGGTGTCGCTTCGGTCTCGTAGGCATCGGATGGGATCGACACGCTCTCCTAGGGTTCGCAAACCTAACCATTCCTTACGAAAG
CGAAAGCCTGCAGAACGTTTATTTACTAGCAGTGCGAGTCGATGGACAGGGTCTCGTAGGCATCGTCCTCTCAGGAGTCGCACTCCAAGGGATCGCAAACCTAACCATTCCTTACGAAAG
CGAAAGCCTGCAGAACGTTTATTTATGTCCAGTGCGTCACGTCTCCATGGGTCTCGTAGGCATCGTGGTCTGTGGCTTGGGTCTCGTAGGCATCGCAAACCTAACCATTCCTTACGAAAG
CGAAAGCCTGCAGAACGTTTATTTAAGTCCAGTGCTGCACGTGTCGACTCTGCTCGTTGGGAAGGGACACTCCTCTGTGGTCCTCTGAGGGTAGGCAAACCTAACCATTCCTTACGAAAG
CGAAAGCCTGCAGAACGTTTATTTATCTCCAGTGCACCACAGCTCCTCTCTCCTCTGAGGGTAGGTGCACGTGTCGACTCAGCTCCTTGGCAAGGCAAACCTAACCATTCCTTACGAAAG
CGAAAGCCTGCAGAACGTTTATTTAACTCCAGTGCTCCACTGCTCGTCTCGTCACGACTCTCTGGACCACAGCTCCTCTCGAGTCTCTGGTGAGGCAAACCTAACCATTCCTTACGAAAG
CGAAAGCCTGCAGAACGTTTATTTAGATCCAGTGCACCTCAGAGGCTAGGCACTCACAGGAGTCGTGGTCGTCTCGATGGACGTCAGTGGCTTGGCAAACCTAACCATTCCTTACGAAAG
CGAAAGCCTGCAGAACGTTTATTTACATCCAGTGCCTCACTCTGGCTTGGAGGTCGATGGAGAGGCAGTCTGAGGCAAGGAGGTCGATGGAGAGGCAAACCTAACCATTCCTTACGAAAG
CGAAAGCCTGCAGAACGTTTATTTAGTTCCAGTGCACCACGTCTCACTGGCAGTCTGAGGCAAGGTCCACCACTCTCTGGACGTCGTTGGACAGGCAAACCTAACCATTCCTTACGAAAG
CGAAAGCCTGCAGAACGTTTATTTACTTCCAGTGCTGCACACCTCTGTGGTCCACCACTCTCTGGACCACGTCTCACTGGAGGTCGATGGAGAGGCAAACCTAACCATTCCTTACGAAAG
CGAAAGCCTGCAGAACGTTTATTTATGACCAGTGCCAGACTGCTCCACTCTCCACCACTCTCTGGGTGACAGCTCGTCTCTGCACACCTCTGTGGCAAACCTAACCATTCCTTACGAAAG
CGAAAGCCTGCAGAACGTTTATTTAAGACCAGTGCTCCACTCCTCAGTGGACGTCTGTGGTGAGGTCCACTCCTCAGTGGACGTCTGTGGTGAGGCAAACCTAACCATTCCTTACGAAAG
CGAAAGCCTGCAGAACGTTTATTTATCACCAGTGCACCACACCTCTCTGGGAGTCAGTGGAGAGGACCACACCTCTCTGGACGTCTGTGGTGAGGCAAACCTAACCATTCCTTACGAAAG
CGAAAGCCTGCAGAACGTTTATTTAACACCAGTGCACCACACCTCTCTGGACGTCTGTGGTGAGGACCACACCTCTCTGGGAGTCAGTGGAGAGGCAAACCTAACCATTCCTTACGAAAG
CGAAAGCCTGCAGAACGTTTATTTAGAACCAGTGCTCCACTCCTCAGTGGACGTCTGTGGTGAGGTCCACTCCTCAGTGGACGTCTGTGGTGAGGCAAACCTAACCATTCCTTACGAAAG
CGAAAGCCTGCAGAACGTTTATTTACAACCAGTGCGTCACGTCTCCATGGTGCTCTGAGGCTAGGAGCACAGCTCTGTGGTGGTCTGTGGCTTGGCAAACCTAACCATTCCTTACGAAAG
CGAAAGCCTGCAGAACGTTTATTTAGTACCAGTGCGACACAGCTCAGTGGCTCACGACTCGATGGCACACTCCTCTCTGGGAGTCAGTGGAGAGGCAAACCTAACCATTCCTTACGAAAG
CGAAAGCCTGCAGAACGTTTATTTACTACCAGTGCGTCACAGCTCAGTGGTGGTCACCTCACTGGTCCACCAGTCCACTCGTCACAGCTCAGTGGCAAACCTAACCATTCCTTACGAAAG
CGAAAGCCTGCAGAACGTTTATTTATGGACAGTGCGTCACAGCTCAGTGGGAGTCCACTCGTTGGGTGTCAGTGGAGAGGAGCTCGATGGGAAGGCAAACCTAACCATTCCTTACGAAAG
CGAAAGCCTGCAGAACGTTTATTTAAGGACAGTGCCACACACCTCAGTGGACCACAGCTCCTCTCTGGTCGTCTCGATGGGTCACGACTCTCTGGCAAACCTAACCATTCCTTACGAAAG
CGAAAGCCTGCAGAACGTTTATTTATCGACAGTGCGACACTCCTCTGTGGGTCACGACTCTCTGGACCACAGCTCCTCTCTCCACTGCTCGTCTCCAAACCTAACCATTCCTTACGAAAG
CGAAAGCCTGCAGAACGTTTATTTAACGACAGTGCTGGTCGTCTCGATGGGTGTCGATGGTCAGGCTCACCACTCACTGGGAGTCTCTGGTGAGGCAAACCTAACCATTCCTTACGAAAG
CGAAAGCCTGCAGAACGTTTATTTAGAGACAGTGCAGCACCTGTCCACTCACCACAGCTCCTCTCCACACACCTCAGTGGAGGTCCTCTCCATGGCAAACCTAACCATTCCTTACGAAAG
CGAAAGCCTGCAGAACGTTTATTTACAGACAGTGCGTCACAGCTCAGTGGAGGTCGACTCGATGGCACACTGCTCTGTGGCAGTCGTCTCCTTGGCAAACCTAACCATTCCTTACGAAAG
CGAAAGCCTGCAGAACGTTTATTTAGTGACAGTGCGTCACAGCTCAGTGGACCACGTGTCGTCTCGACACCTGTCCTCTCACCACGTGTCGTCTCCAAACCTAACCATTCCTTACGAAAG
CGAAAGCCTGCAGAACGTTTATTTACTGACAGTGCGTCACACCTCACTGGGTCACACCTCACTGGTGGTCCACTCCATGGCTCACGACTCGATGGCAAACCTAACCATTCCTTACGAAAG
CGAAAGCCTGCAGAACGTTTATTTATGCACAGTGCGAGTCGATGGACAGGAGGTCAGTGGTGAGGGACACGACTCACTGGGACACGACTCACTGGCAAACCTAACCATTCCTTACGAAAG
CGAAAGCCTGCAGAACGTTTATTTAAGCACAGTGCCACACGTCTCCTTGGTGGTCCTCTCTGAGGCACACGTCTCCTTGGAGGTCTCTGGACAGGCAAACCTAACCATTCCTTACGAAAG
CGAAAGCCTGCAGAACGTTTATTTATCCACAGTGCTGGTCCTCTCTGAGGGAGTCACTGGGAAGGTGGTCCTCTCTGAGGTGGTCCTCTCTGAGGCAAACCTAACCATTCCTTACGAAAG
CGAAAGCCTGCAGAACGTTTATTTAACCACAGTGCACCACCTGTCAGTGGCAGTCAGTGGACAGGCTCACACCTCCATGGTGCTCGATGGGTAGGCAAACCTAACCATTCCTTACGAAAG
CGAAAGCCTGCAGAACGTTTATTTAGACACAGTGCCTGTCAGTGGACAGGCTGTCAGTGGACAGGCTCACACCTCCATGGGTGTCTGTGGTCAGGCAAACCTAACCATTCCTTACGAAAG
CGAAAGCCTGCAGAACGTTTATTTACACACAGTGCTGGTCGACTCTGAGGCAGTCGTCTCACAGGACGTCGACTCAGAGGAGCTCTCTGGCTAGGCAAACCTAACCATTCCTTACGAAAG
CGAAAGCCTGCAGAACGTTTATTTAGTCACAGTGCGTCACTCCTCGTTGGGAGTCTGTGGGAAGGGTCACTCCTCGTTGGAGGTCCACTCAGAGGCAAACCTAACCATTCCTTACGAAAG
CGAAAGCCTGCAGAACGTTTATTTACTCACAGTGCTGGTCGTCTCTCAGGTCCTCTGAGGGATCGCACACACCTCCTTGGTGCTCGTTGGTCTCGCAAACCTAACCATTCCTTACGAAAG
CGAAAGCCTGCAGAACGTTTATTTATGGTCAGTGCAGGTCAGTGGCAAGGTCGTCTCTGGGTAGGTGGTCTGTGGGAAGGTGCTCGTTGGTCTCGCAAACCTAACCATTCCTTACGAAAG
CGAAAGCCTGCAGAACGTTTATTTAAGGTCAGTGCCAGTCCTTGGTCTCGAGCTCACAGGGTTCGACGTCCATGGTGTCGCAGTCCTTGGTCTCGCAAACCTAACCATTCCTTACGAAAG
CGAAAGCCTGCAGAACGTTTATTTATCGTCAGTGCACCTCGTAGGGTTCGCATGGTGACGTGGAGTGCTCTCAGGCATCGTGTGGACTCGACACGCAAACCTAACCATTCCTTACGAAAG
CGAAAGCCTGCAGAACGTTTATTTAACGTCAGTGCTGTGGACTCGTCACGCTTGGTCACGAGGAGGTCTCAGTCGAGACGTGAGGACACGACGAGCAAACCTAACCATTCCTTACGAAAG
CGAAAGCCTGCAGAACGTTTATTTAGAGTCAGTGCTCTGGCATCGGAACGAGTGGGATCGACACGAGTGGGATCGACACGACTGGGTTCGCAACGCAAACCTAACCATTCCTTACGAAAG
CGAAAGCCTGCAGAACGTTTATTTACAGTCAGTGCAGAGGACACGTCGAGCACTCCTAGGGTTCGTGAGGTCACGAGGAGCTCTCAGTCGTGACGCAAACCTAACCATTCCTTACGAAAG
CGAAAGCCTGCAGAACGTTTATTTAGTGTCAGTGCCAGTCCTTGGGTAGGTCCTCGAAGGACTCGTGTGGTCTCGAGACGAGCTCACAGGTCTCGCAAACCTAACCATTCCTTACGAAAG
CGAAAGCCTGCAGAACGTTTATTTACTGTCAGTGCTGGTCTCTGGAGAGGTCGTCGATGGACAGGTCGTCGATGGACAGGACCTCCAAGGGATCGCAAACCTAACCATTCCTTACGAAAG
CGAAAGCCTGCAGAACGTTTATTTATGCTCAGTGCAGCTCACAGGTCTCGGTCTCTGTCGCTTCGTCGTCGATGGACAGGTCGTCGATGGACAGGCAAACCTAACCATTCCTTACGAAAG
CGAAAGCCTGCAGAACGTTTATTTAAGCTCAGTGCTGGTCCACTCCATGGGTCTCACAGGACTCGTGGTCCACTCCATGGACCTCTGAGGTGTCGCAAACCTAACCATTCCTTACGAAAG
CGAAAGCCTGCAGAACGTTTATTTATCCTCAGTGCTCGTCCTCTCCTTGGACTGGTGTCGTGACGTGGTCCACTCCATGGAGTGGGTAGGGTTCGCAAACCTAACCATTCCTTACGAAAG
CGAAAGCCTGCAGAACGTTTATTTAACCTCAGTGCGTGTCACTGGACAGGACTGGTGTCGTGACGGAGTCAGTGGAGAGGGATGGAGTCGAGACGCAAACCTAACCATTCCTTACGAAAG
CGAAAGCCTGCAGAACGTTTATTTAGACTCAGTGCGTGTCACTGGACAGGGTCTCACAGGACTCGGTGTCACTGGACAGGTGTGGCAAGGCATCGCAAACCTAACCATTCCTTACGAAAG
CGAAAGCCTGCAGAACGTTTATTTACACTCAGTGCGTGTCGATGGTCAGGAGTGGCAAGGACTCGTCGTCTGTGGGTTGGACTGGCTAGGCATCGCAAACCTAACCATTCCTTACGAAAG
CGAAAGCCTGCAGAACGTTTATTTAGTCTCAGTGCACGTCAGTGGCTTGGTGAGGGATCGTCACGGTGTCGATGGTCAGGAGAGGCATCGACACGCAAACCTAACCATTCCTTACGAAAG
CGAAAGCCTGCAGAACGTTTATTTACTCTCAGTGCGTCTCGAAGGTCTCGTGCTCGATGGTCAGGTGCTCGTTGGGAAGGTCCTCGTTGGGAAGGCAAACCTAACCATTCCTTACGAAAG
CGAAAGCCTGCAGAACGTTTATTTATGTGGAGTGCCAGTCACTGGAGAGGCACTCAGAGGCTAGGGACTCTCAGGTGTCGCTCTCACAGGAGTCGCAAACCTAACCATTCCTTACGAAAG
CGAAAGCCTGCAGAACGTTTATTTAAGTGGAGTGCGTGTCGTTGGGAAGGCAGTCCATGGACAGGCAGTCCATGGACAGGCAGTCCATGGACAGGCAAACCTAACCATTCCTTACGAAAG
CGAAAGCCTGCAGAACGTTTATTTATCTGGAGTGCCTGTCCTTGGCAAGGGTGTCGTTGGGAAGGCTGTCCTTGGCAAGGGTGTCGTTGGGAAGGCAAACCTAACCATTCCTTACGAAAG
CGAAAGCCTGCAGAACGTTTATTTAACTGGAGTGCACGTCACTGGAGAGGGTGTCGTTGGGAAGGCAGTCCATGGACAGGGTGTCGTTGGGAAGGCAAACCTAACCATTCCTTACGAAAG
CGAAAGCCTGCAGAACGTTTATTTAGATGGAGTGCTGGTCTGTGGGTTGGGTGTCGTTGGGAAGGAGGTCAGTGGCTTGGGTGTCGTTGGGAAGGCAAACCTAACCATTCCTTACGAAAG
CGAAAGCCTGCAGAACGTTTATTTACATGGAGTGCGACTCGAAGGACTCGACGTCACTGGTCAGGAGCTCAGAGGTGTCGGAGTCGATGGACAGGCAAACCTAACCATTCCTTACGAAAG
CGAAAGCCTGCAGAACGTTTATTTAGTTGGAGTGCCACTCCAAGGACTCGGAGTCGATGGTCAGGCACTCCAAGGGATCGAGGTCAGTGGTGAGGCAAACCTAACCATTCCTTACGAAAG
CGAAAGCCTGCAGAACGTTTATTTACTTGGAGTGCGACACGACTCTCTGGCTCACTGTGGACTGGAGCTCAGAGGCTAGGCTGTCCTTGGCAAGGCAAACCTAACCATTCCTTACGAAAG
CGAAAGCCTGCAGAACGTTTATTTATGAGGAGTGCTCGTCACTGGGTTGGTCGTCACTGGGTTGGAGCACTCCTCCACTCTCCACACCTCGTCTCCAAACCTAACCATTCCTTACGAAAG
CGAAAGCCTGCAGAACGTTTATTTAAGAGGAGTGCGTCACCACTCTGTGGGAGTCTGTGGGATGGGTGTCCATGGTGAGGTGCTCGATGGTGAGGCAAACCTAACCATTCCTTACGAAAG
CGAAAGCCTGCAGAACGTTTATTTATCAGGAGTGCACGTCTCTGGCATGGGTCTCTCAGGGTAGGCTCACGTCTCAGTGGTCCTCGTTGGTCAGGCAAACCTAACCATTCCTTACGAAAG
CGAAAGCCTGCAGAACGTTTATTTAACAGGAGTGCTCGTCAGTGGGATGGCTGTCACTGGCTTGGTCGTCAGTGGGATGGAGCTCCATGGAGAGGCAAACCTAACCATTCCTTACGAAAG
CGAAAGCCTGCAGAACGTTTATTTAGAAGGAGTGCCTCACGTCTCAGTGGCACTCAGAGGCAAGGTCGTCAGTGGGATGGGACTCTGAGGGAAGGCAAACCTAACCATTCCTTACGAAAG
CGAAAGCCTGCAGAACGTTTATTTACAAGGAGTGCACGTCTCTGGACAGGACGTCCTCTCAGAGGACGTCTCTGGACAGGGAGTCTGTGGTCAGGCAAACCTAACCATTCCTTACGAAAG
CGAAAGCCTGCAGAACGTTTATTTAGTAGGAGTGCTGCTCCTTGGTGTCGACCTCCTTGGAGTCGCAGTCGATGGCAAGGTGCTCGATGGGTAGGCAAACCTAACCATTCCTTACGAAAG
CGAAAGCCTGCAGAACGTTTATTTACTAGGAGTGCAGCTCTGAGGAGTCGAGTGGCAAGGCTTCGCACTCGAAGGCATCGACTGGCTAGGAGACGCAAACCTAACCATTCCTTACGAAAG
CGAAAGCCTGCAGAACGTTTATTTATGTCGAGTGCACGTCTCTGGACAGGGTGTCTCTGGGAAGGTGGTCCTCTCTGAGGTCGTCGTCTCTGAGGCAAACCTAACCATTCCTTACGAAAG
CGAAAGCCTGCAGAACGTTTATTTAAGTCGAGTGCCAGTCCTTGGGTAGGCTGTCAGAGGTGTCGCTGTCAGAGGTGTCGAGCTCACAGGTCTCGCAAACCTAACCATTCCTTACGAAAG
CGAAAGCCTGCAGAACGTTTATTTATCTCGAGTGCCTCACAGTGGTGAGGTCCTCGAAGGACTCGAGGTCACTGGTCAGGCTGTCAGAGGTGTCGCAAACCTAACCATTCCTTACGAAAG
CGAAAGCCTGCAGAACGTTTATTTAACTCGAGTGCTGGTCTCTGGAGAGGCTCTCAGTCGTGACGCTCACAGTGGTGAGGCACTCCTAGGGTTCGCAAACCTAACCATTCCTTACGAAAG
CGAAAGCCTGCAGAACGTTTATTTAGATCGAGTGCCACACCTCTCGTTGGAGTGGACTCGTCACGCTCACAGTGGTGAGGTGTGGTCTCGAGACGCAAACCTAACCATTCCTTACGAAAG
CGAAAGCCTGCAGAACGTTTATTTACATCGAGTGCCTGTCGATGGGAAGGACTGGTGTCGTGACGCTGTCGATGGGAAGGCATGGTCTCGTCACGCAAACCTAACCATTCCTTACGAAAG
CGAAAGCCTGCAGAACGTTTATTTAGTTCGAGTGCAGTGGGTAGGGTTCGCTAGGGAACGGAGAGACCTCTGAGGTGTCGTGAGGCATCGCAACGCAAACCTAACCATTCCTTACGAAAG
CGAAAGCCTGCAGAACGTTTATTTACTTCGAGTGCCTCTCGAAGGGATCGCATGGTCTCGTCACGACTGGTGTCGTGACGCAAGGTCACGTCGAGCAAACCTAACCATTCCTTACGAAAG
CGAAAGCCTGCAGAACGTTTATTTATGACGAGTGCACTGGTGTCGTGACGTCAGGCTTCGCTACGCTCTCGAAGGGATCGGATGGAGTCGAGACGCAAACCTAACCATTCCTTACGAAAG
CGAAAGCCTGCAGAACGTTTATTTAAGACGAGTGCGAGTCCTCTCCTTGGGATGGCTAGGCTTCGCTGTCTCTGGTCAGGACTGGGAAGGCATCGCAAACCTAACCATTCCTTACGAAAG
CGAAAGCCTGCAGAACGTTTATTTATCACGAGTGCTGGTCACCTCACTGGGAAGGCTTCGCTACGAGGTCGACTCGATGGTGAGGACTCGACACGCAAACCTAACCATTCCTTACGAAAG
CGAAAGCCTGCAGAACGTTTATTTAACACGAGTGCTCGTCCTCTCCTTGGGTAGGACACGACGAGTGGTCCACTCCATGGGTAGGACACGACGAGCAAACCTAACCATTCCTTACGAAAG
CGAAAGCCTGCAGAACGTTTATTTAGAACGAGTGCACGTCACTGGTCAGGCTTGGCTTCGGTACGTCGTCTCTGGAGAGGTCAGGTCACGAGGAGCAAACCTAACCATTCCTTACGAAAG
CGAAAGCCTGCAGAACGTTTATTTACAACGAGTGCCTCACCTCTCGTTGGGTAGGGTACGCAGAGTGGTCTGTGGCTTGGCAAGGCAACGGAGAGCAAACCTAACCATTCCTTACGAAAG
CGAAAGCCTGCAGAACGTTTATTTAGTACGAGTGCCAGTCTCTGGTCAGGAGTGGGTAGGGTTCGAGGTCGTCTCGTTGGCTTGGGATCGGAACGCAAACCTAACCATTCCTTACGAAAG
CGAAAGCCTGCAGAACGTTTATTTACTACGAGTGCTCTGGCAAGGCATCGCAAGGTGACGTGGAGGACTCCTTGGCTAGGTCAGGCATCGCAACGCAAACCTAACCATTCCTTACGAAAG
CGAAAGCCTGCAGAACGTTTATTTATGGAGAGTGCACCTCGTTGGGTAGGCATGGGTAGGCTTCGAGTGGGAAGGGATCGCTTGGTCTCGTCACGCAAACCTAACCATTCCTTACGAAAG
CGAAAGCCTGCAGAACGTTTATTTAAGGAGAGTGCTGTGGAGTCGTCACGGTTGGCTTCGTGGAGGACTCCAAGGGTTCGGATGGCATCGGTACGCAAACCTAACCATTCCTTACGAAAG
CGAAAGCCTGCAGAACGTTTATTTATCGAGAGTGCCATGGGTTCGCTACGGTTGGCTTCGTGGAGGATGGCATCGGTACGCTTGGTGACGAGGAGCAAACCTAACCATTCCTTACGAAAG
CGAAAGCCTGCAGAACGTTTATTTAACGAGAGTGCCATGGGTTCGCTACGTCAGGACACGGAGAGGATGGCATCGGTACGGTTGGCTTCGTGGAGCAAACCTAACCATTCCTTACGAAAG
CGAAAGCCTGCAGAACGTTTATTTAGAGAGAGTGCCAAGGGTACGCTGAGTCACGACCAGGAGTGAGAGGTCACGACGAGACTCGGAGAGCACAGCAAACCTAACCATTCCTTACGAAAG
CGAAAGCCTGCAGAACGTTTATTTACAGAGAGTGCTGTCGTCGAGCACAGCATGGCTTCGTCGAGTGAGGTCACGCAGAGTGAGGTCACGCAGAGCAAACCTAACCATTCCTTACGAAAG
CGAAAGCCTGCAGAACGTTTATTTAGTGAGAGTGCGAAGGGTACGAGCAGCTCTCAGTCGGAACGTCTCGGAGAGCTCAGCATGGCTTCGTCGAGCAAACCTAACCATTCCTTACGAAAG
CGAAAGCCTGCAGAACGTTTATTTACTGAGAGTGCGTTGGTGACGACGAGGTTGGTGACGACGAGCTTGGAGACGGAGAGAGCTCACAGGGTTCGCAAACCTAACCATTCCTTACGAAAG
CGAAAGCCTGCAGAACGTTTATTTATGCAGAGTGCCATCGCTGAGTCGTGGTTCGTGCAGACGTGGAAGGGTACGAGCAGGTTCGTGCAGACGTGCAAACCTAACCATTCCTTACGAAAG
CGAAAGCCTGCAGAACGTTTATTTAAGCAGAGTGCAGTGGAGACGCTACGGTTGGGTACGGAGAGTGAGGTGGAGGTGAGTGAGGTGGAGGTGAGCAAACCTAACCATTCCTTACGAAAG
CGAAAGCCTGCAGAACGTTTATTTATCCAGAGTGCCTTGGCAACGACGAGAGCTCCTAGGCATCGGATGGTCACGTGGAGGTCTCGATCGTCACGCAAACCTAACCATTCCTTACGAAAG
CGAAAGCCTGCAGAACGTTTATTTAACCAGAGTGCGTCTCAGTCGTGACGAGTGGGATCGACACGTCTGGCATCGGAACGTGTGGACTCGTCACGCAAACCTAACCATTCCTTACGAAAG
CGAAAGCCTGCAGAACGTTTATTTAGACAGAGTGCGTTGGTGACGCTACGAGGTCGATGGACAGGTCTGGCATCGGAACGCTGTCTCAGGAGTCGCAAACCTAACCATTCCTTACGAAAG
CGAAAGCCTGCAGAACGTTTATTTACACAGAGTGCGAAGGCAACGGTGAGTGAGGAGACGTCGAGAGTCGTCGAGACCAGTGTGGAGTCGTCACGCAAACCTAACCATTCCTTACGAAAG
CGAAAGCCTGCAGAACGTTTATTTAGTCAGAGTGCACAGGGAACGCAGAGACTGGGATCGCAACGCATGGGTTCGCTACGAGTGGTCTCGACACGCAAACCTAACCATTCCTTACGAAAG
CGAAAGCCTGCAGAACGTTTATTTACTCAGAGTGCGAAGGCAACGGTGAGCTCTCTGTCGAGACGAGTCGTCGAGACCAGCTTGGTGACGAGGAGCAAACCTAACCATTCCTTACGAAAG
CGAAAGCCTGCAGAACGTTTATTTATGGTGAGTGCTCAGGACACGGAGAGTCTGGACTCGGAACGAGAGGTCACGACGAGTGTGGAGTCGTCACGCAAACCTAACCATTCCTTACGAAAG
CGAAAGCCTGCAGAACGTTTATTTAAGGTGAGTGCCATGGACACGAGGAGCTCTCCATCGACACGAGTGGCTTCGCAACGCAGTCACAGGAGTCGCAAACCTAACCATTCCTTACGAAAG
CGAAAGCCTGCAGAACGTTTATTTATCGTGAGTGCAGTGGGATCGACACGACTGGGTTCGCAACGCATGGTGACGCTACGGATGGCTTCGGTACGCAAACCTAACCATTCCTTACGAAAG
CGAAAGCCTGCAGAACGTTTATTTAACGTGAGTGCTGCTCTCAGGAGTCGGTCTCTGTCGCTTCGTGTGGTCTCGAGACGCATGGCTTCGGTACGCAAACCTAACCATTCCTTACGAAAG
CGAAAGCCTGCAGAACGTTTATTTAGAGTGAGTGCTCCTCTCAGGAGTCGACCTCACAGGTCTCGGTGTCGTTGGCAAGGAGCTCAGAGGTGTCGCAAACCTAACCATTCCTTACGAAAG
CGAAAGCCTGCAGAACGTTTATTTACAGTGAGTGCACTGGCATCGGAACGGACTCGTAGGCATCGTGCTCTCAGGAGTCGGACTCGTAGGCATCGCAAACCTAACCATTCCTTACGAAAG
CGAAAGCCTGCAGAACGTTTATTTAGTGTGAGTGCTCGTCGATGGACAGGGAGTCGTTGGCAAGGTCTGGGATCGACACGCACTCCTAGGGTTCGCAAACCTAACCATTCCTTACGAAAG
CGAAAGCCTGCAGAACGTTTATTTACTGTGAGTGCGTCACTGTGGCTTGGCACACCTCTCGTTGGACCACCACTCGATGGCTCACAGTGGTGAGGCAAACCTAACCATTCCTTACGAAAG
CGAAAGCCTGCAGAACGTTTATTTATGCTGAGTGCGAGTCGTTGGCAAGGGTTGGTGACGCTACGGTCACTGTGGCTTGGCTCACAGTGGTGAGGCAAACCTAACCATTCCTTACGAAAG
CGAAAGCCTGCAGAACGTTTATTTAAGCTGAGTGCAGCTCAGAGGTGTCGTCTGGCTAGGCTTCGTGTGGTGTCGCTTCGAGAGGGTTCGGTACGCAAACCTAACCATTCCTTACGAAAG
CGAAAGCCTGCAGAACGTTTATTTATCCTGAGTGCGTGTCGTTGGCAAGGGTCTCACAGGACTCGCAGTCCATGGGAAGGCACTCTCAGGTCTCGCAAACCTAACCATTCCTTACGAAAG
CGAAAGCCTGCAGAACGTTTATTTAACCTGAGTGCTGTGCTGTGCTGTGCTGTGCTGTGCTGTGCCTGTCCTTGGGTAGGTGTGGCAAGGCATCGCAAACCTAACCATTCCTTACGAAAG
CGAAAGCCTGCAGAACGTTTATTTAAGTGCTCTGCTGCTCTGAGGGTAGGGACTCGAAGGTCTCGTCCTCTCAGGTGTCGCTCTCCTAGGCATCGCAAACCTAACCATTCCTTACGAAAG
CGAAAGCCTGCAGAACGTTTATTTATCTGCTCTGCTGCTCGTTGGGAAGGAGCTCCTTGGCAAGGCTGTCCTTGGCAAGGAGCTCAGAGGCTAGGCAAACCTAACCATTCCTTACGAAAG
CGAAAGCCTGCAGAACGTTTATTTAACTGCTCTGCGTGTCTCTGGTGAGGCAGTCAGTGGCTTGGCTGTCCATGGACAGGGTGTCGATGGTCAGGCAAACCTAACCATTCCTTACGAAAG
CGAAAGCCTGCAGAACGTTTATTTAGATGCTCTGCCTCACACCTCAGTGGCTGTCACTGGAGAGGTCGTCGTCTCGATGGCAGTCAGTGGCTTGGCAAACCTAACCATTCCTTACGAAAG
CGAAAGCCTGCAGAACGTTTATTTACATGCTCTGCAGGTCCTCTCCATGGCTGTCCATGGACAGGAGGTCCTCTCCATGGACGTCAGTGGCTTGGCAAACCTAACCATTCCTTACGAAAG
CGAAAGCCTGCAGAACGTTTATTTAGTTGCTCTGCTGGTCTGTGGGTTGGAGCTCAGAGGCTAGGTCGTCTGTGGGTTGGTGCTCTGAGGGTAGGCAAACCTAACCATTCCTTACGAAAG
CGAAAGCCTGCAGAACGTTTATTTACTTGCTCTGCGAGTCCTTGGGAAGGGACTCCTAGGGATCGACGTCACTGGAGAGGAGCTCGAAGGAGTCGCAAACCTAACCATTCCTTACGAAAG
CGAAAGCCTGCAGAACGTTTATTTATGAGCTCTGCTGCTCACAGGTGTCGTGCTCGAAGGAGTCGCTGTCTCAGGCTAGGACCTCGTAGGACTCGCAAACCTAACCATTCCTTACGAAAG
CGAAAGCCTGCAGAACGTTTATTTAAGAGCTCTGCGTCTCAGTCGGTTCGGTTGGAGACGGTACGTGCTCACAGGTGTCGTGCTCACAGGTGTCGCAAACCTAACCATTCCTTACGAAAG
CGAAAGCCTGCAGAACGTTTATTTATCAGCTCTGCCAGTCTGAGGCAAGGACCTCGTAGGACTCGGACTCCTAGGGATCGAGTGGGATCGAGACGCAAACCTAACCATTCCTTACGAAAG
CGAAAGCCTGCAGAACGTTTATTTAACAGCTCTGCAGGTCGATGGAGAGGACGTCGTTGGACAGGTCGTCCATGGTCAGGCTCTCTCTCGCTTCGCAAACCTAACCATTCCTTACGAAAG
CGAAAGCCTGCAGAACGTTTATTTAGAAGCTCTGCTGGTCACTGGTGAGGACGTCGTTGGACAGGCTCACTCTGGCTTGGTGCACACCTCTGTGGCAAACCTAACCATTCCTTACGAAAG
CGAAAGCCTGCAGAACGTTTATTTACAAGCTCTGCACGTCACTGGTCAGGACCTCACAGGTCTCGTCGTCTCTGGAGAGGACCTCACAGGTCTCGCAAACCTAACCATTCCTTACGAAAG
CGAAAGCCTGCAGAACGTTTATTTAGTAGCTCTGCCTCACCTCTCGTTGGGTGTCGTTGGCAAGGTCGTCTCTGGAGAGGTCCTCTCAGGAGTCGCAAACCTAACCATTCCTTACGAAAG
CGAAAGCCTGCAGAACGTTTATTTACTAGCTCTGCCACACCACTCGATGGACCACACCTCTCTGGGACACGACTCACTGGTGGTCTGTGGCTTGGCAAACCTAACCATTCCTTACGAAAG
CGAAAGCCTGCAGAACGTTTATTTATGTCCTCTGCGTGTCGTTGGCAAGGAGCACAGCTCTGTGGTCGTCTCTGGAGAGGAGCACAGCTCTGTGGCAAACCTAACCATTCCTTACGAAAG
CGAAAGCCTGCAGAACGTTTATTTAAGTCCTCTGCAGGTCCTCTCCATGGCTGACCAGTCACCTCCAGTCACTGGAGAGGACCACAGCTCCTCTCCAAACCTAACCATTCCTTACGAAAG
CGAAAGCCTGCAGAACGTTTATTTATCTCCTCTGCCTGTCCATGGACAGGGACACTCCTCTGTGGTCGTCTGTGGGTTGGCTGACCAGTCACCTCCAAACCTAACCATTCCTTACGAAAG
CGAAAGCCTGCAGAACGTTTATTTAACTCCTCTGCCTGTCCATGGACAGGCTCACCACTCACTGGTCCTCTGAGGGTAGGCTCACCACTCACTGGCAAACCTAACCATTCCTTACGAAAG
CGAAAGCCTGCAGAACGTTTATTTAGATCCTCTGCAGGTCCTCTCCATGGTGCTCGTTGGGAAGGACGTCAGTGGCTTGGTCGTCTGTGGGTTGGCAAACCTAACCATTCCTTACGAAAG
CGAAAGCCTGCAGAACGTTTATTTACATCCTCTGCGTCACAGTGGGTTGGGTCACAGTGGGTTGGAGCACGACTCAGTGGCTCACTCTGGCTTGGCAAACCTAACCATTCCTTACGAAAG
CGAAAGCCTGCAGAACGTTTATTTAGTTCCTCTGCACGTCGTTGGACAGGACCACGTCTCACTGGACGTCGTTGGACAGGCACACTGTGGCATGGCAAACCTAACCATTCCTTACGAAAG
CGAAAGCCTGCAGAACGTTTATTTACTTCCTCTGCGTCACAGTGGGTTGGCAGACTGCTCCACTCTGGTCACTGGTGAGGTGCACACCTCTGTGGCAAACCTAACCATTCCTTACGAAAG
CGAAAGCCTGCAGAACGTTTATTTATGACCTCTGCCTGTCTCAGGCTAGGGACACCTCTCGATGGTCGTCCATGGTCAGGTGCACACCTCTGTGGCAAACCTAACCATTCCTTACGAAAG
CGAAAGCCTGCAGAACGTTTATTTAAGACCTCTGCCAGTCCATGGGAAGGCACACCACTCGATGGCAGTCCATGGGAAGGGACACGACTCACTGGCAAACCTAACCATTCCTTACGAAAG
CGAAAGCCTGCAGAACGTTTATTTATCACCTCTGCCTGTCCTTGGGTAGGGTCACGTCTCCATGGGTGTCGTTGGCAAGGGTCACGTCTCCATGGCAAACCTAACCATTCCTTACGAAAG
CGAAAGCCTGCAGAACGTTTATTTAACACCTCTGCGTGTCGTTGGCAAGGGTCACGTCTCCATGGCTGTCCTTGGGTAGGGTCACGTCTCCATGGCAAACCTAACCATTCCTTACGAAAG
CGAAAGCCTGCAGAACGTTTATTTAGAACCTCTGCCAGTCCATGGGAAGGGACACGACTCACTGGCAGTCCATGGGAAGGCACACCACTCGATGGCAAACCTAACCATTCCTTACGAAAG
CGAAAGCCTGCAGAACGTTTATTTACAACCTCTGCTGCTCTCAGGAGTCGTCGTCTCTGGAGAGGGAGTCGTTGGCAAGGCTCACCTCTCGTTGGCAAACCTAACCATTCCTTACGAAAG
CGAAAGCCTGCAGAACGTTTATTTAGTACCTCTGCCTGTCCTTGGGTAGGGAGTCAGTGGAGAGGTGCTCTGAGGCTAGGTCGTCTCTGGAGAGGCAAACCTAACCATTCCTTACGAAAG
CGAAAGCCTGCAGAACGTTTATTTACTACCTCTGCGACTCAGAGGAGTCGCTGTCTCTGGTCAGGCACTCTCAGGTCTCGTCGTCCTCTCCTTGGCAAACCTAACCATTCCTTACGAAAG
CGAAAGCCTGCAGAACGTTTATTTATGGACTCTGCACGTCGTCTCGTTGGAGGTCGACTCGATGGAGCTCGATGGGAAGGACCTCGTTGGGTAGGCAAACCTAACCATTCCTTACGAAAG
CGAAAGCCTGCAGAACGTTTATTTAAGGACTCTGCCAGTCTCTGGTCAGGTGGTCCACTCCATGGGTGTCACTGGACAGGACGTCTGTGGTGAGGCAAACCTAACCATTCCTTACGAAAG
CGAAAGCCTGCAGAACGTTTATTTATCGACTCTGCCTGTCGATGGGAAGGGTCACACCTCACTGGGTGTCACTGGACAGGGTCACACCTCACTGGCAAACCTAACCATTCCTTACGAAAG
CGAAAGCCTGCAGAACGTTTATTTAACGACTCTGCGAGTCAGTGGAGAGGGTCACACCTCACTGGGTGTCACTGGACAGGCTCACGACTCGATGGCAAACCTAACCATTCCTTACGAAAG
CGAAAGCCTGCAGAACGTTTATTTAGAGACTCTGCTGCTCCATGGCAAGGCACACTCCTCTCTGGCAGTCTCTGGTCAGGCACACTCCTCTCTGGCAAACCTAACCATTCCTTACGAAAG
CGAAAGCCTGCAGAACGTTTATTTACAGACTCTGCCTGTCTCTGGTCAGGTGGTCACCTCACTGGCAGTCTGTGGTGAGGGACACCTGTCCTCTCCAAACCTAACCATTCCTTACGAAAG
CGAAAGCCTGCAGAACGTTTATTTAGTGACTCTGCCTGTCGATGGGAAGGCTCACGACTCGATGGCAGTCTCTGGTCAGGAGGTCGACTCGATGGCAAACCTAACCATTCCTTACGAAAG
CGAAAGCCTGCAGAACGTTTATTTACTGACTCTGCACGTCACTGGTCAGGAGCACAGCTCTGTGGCTGTCCTTGGGTAGGTGGTCCACTCCATGGCAAACCTAACCATTCCTTACGAAAG
CGAAAGCCTGCAGAACGTTTATTTATGCACTCTGCACGTCCATGGGAAGGCTCACCTCTCGTTGGGTCACTGTGGCTTGGTGCACTGCTCCTCTCCAAACCTAACCATTCCTTACGAAAG
CGAAAGCCTGCAGAACGTTTATTTAAGCACTCTGCTGCTCAGAGGTCTCGGTCACCTCTCTGAGGTGCTCACAGGACTCGCACACGTCTCCTTGGCAAACCTAACCATTCCTTACGAAAG
CGAAAGCCTGCAGAACGTTTATTTATCCACTCTGCACCTCGAAGGCATCGACGTCTCTGGACAGGAGCTCTCAGGACTCGTGGTCAGTGGTCAGGCAAACCTAACCATTCCTTACGAAAG
CGAAAGCCTGCAGAACGTTTATTTAACCACTCTGCAGCTCTGAGGAGTCGCTCACACCTCCATGGGACTCACAGGGATCGCTCACGTCTCCTTGGCAAACCTAACCATTCCTTACGAAAG
CGAAAGCCTGCAGAACGTTTATTTAGACACTCTGCACGTCCTCTCAGAGGCTGTCACTGGCAAGGGTGTCTCTGGGAAGGTCGTCGTCTCTGAGGCAAACCTAACCATTCCTTACGAAAG
CGAAAGCCTGCAGAACGTTTATTTACACACTCTGCACCTCCTTGGACTCGTGCTCGATGGTGTCGTGCTCGATGGTGTCGCAGTCAGTGGCAAGGCAAACCTAACCATTCCTTACGAAAG
CGAAAGCCTGCAGAACGTTTATTTAGTCACTCTGCACCTCAGAGGCATCGCAGTCACTGGCTAGGGACTCTCAGGGTTCGAGCTCCATGGAGTCGCAAACCTAACCATTCCTTACGAAAG
CGAAAGCCTGCAGAACGTTTATTTACTCACTCTGCACGTCACTGGCTAGGTGGTCTGTGGGAAGGCAGTCCATGGAGTCGAGGTCCTCTCACAGGCAAACCTAACCATTCCTTACGAAAG
CGAAAGCCTGCAGAACGTTTATTTATGGTCTCTGCAGCTCACAGGGTTCGAGCTCAGAGGCATCGGTGTCGTTGGTCTCGGAGTCGATGGTGTCGCAAACCTAACCATTCCTTACGAAAG
CGAAAGCCTGCAGAACGTTTATTTAAGGTCTCTGCCTCTCTGTCGCAACGGAGTCGTTGGAGTCGGTCTCCTAGGGAACGGAGTCCATGGTCTCGCAAACCTAACCATTCCTTACGAAAG
CGAAAGCCTGCAGAACGTTTATTTATCGTCTCTGCGTCTCTGTCGACACGTCGTCGATGGCTAGGCTCTCAGTCGGAACGACGTCCATGGTGTCGCAAACCTAACCATTCCTTACGAAAG
CGAAAGCCTGCAGAACGTTTATTTAACGTCTCTGCCTGTCTCAGGTCTCGTCGTCCATGGCAAGGACCTCCAAGGTGACGTCGTCCATGGCAAGGCAAACCTAACCATTCCTTACGAAAG
CGAAAGCCTGCAGAACGTTTATTTAGAGTCTCTGCCTCACTCTGGTCAGGTCGTCCATGGGAAGGTCGTCCATGGCAAGGTCGTCCATGGGAAGGCAAACCTAACCATTCCTTACGAAAG
CGAAAGCCTGCAGAACGTTTATTTACAGTCTCTGCGTGACTGCTCCTCTCGAGTCGTTGGCAAGGAGCACACCTCTCTGGACGTCCATGGGAAGGCAAACCTAACCATTCCTTACGAAAG
CGAAAGCCTGCAGAACGTTTATTTAGTGTCTCTGCTCCACGACTCACTGGGAGACGTGTCCACTCCAGACCTGTCGTCTCCACACCTCTCGTTGGCAAACCTAACCATTCCTTACGAAAG
CGAAAGCCTGCAGAACGTTTATTTACTGTCTCTGCGTCACTGTGGCTTGGCAGACCTGTCGTCTCCTCACAGTGGTGAGGACGACCAGTCGACTCCAAACCTAACCATTCCTTACGAAAG
CGAAAGCCTGCAGAACGTTTATTTATGCTCTCTGCTGCACTCCTCAGTGGTCCACGACTCACTGGTCCACGACTCACTGGCTGACAGCTCTGTGGCAAACCTAACCATTCCTTACGAAAG
CGAAAGCCTGCAGAACGTTTATTTAAGCTCTCTGCGACACAGCTCAGTGGCTCACGACTCGATGGTCCACCTGTCCTCTCGTCACACCTCACTGGCAAACCTAACCATTCCTTACGAAAG
CGAAAGCCTGCAGAACGTTTATTTATCCTCTCTGCGTGTCACTGGACAGGACGTCTGTGGTGAGGTGGTCCACTCCATGGTGGTCCACTCCATGGCAAACCTAACCATTCCTTACGAAAG
CGAAAGCCTGCAGAACGTTTATTTAACCTCTCTGCGACTCAGAGGAGTCGACGTCTGTGGTGAGGACCTCTGAGGTGTCGGAGTCAGTGGAGAGGCAAACCTAACCATTCCTTACGAAAG
CGAAAGCCTGCAGAACGTTTATTTAGACTCTCTGCCTGTCGATGGGAAGGACCACTGCTCTGTGGTCCTCCTTGGCTAGGCTCACGACTCGATGGCAAACCTAACCATTCCTTACGAAAG
CGAAAGCCTGCAGAACGTTTATTTACACTCTCTGCGACACGACTCACTGGGTGTCACTGGACAGGCAGTCCATGGGAAGGGTGTCACTGGACAGGCAAACCTAACCATTCCTTACGAAAG
CGAAAGCCTGCAGAACGTTTATTTAGTCTCTCTGCGTGTCGTTGGCAAGGACGTCTGTGGTGAGGAGGTCAGTGGTGAGGGAGTCAGTGGAGAGGCAAACCTAACCATTCCTTACGAAAG
CGAAAGCCTGCAGAACGTTTATTTACTCTCTCTGCAGGTCAGTGGTGAGGAGTGGGTAGGGTTCGTGGTCTGTGGCTTGGTCCTCCTTGGCTAGGCAAACCTAACCATTCCTTACGAAAG
CGAAAGCCTGCAGAACGTTTATTTATGTGGTCTGCGAGTCGATGGACAGGGAGTCAGTGGAGAGGCTGTCCTTGGGTAGGCACTCTCAGGTCTCGCAAACCTAACCATTCCTTACGAAAG
CGAAAGCCTGCAGAACGTTTATTTAAGTGGTCTGCCACACTGTGGCTTGGACGTCCATGGGAAGGAGCACGACTCACTGGAGGTCACTGGTCAGGCAAACCTAACCATTCCTTACGAAAG
CGAAAGCCTGCAGAACGTTTATTTATCTGGTCTGCGAGTCCTTGGGTAGGCAGTCCTTGGGTAGGAGGTCGATGGACAGGGTGTCTGAGGCTAGGCAAACCTAACCATTCCTTACGAAAG
CGAAAGCCTGCAGAACGTTTATTTAACTGGTCTGCACGTCGTTGGCAAGGGTCACTGTGGCTTGGGAGTCCTTGGGTAGGTCGTCGATGGACAGGCAAACCTAACCATTCCTTACGAAAG
CGAAAGCCTGCAGAACGTTTATTTAGATGGTCTGCCAGTCTGAGGCTAGGGACACGTCTCCATGGGAGTCCTTGGGTAGGGACACGTCTCCATGGCAAACCTAACCATTCCTTACGAAAG
CGAAAGCCTGCAGAACGTTTATTTACATGGTCTGCACCACGACTCCATGGTGCACAGCTCTCTGGAGGTCTCTGGACAGGACCACGACTCCATGGCAAACCTAACCATTCCTTACGAAAG
CGAAAGCCTGCAGAACGTTTATTTAGTTGGTCTGCGTGACTGCTCCTCTCCTGACAGCTCTGTGGCAGACGTGTCCTCTCCAGACCTGTCGTCTCCAAACCTAACCATTCCTTACGAAAG
CGAAAGCCTGCAGAACGTTTATTTACTTGGTCTGCCTGACTCCTCCTCTCGTGACAGCTCGTCTCTGCACTCCTCAGTGGAGCACGACTCAGTGGCAAACCTAACCATTCCTTACGAAAG
CGAAAGCCTGCAGAACGTTTATTTATGAGGTCTGCTCCACCACTCTCTGGCTCACTCTGGCATGGCTGACTCCTCCTCTCCTGACTCCTCCTCTCCAAACCTAACCATTCCTTACGAAAG
CGAAAGCCTGCAGAACGTTTATTTAAGAGGTCTGCAGCACAGCTCCTCTCTCCACTGCTCGTCTCAGCACAGCTCCTCTCTGGTCGTCTCGATGGCAAACCTAACCATTCCTTACGAAAG
CGAAAGCCTGCAGAACGTTTATTTATCAGGTCTGCTCCACTCCTCTGTGGACCACAGCTCCTCTCTCCACTCCTCTGTGGAGCACCTGTCCACTCCAAACCTAACCATTCCTTACGAAAG
CGAAAGCCTGCAGAACGTTTATTTAACAGGTCTGCAGCACAGCTCCTCTCGACACTCCTCTGTGGTGCACTGCTCGTCTCACCACAGCTCCTCTCCAAACCTAACCATTCCTTACGAAAG
CGAAAGCCTGCAGAACGTTTATTTAGAAGGTCTGCTGGTCTGTGGGTTGGACCACAGCTCCTCTCCACACCACTCACTGGCACACACCTCAGTGGCAAACCTAACCATTCCTTACGAAAG
CGAAAGCCTGCAGAACGTTTATTTACAAGGTCTGCGAGTCACTGGGAAGGGAGTCACTGGGAAGGGTCACCACTCGTTGGAGGTCTGTGGAGAGGCAAACCTAACCATTCCTTACGAAAG
CGAAAGCCTGCAGAACGTTTATTTAGTAGGTCTGCCTGTCGTTGGCTAGGGTGTCCATGGGTAGGTCGTCAGTGGTCAGGTCGTCAGTGGTCAGGCAAACCTAACCATTCCTTACGAAAG
CGAAAGCCTGCAGAACGTTTATTTACTAGGTCTGCTCGTCAGTGGTCAGGGAGTCACTGGGAAGGTGCTCCTTGGTGTCGAGCTCTGAGGAGTCGCAAACCTAACCATTCCTTACGAAAG
CGAAAGCCTGCAGAACGTTTATTTATGTCGTCTGCGAGTCACTGGGAAGGTCGTCAGTGGTCAGGGTGTCCATGGGTAGGTCGTCAGTGGTCAGGCAAACCTAACCATTCCTTACGAAAG
CGAAAGCCTGCAGAACGTTTATTTAAGTCGTCTGCAGGTCACTGGTCAGGGACACGTCTCCATGGCTCACAGTGGTGAGGGACACGTCTCCATGGCAAACCTAACCATTCCTTACGAAAG
CGAAAGCCTGCAGAACGTTTATTTATCTCGTCTGCCTGACAGCTCTGTGGCTGACAGCTCTGTGGGACACGTCTCCATGGAGCACACCTCTCTGGCAAACCTAACCATTCCTTACGAAAG
CGAAAGCCTGCAGAACGTTTATTTAACTCGTCTGCGAGTCGTTGGCAAGGTCGTCGATGGACAGGACCACCACTCGATGGACCACCACTCGATGGCAAACCTAACCATTCCTTACGAAAG
CGAAAGCCTGCAGAACGTTTATTTAGATCGTCTGCGTCACTGTGGCTTGGCTCACAGTGGTGAGGCAGTCCTTGGGTAGGACGTCCATGGGAAGGCAAACCTAACCATTCCTTACGAAAG
CGAAAGCCTGCAGAACGTTTATTTACATCGTCTGCGAGTCAGTGGAGAGGTCGTCCTCTCCTTGGGAGTCAGTGGAGAGGAGGTCGTCTCGTTGGCAAACCTAACCATTCCTTACGAAAG
CGAAAGCCTGCAGAACGTTTATTTAGTTCGTCTGCAGCTCGTTGGGTAGGTCCTCCTTGGCTAGGCAGTCTCTGGTCAGGCAGTCTCTGGTCAGGCAAACCTAACCATTCCTTACGAAAG
CGAAAGCCTGCAGAACGTTTATTTACTTCGTCTGCTGAGGCATCGCAACGTCTGGCTAGGCTTCGAGTGGGTAGGGTTCGCTCTCGAAGGGATCGCAAACCTAACCATTCCTTACGAAAG
CGAAAGCCTGCAGAACGTTTATTTATGACGTCTGCAGAGGGTTCGGTACGGATGGAGTCGAGACGTCAGGCTTCGCTACGACTGGTGTCGTGACGCAAACCTAACCATTCCTTACGAAAG
CGAAAGCCTGCAGAACGTTTATTTAAGACGTCTGCTCCTCCATGGCAAGGCACTCTGAGGTGTCGGACTCCTTGGCTAGGTCTGGCAAGGCATCGCAAACCTAACCATTCCTTACGAAAG
CGAAAGCCTGCAGAACGTTTATTTATCACGTCTGCACGTCTGTGGTGAGGAGGTCGTCTCGTTGGCAGTCTCTGGTCAGGCTGTCTCTGGTCAGGCAAACCTAACCATTCCTTACGAAAG
CGAAAGCCTGCAGAACGTTTATTTAACACGTCTGCACGTCACTGGTCAGGACGTCACTGGTCAGGTCGTCTCTGGAGAGGAGGTCGTCTCGTTGGCAAACCTAACCATTCCTTACGAAAG
CGAAAGCCTGCAGAACGTTTATTTAGAACGTCTGCTCGTCGATGGACAGGAGCTCAGAGGTGTCGTCGTCGATGGACAGGCTGTCCTTGGGTAGGCAAACCTAACCATTCCTTACGAAAG
CGAAAGCCTGCAGAACGTTTATTTACAACGTCTGCTCCACGACTCACTGGTCCACTCCTCAGTGGCAGTCCTTGGGTAGGGAGTCGATGGACAGGCAAACCTAACCATTCCTTACGAAAG
CGAAAGCCTGCAGAACGTTTATTTAGTACGTCTGCTCCACTCCTCAGTGGGACACAGCTCAGTGGTGCACTGCTCCTCTCTGCACTGCTCCTCTCCAAACCTAACCATTCCTTACGAAAG
CGAAAGCCTGCAGAACGTTTATTTACTACGTCTGCAGCACGTGTCGTCTCGTCACAGCTCAGTGGAGCACGTGTCGTCTCAGCACGTGTCGTCTCCAAACCTAACCATTCCTTACGAAAG
CGAAAGCCTGCAGAACGTTTATTTATGGAGTCTGCGTCACAGCTCAGTGGGTCACAGCTCAGTGGGTCACAGCTCAGTGGTCGTCCACTCCATGGCAAACCTAACCATTCCTTACGAAAG
CGAAAGCCTGCAGAACGTTTATTTAAGGAGTCTGCTGCACAGCTCTCTGGAGGTCTCTGGACAGGGAGACCAGTCGTCTCCTCACTGTGGAGAGGCAAACCTAACCATTCCTTACGAAAG
CGAAAGCCTGCAGAACGTTTATTTATCGAGTCTGCCACACGTCTCCTTGGTGGTCAGTGGTCAGGCACACGTCTCCTTGGTCGTCACTGGGAAGGCAAACCTAACCATTCCTTACGAAAG
CGAAAGCCTGCAGAACGTTTATTTAACGAGTCTGCAGCACTCCTCACTGGTGGTCAGTGGTCAGGACCACGACTCCATGGGTCACCTCTCTGAGGCAAACCTAACCATTCCTTACGAAAG
CGAAAGCCTGCAGAACGTTTATTTAGAGAGTCTGCGTCACCTCTCTGAGGGACTCCAAGGGTTCGACCACGACTCCATGGGTGTCCTTGGTGTCGCAAACCTAACCATTCCTTACGAAAG
CGAAAGCCTGCAGAACGTTTATTTACAGAGTCTGCACTGGGTTCGGTACGGAAGGGTACGAGCAGACCTCGTAGGGTTCGCACTCCTAGGTCACGCAAACCTAACCATTCCTTACGAAAG
CGAAAGCCTGCAGAACGTTTATTTAGTGAGTCTGCGATGGCTTCGCTACGACAGGCAACGTGCAGTGTGGACTCGACACGCAAGGCTACGTCCAGCAAACCTAACCATTCCTTACGAAAG
CGAAAGCCTGCAGAACGTTTATTTACTGAGTCTGCAGAGGGAACGGAGAGCTTGGAGACGGAGAGTGTCGACGAGACCAGTGTCGTCGAGCACAGCAAACCTAACCATTCCTTACGAAAG
CGAAAGCCTGCAGAACGTTTATTTATGCAGTCTGCACTCGGTGAGGTCAGGATCGGTGAGAGGTGACTGGGTTCGGTACGGATGGGTTCGAGGAGCAAACCTAACCATTCCTTACGAAAG
CGAAAGCCTGCAGAACGTTTATTTAAGCAGTCTGCGATGGTCACGTGGAGGTTGGGAACGTCGAGCAAGGACGAGAGCAGCTAGGCAGAGACCAGCAAACCTAACCATTCCTTACGAAAG
CGAAAGCCTGCAGAACGTTTATTTATCCAGTCTGCCTCACTCTGGAGAGGGATGGCTTCGGTACGCAGTCTGAGGCTAGGTCTGGTGACGGTACGCAAACCTAACCATTCCTTACGAAAG
CGAAAGCCTGCAGAACGTTTATTTAACCAGTCTGCGTTGGTGACGCTACGTCAGGGAACGACGAGCACTCTGTCGCTTCGGATGGCTTCGGTACGCAAACCTAACCATTCCTTACGAAAG
CGAAAGCCTGCAGAACGTTTATTTAGACAGTCTGCCTGTCAGAGGTGTCGCTTGGAGACGTGGAGCTCTCAGTCGTGACGCAAGGCTACGGTGAGCAAACCTAACCATTCCTTACGAAAG
CGAAAGCCTGCAGAACGTTTATTTACACAGTCTGCTGCTCAGAGGTCTCGCATGGGTTCGCTACGTGCTCAGAGGTCTCGACAGGGAACGCAGAGCAAACCTAACCATTCCTTACGAAAG
CGAAAGCCTGCAGAACGTTTATTTAGTCAGTCTGCGAGTCCATGGGTAGGGTTGGCTTCGTGGAGTGTGGAGTCGTCACGCTTGGTGACGAGGAGCAAACCTAACCATTCCTTACGAAAG
CGAAAGCCTGCAGAACGTTTATTTACTCAGTCTGCGACTCCAAGGGTTCGGTTGGCTTCGTGGAGGTCACCTCTCTGAGGGATGGCATCGGTACGCAAACCTAACCATTCCTTACGAAAG
CGAAAGCCTGCAGAACGTTTATTTATGGTGTCTGCCTGTCTGAGGAGTCGCTTGGTGACGAGGAGCACTCGTAGGCTTCGGTTGGCTTCGTGGAGCAAACCTAACCATTCCTTACGAAAG
CGAAAGCCTGCAGAACGTTTATTTAAGGTGTCTGCTCGTCTGAGGGTAGGAGTGGCTTCGCAACGACGTCAGAGGCTAGGAGTGGCTTCGCAACGCAAACCTAACCATTCCTTACGAAAG
CGAAAGCCTGCAGAACGTTTATTTATCGTGTCTGCTGCTCACAGGTCTCGCACTCTGTCGCTTCGGTGTCAGAGGTGTCGTGTGGACTCGTCACGCAAACCTAACCATTCCTTACGAAAG
CGAAAGCCTGCAGAACGTTTATTTAACGTGTCTGCCTCACAGTGGTGAGGTCGTCGATGGACAGGGTGTCTGAGGCTAGGTCCTCGAAGGACTCGCAAACCTAACCATTCCTTACGAAAG
CGAAAGCCTGCAGAACGTTTATTTAGAGTGTCTGCGTGTCGTTGGCAAGGCTGTCCTTGGGTAGGAGGTCAGTGGTGAGGAGGTCAGTGGTGAGGCAAACCTAACCATTCCTTACGAAAG
CGAAAGCCTGCAGAACGTTTATTTACAGTGTCTGCTGCTCTCAGGAGTCGTCTGGGATCGACACGTGGTCTCTGGAGAGGAGGTCACTGGTCAGGCAAACCTAACCATTCCTTACGAAAG
CGAAAGCCTGCAGAACGTTTATTTAGTGTGTCTGCAGCTCACAGGTCTCGCAGTCCTTGGGTAGGGTGTCTGAGGCTAGGTGTGGTCTCGAGACGCAAACCTAACCATTCCTTACGAAAG
CGAAAGCCTGCAGAACGTTTATTTACTGTGTCTGCTGGTCTCTGGAGAGGACGTCCATGGGAAGGCTGTCAGAGGTGTCGAGGTCACTGGTCAGGCAAACCTAACCATTCCTTACGAAAG
CGAAAGCCTGCAGAACGTTTATTTATGCTGTCTGCTCGTCGATGGACAGGTGGTCTCTGGAGAGGGAGTCGTTGGCAAGGCAGTCCTTGGGTAGGCAAACCTAACCATTCCTTACGAAAG
CGAAAGCCTGCAGAACGTTTATTTAAGCTGTCTGCAGGTCAGTGGTGAGGACGTCACTGGTCAGGGTGTCGTTGGCAAGGAGCTCAGAGGTGTCGCAAACCTAACCATTCCTTACGAAAG
CGAAAGCCTGCAGAACGTTTATTTATCCTGTCTGCTGGTCTGTGGCTTGGTGGTCTGTGGCTTGGGTCACGTCTCCATGGCTCACCTCTCGTTGGCAAACCTAACCATTCCTTACGAAAG
CGAAAGCCTGCAGAACGTTTATTTAACCTGTCTGCTGTGCTGTGCTGTGCTGTGCTGTGCTGTGCTGGTCTGTGGCTTGGAGGTCAGTGGTGAGGCAAACCTAACCATTCCTTACGAAAG
CGAAAGCCTGCAGAACGTTTATTTAAGTGCACTGCCACTCCAAGGACTCGAGCTCAGAGGCTAGGACTGGACTCGAGACGCACTCCAAGGACTCGCAAACCTAACCATTCCTTACGAAAG
CGAAAGCCTGCAGAACGTTTATTTATCTGCACTGCACGTCAGTGGCTTGGGTGTCGATGGTCAGGGTGTCGTTGGGAAGGCAGTCCATGGACAGGCAAACCTAACCATTCCTTACGAAAG
CGAAAGCCTGCAGAACGTTTATTTAACTGCACTGCACCTCCTTGGCAAGGTCCTCGTTGGGAAGGCAGTCACTGGAGAGGTGCTCGTTGGGAAGGCAAACCTAACCATTCCTTACGAAAG
CGAAAGCCTGCAGAACGTTTATTTAGATGCACTGCTGCTCGATGGTCAGGAGGTCCACTCACTGGACCTCCTTGGCAAGGGTGTCTCTGGTGAGGCAAACCTAACCATTCCTTACGAAAG
CGAAAGCCTGCAGAACGTTTATTTACATGCACTGCCTCACACCTCAGTGGACGTCCTCTCCATGGCTCACACCTCAGTGGGAGTCTGTGGGTTGGCAAACCTAACCATTCCTTACGAAAG
CGAAAGCCTGCAGAACGTTTATTTAGTTGCACTGCAGGTCCTCTCCATGGTCGTCTGTGGGTTGGTGGTCGACTCTCTGGAGGTCCTCTCCATGGCAAACCTAACCATTCCTTACGAAAG
CGAAAGCCTGCAGAACGTTTATTTACTTGCACTGCCTCACCTCTCCATGGGAGTCGATGGTCAGGTCGTCTGTGGGTTGGTCGTCTCTGGTGAGGCAAACCTAACCATTCCTTACGAAAG
CGAAAGCCTGCAGAACGTTTATTTATGAGCACTGCTGGTCTGTGGGTTGGCTGTCTCAGGCTAGGCTCACCTCTCCATGGCAGTCTGAGGCAAGGCAAACCTAACCATTCCTTACGAAAG
CGAAAGCCTGCAGAACGTTTATTTAAGAGCACTGCTGCACACCTCTGTGGTCCACCACTCTCTGGGAGACCTGTCGACTCCTCACTCTGGCTTGGCAAACCTAACCATTCCTTACGAAAG
CGAAAGCCTGCAGAACGTTTATTTATCAGCACTGCCACACTGTGGCATGGTCGTCCATGGTCAGGACCACGTCTCACTGGGACACCTCTCGATGGCAAACCTAACCATTCCTTACGAAAG
CGAAAGCCTGCAGAACGTTTATTTAACAGCACTGCGAGTCCTTGGGAAGGTCGTCCATGGTCAGGACGTCGTTGGACAGGTCGTCCATGGTCAGGCAAACCTAACCATTCCTTACGAAAG
CGAAAGCCTGCAGAACGTTTATTTAGAAGCACTGCACGTCGTTGGACAGGCTGTCTCAGGCTAGGACGTCGTTGGACAGGGTGTCAGAGGGTAGGCAAACCTAACCATTCCTTACGAAAG
CGAAAGCCTGCAGAACGTTTATTTACAAGCACTGCACCTCACAGGTCTCGAGCTCAGAGGTGTCGTCCTCTCAGGAGTCGAGCTCAGAGGTGTCGCAAACCTAACCATTCCTTACGAAAG
CGAAAGCCTGCAGAACGTTTATTTAGTAGCACTGCGACTCGAAGGACTCGGTGTCGTTGGCAAGGCACTCCAAGGGATCGAGCTCAGAGGTGTCGCAAACCTAACCATTCCTTACGAAAG
CGAAAGCCTGCAGAACGTTTATTTACTAGCACTGCTGCTCTGAGGCTAGGCAGTCCATGGGAAGGTCCTCTCAGGAGTCGGAGTCGATGGACAGGCAAACCTAACCATTCCTTACGAAAG
CGAAAGCCTGCAGAACGTTTATTTATGTCCACTGCTCCTCTCAGGAGTCGGTCTCGTAGGCATCGAGCTCAGAGGTGTCGTCCTCTCAGGAGTCGCAAACCTAACCATTCCTTACGAAAG
CGAAAGCCTGCAGAACGTTTATTTAAGTCCACTGCTCGTCTGTGGGTTGGGAGTCTCTGGTGAGGCAGTCACTGGAGAGGCTGTCCATGGACAGGCAAACCTAACCATTCCTTACGAAAG
CGAAAGCCTGCAGAACGTTTATTTATCTCCACTGCTCGTCTGTGGGTTGGTGCTCGTTGGGAAGGTGGTCGTCTCGATGGACGTCAGTGGCTTGGCAAACCTAACCATTCCTTACGAAAG
CGAAAGCCTGCAGAACGTTTATTTAACTCCACTGCCAGTCACTGGAGAGGCTGTCCATGGACAGGGAGTCTCTGGTGAGGTCCTCTGAGGGTAGGCAAACCTAACCATTCCTTACGAAAG
CGAAAGCCTGCAGAACGTTTATTTAGATCCACTGCGAGTCTCTGGTGAGGCACACACCTCAGTGGCAGTCACTGGAGAGGAGGTCCTCTCCATGGCAAACCTAACCATTCCTTACGAAAG
CGAAAGCCTGCAGAACGTTTATTTACATCCACTGCGTGTCAGAGGGTAGGAGGTCGATGGAGAGGGTGTCAGAGGGTAGGAGGTCGATGGAGAGGCAAACCTAACCATTCCTTACGAAAG
CGAAAGCCTGCAGAACGTTTATTTAGTTCCACTGCCAGTCTGAGGCAAGGCAGTCTGAGGCAAGGCAGTCTGAGGCAAGGTCGTCCATGGTCAGGCAAACCTAACCATTCCTTACGAAAG
CGAAAGCCTGCAGAACGTTTATTTACTTCCACTGCCACTCTGTCGCATCGGACTCCTAGGGATCGTGCTCACAGGTGTCGAGCTCGAAGGAGTCGCAAACCTAACCATTCCTTACGAAAG
CGAAAGCCTGCAGAACGTTTATTTATGACCACTGCCTCTCTCTCGCTTCGTCCTCCAAGGTCTCGCTCTCTCTCGCTTCGGACTCCTAGGGATCGCAAACCTAACCATTCCTTACGAAAG
CGAAAGCCTGCAGAACGTTTATTTAAGACCACTGCCACTCCTAGGGTTCGTGCTCTCAGGAGTCGCACTCCTAGGGTTCGCTGTCAGAGGTGTCGCAAACCTAACCATTCCTTACGAAAG
CGAAAGCCTGCAGAACGTTTATTTATCACCACTGCGACTCGTAGGCATCGAGCTCACAGGTCTCGGACTCGTAGGCATCGAGCTCACAGGTCTCGCAAACCTAACCATTCCTTACGAAAG
CGAAAGCCTGCAGAACGTTTATTTAACACCACTGCGACTCGTAGGCATCGAGCTCACAGGTCTCGGACTCGTAGGCATCGAGCTCACAGGTCTCGCAAACCTAACCATTCCTTACGAAAG
CGAAAGCCTGCAGAACGTTTATTTAGAACCACTGCCACTCCTAGGGTTCGCTGTCAGAGGTGTCGCACTCCTAGGGTTCGTGCTCTCAGGAGTCGCAAACCTAACCATTCCTTACGAAAG
CGAAAGCCTGCAGAACGTTTATTTACAACCACTGCAGCTCACAGGTCTCGGTGTCTGAGGCTAGGACGTCGTTGGCAAGGTGGTCTCTGGAGAGGCAAACCTAACCATTCCTTACGAAAG
CGAAAGCCTGCAGAACGTTTATTTAGTACCACTGCGTGTCTGAGGCTAGGTCGTCTCTGGAGAGGTGCTCTCAGGAGTCGACGTCCATGGGAAGGCAAACCTAACCATTCCTTACGAAAG
CGAAAGCCTGCAGAACGTTTATTTACTACCACTGCAGTGGAGTCGTGACGGACTCAGAGGAGTCGTCTGGTCTCGAGACGGACTCGAAGGACTCGCAAACCTAACCATTCCTTACGAAAG
CGAAAGCCTGCAGAACGTTTATTTATGGACACTGCTCCTCCTTGGCTAGGTGGTCCACTCCATGGCTGTCGATGGGAAGGCTCACGACTCGATGGCAAACCTAACCATTCCTTACGAAAG
CGAAAGCCTGCAGAACGTTTATTTAAGGACACTGCAGCTCTGAGGAGTCGTCGTCAGTGGTCAGGACCTCTCAGGACTCGTCGTCAGTGGTCAGGCAAACCTAACCATTCCTTACGAAAG
CGAAAGCCTGCAGAACGTTTATTTATCGACACTGCGTCTCCAAGGGTTCGGTGTCCATGGGTAGGACCTCTCAGGACTCGGAGTCACTGGGAAGGCAAACCTAACCATTCCTTACGAAAG
CGAAAGCCTGCAGAACGTTTATTTAACGACACTGCCAGTCGATGGCAAGGTGGTCCTCTCTGAGGACCTCTCAGGACTCGGAGTCACTGGGAAGGCAAACCTAACCATTCCTTACGAAAG
CGAAAGCCTGCAGAACGTTTATTTAGAGACACTGCACCTCTCAGGACTCGGTGTCCATGGGTAGGCAGTCGATGGCAAGGTCGTCAGTGGTCAGGCAAACCTAACCATTCCTTACGAAAG
CGAAAGCCTGCAGAACGTTTATTTACAGACACTGCGTGTCACTGGACAGGTCGTCCTCTCCTTGGTCCTCCTTGGCTAGGACGTCTGTGGTGAGGCAAACCTAACCATTCCTTACGAAAG
CGAAAGCCTGCAGAACGTTTATTTAGTGACACTGCGAGTCGATGGACAGGTCGTCTCTGGAGAGGCTCACCTCTCGTTGGTGGTCCACTCCATGGCAAACCTAACCATTCCTTACGAAAG
CGAAAGCCTGCAGAACGTTTATTTACTGACACTGCGACTCGTAGGCATCGAGCTCACAGGTCTCGGACTCGTAGGCATCGACCTCACAGGTCTCGCAAACCTAACCATTCCTTACGAAAG
CGAAAGCCTGCAGAACGTTTATTTATGCACACTGCTGCTCACAGGTCTCGTGCTCTCAGGAGTCGTGCTCTCAGGAGTCGGTGTCTGAGGCTAGGCAAACCTAACCATTCCTTACGAAAG
CGAAAGCCTGCAGAACGTTTATTTAAGCACACTGCCAGTCTGAGGTGTCGCTGTCTCAGGTCTCGCACACTCTGGTCAGGCAGTCTGAGGTGTCGCAAACCTAACCATTCCTTACGAAAG
CGAAAGCCTGCAGAACGTTTATTTATCCACACTGCGTGTCAGAGGAGTCGCACTCGTAGGCTTCGTGCTCACAGGACTCGAGCTCGAAGGGATCGCAAACCTAACCATTCCTTACGAAAG
CGAAAGCCTGCAGAACGTTTATTTAACCACACTGCTGCTCAGAGGTCTCGTGTGGCTAGGTGACGGTGTCCTTGGTGTCGGTCTCCTAGGTGACGCAAACCTAACCATTCCTTACGAAAG
CGAAAGCCTGCAGAACGTTTATTTAGACACACTGCAGTGGTGTCGAGACGTCCTCAGAGGTCTCGGTCTCCAAGGGTTCGCACTCGAAGGCATCGCAAACCTAACCATTCCTTACGAAAG
CGAAAGCCTGCAGAACGTTTATTTACACACACTGCTCCTCTGAGGGATCGACCTCAGAGGCATCGGTCTCGAAGGTGACGACCTCAGAGGCATCGCAAACCTAACCATTCCTTACGAAAG
CGAAAGCCTGCAGAACGTTTATTTAGTCACACTGCTGGTCTGTGGGAAGGGTGTCGTTGGTCTCGACGTCACTGGCTAGGTCCTCTGAGGGATCGCAAACCTAACCATTCCTTACGAAAG
CGAAAGCCTGCAGAACGTTTATTTACTCACACTGCTGGTCTCTGGCAAGGACGTCCATGGTGTCGGTCACTGTGGACAGGGAGTCGATGGTGTCGCAAACCTAACCATTCCTTACGAAAG
CGAAAGCCTGCAGAACGTTTATTTATGGTCACTGCACGTCCTTGGTCTCGCTGTCAGAGGGATCGACGTCCATGGTGTCGCAGTCCTTGGTCTCGCAAACCTAACCATTCCTTACGAAAG
CGAAAGCCTGCAGAACGTTTATTTAAGGTCACTGCCTGTCCTTGGCTTCGGTGTCCTTGGGATCGGTGTCGTTGGGTTCGACGTCGATGGAGTCGCAAACCTAACCATTCCTTACGAAAG
CGAAAGCCTGCAGAACGTTTATTTATCGTCACTGCTCCTCACAGGTGACGACCTCCAAGGTGACGTGCTCAGAGGGTTCGAGCTCTCAGGCTTCGCAAACCTAACCATTCCTTACGAAAG
CGAAAGCCTGCAGAACGTTTATTTAACGTCACTGCACCTCCAAGGTGACGTGCTCTCAGGCATCGACCTCCAAGGTGACGACCTCCAAGGTGACGCAAACCTAACCATTCCTTACGAAAG
CGAAAGCCTGCAGAACGTTTATTTAGAGTCACTGCACCTCGTAGGGTTCGTCGTCCATGGCAAGGACCTCCAAGGTGACGGAGTCCTTGGCTAGGCAAACCTAACCATTCCTTACGAAAG
CGAAAGCCTGCAGAACGTTTATTTACAGTCACTGCTGCTCTCAGGAGTCGACGTCCATGGGAAGGAGCTCACAGGTCTCGTGCTCTCAGGAGTCGCAAACCTAACCATTCCTTACGAAAG
CGAAAGCCTGCAGAACGTTTATTTAGTGTCACTGCTCGTCGATGGACAGGTGCTCTCAGGAGTCGCAGTCCTTGGGTAGGTCGTCGATGGACAGGCAAACCTAACCATTCCTTACGAAAG
CGAAAGCCTGCAGAACGTTTATTTACTGTCACTGCAGTGGACTCGTCACGCTCTCAGTCGTGACGTGCTCTCAGGAGTCGTGTGGTCTCGAGACGCAAACCTAACCATTCCTTACGAAAG
CGAAAGCCTGCAGAACGTTTATTTATGCTCACTGCCAACCCTCACGTGTCCAGACCTGTCGTCTCCAGTCCTTGGGTAGGACGTCCATGGGAAGGCAAACCTAACCATTCCTTACGAAAG
CGAAAGCCTGCAGAACGTTTATTTAAGCTCACTGCACCACACCTCTCTGGTGCACTGCTCCTCTCTCCACTCCTCAGTGGAGCACAGCTCTGTGGCAAACCTAACCATTCCTTACGAAAG
CGAAAGCCTGCAGAACGTTTATTTATCCTCACTGCGACACGACTCACTGGTCCACTCCTCAGTGGACCACACCTCTCTGGTGCACTGCTCCTCTCCAAACCTAACCATTCCTTACGAAAG
CGAAAGCCTGCAGAACGTTTATTTAACCTCACTGCGTCACGTCTCCATGGGAGTCGATGGACAGGCACACCACTCGATGGCTCACCTCTCGTTGGCAAACCTAACCATTCCTTACGAAAG
CGAAAGCCTGCAGAACGTTTATTTAGACTCACTGCTGGTCTGTGGCTTGGAGCTCAGAGGTGTCGCTCACCTCTCGTTGGTGCTCTGAGGCTAGGCAAACCTAACCATTCCTTACGAAAG
CGAAAGCCTGCAGAACGTTTATTTACACTCACTGCCTCACTCTGGTCAGGGTCACCTCTCTGAGGCTCACTCTGGTCAGGGTGTCCTTGGTGTCGCAAACCTAACCATTCCTTACGAAAG
CGAAAGCCTGCAGAACGTTTATTTAGTCTCACTGCGTCACAGTGGAGAGGACCTCGAAGGCATCGGTCACAGTGGAGAGGCAGTCGTTGGCTAGGCAAACCTAACCATTCCTTACGAAAG
CGAAAGCCTGCAGAACGTTTATTTACTCTCACTGCTCCTCCAAGGCATCGCTGTCTGAGGAGTCGACGTCGTTGGGTAGGGAGTCCATGGGTAGGCAAACCTAACCATTCCTTACGAAAG
CGAAAGCCTGCAGAACGTTTATTTATGTGGACTGCGTCTCAGTCGAGACGGATGGCATCGGTACGCACTCTGTCGTGACGAGTGGTCTCGACACGCAAACCTAACCATTCCTTACGAAAG
CGAAAGCCTGCAGAACGTTTATTTAAGTGGACTGCTCCTCAGTCGAGACGTCCTCCTAGGCTTCGTCCTCAGTCGAGACGAGCTCGTAGGGTTCGCAAACCTAACCATTCCTTACGAAAG
CGAAAGCCTGCAGAACGTTTATTTATCTGGACTGCTGCTCCTAGGCTTCGGTGTCACAGGACTCGAGCTCTGTCGTGACGAGCTCGTAGGGTTCGCAAACCTAACCATTCCTTACGAAAG
CGAAAGCCTGCAGAACGTTTATTTAACTGGACTGCGTGTCCAAGGCATCGCTCACGATGGGAAGGCTGTCGTAGGGTTCGACGTCTGAGGTGTCGCAAACCTAACCATTCCTTACGAAAG
CGAAAGCCTGCAGAACGTTTATTTAGATGGACTGCGAGTCACAGGACTCGCACACTCTGGTCAGGCAGTCGAAGGGATCGGTCACACTGGACAGGCAAACCTAACCATTCCTTACGAAAG
CGAAAGCCTGCAGAACGTTTATTTACATGGACTGCGTGTCTGAGGACTCGCACACCTCTCTCAGGGTGTCTGAGGACTCGACCACCACTCTGAGGCAAACCTAACCATTCCTTACGAAAG
CGAAAGCCTGCAGAACGTTTATTTAGTTGGACTGCTCTGGCATCGCAACGCAGTCTGAGGTGTCGGACTCGTAGGAGACGTCGTCCATGGCAAGGCAAACCTAACCATTCCTTACGAAAG
CGAAAGCCTGCAGAACGTTTATTTACTTGGACTGCACTGGGTTCGCAACGTCCACCACTCGATGGACTGGGTTCGGTACGTGGTCACTGGTCAGGCAAACCTAACCATTCCTTACGAAAG
CGAAAGCCTGCAGAACGTTTATTTATGAGGACTGCCTCTCTCTCGAGACGCTGACACCTCTGTGGTCTGGCATCGGAACGCTGACACCTCTGTGGCAAACCTAACCATTCCTTACGAAAG
CGAAAGCCTGCAGAACGTTTATTTAAGAGGACTGCGTCTCAGTCGTGACGAGGTCACTGGTCAGGGTCTCAGTCGTGACGGTCACTGTGGCTTGGCAAACCTAACCATTCCTTACGAAAG
CGAAAGCCTGCAGAACGTTTATTTATCAGGACTGCGTGTCAGAGGTGTCGCTCACAGTGGTGAGGAGCTCGAAGGACTCGAGGTCACTGGTCAGGCAAACCTAACCATTCCTTACGAAAG
CGAAAGCCTGCAGAACGTTTATTTAACAGGACTGCTCCTCCAAGGGATCGCTCACAGTGGTGAGGAGCTCGAAGGACTCGGTCACTGTGGCTTGGCAAACCTAACCATTCCTTACGAAAG
CGAAAGCCTGCAGAACGTTTATTTAGAAGGACTGCGTGTCAGAGGTGTCGCAGTCCTTGGGTAGGCTGTCTCAGGAGTCGTCGTCGATGGACAGGCAAACCTAACCATTCCTTACGAAAG
CGAAAGCCTGCAGAACGTTTATTTACAAGGACTGCGACTCCAAGGGTTCGGTGTCCTTGGTGTCGAGCTCTCAGGACTCGCTCACTGTGGAGAGGCAAACCTAACCATTCCTTACGAAAG
CGAAAGCCTGCAGAACGTTTATTTAGTAGGACTGCCTCTCTGTCGAGACGTCCTCACAGGGATCGGTCTCCTAGGTGACGGTGTCCTTGGTGTCGCAAACCTAACCATTCCTTACGAAAG
CGAAAGCCTGCAGAACGTTTATTTACTAGGACTGCTGCTCAGAGGTCTCGTCGTCACTGGGAAGGTCCTCACAGGGATCGCTGTCTGAGGAGTCGCAAACCTAACCATTCCTTACGAAAG
CGAAAGCCTGCAGAACGTTTATTTATGTCGACTGCGAGTCCATGGGTAGGTCGTCACTGGGAAGGTCCTCACAGGGATCGCTGTCTGAGGAGTCGCAAACCTAACCATTCCTTACGAAAG
CGAAAGCCTGCAGAACGTTTATTTAAGTCGACTGCCAGTCCTTGGGTAGGGAGTCGTTGGCAAGGACGTCCATGGGAAGGACGTCCATGGGAAGGCAAACCTAACCATTCCTTACGAAAG
CGAAAGCCTGCAGAACGTTTATTTATCTCGACTGCTGGTCTCTGGAGAGGAGCACACCTCTCTGGACGTCCATGGGAAGGTGGTCTCTGGAGAGGCAAACCTAACCATTCCTTACGAAAG
CGAAAGCCTGCAGAACGTTTATTTAACTCGACTGCTGCTCTCAGGAGTCGTCGTCGATGGACAGGTCGTCGATGGACAGGTCCACGACTCACTGGCAAACCTAACCATTCCTTACGAAAG
CGAAAGCCTGCAGAACGTTTATTTAGATCGACTGCTGCTCTCAGGAGTCGGACACGTCTCCATGGTCCTCGAAGGACTCGTCGTCGATGGACAGGCAAACCTAACCATTCCTTACGAAAG
CGAAAGCCTGCAGAACGTTTATTTACATCGACTGCCTGTCCTTGGGTAGGGAGTCGATGGACAGGACCTCACAGGTCTCGCAGTCCATGGGAAGGCAAACCTAACCATTCCTTACGAAAG
CGAAAGCCTGCAGAACGTTTATTTAGTTCGACTGCTCCTCTCAGGAGTCGCTGTCCTTGGGTAGGGTGTCGTTGGCAAGGACGTCACTGGTCAGGCAAACCTAACCATTCCTTACGAAAG
CGAAAGCCTGCAGAACGTTTATTTACTTCGACTGCACTGGACTCGTCACGCATGGCATCGGAACGCTCTCCTAGGGTTCGGTCTCGTAGGCATCGCAAACCTAACCATTCCTTACGAAAG
CGAAAGCCTGCAGAACGTTTATTTATGACGACTGCCATGGCATCGGAACGGTTGGGTTCGCAACGCATGGCATCGGAACGCTTGGCTTCGGTACGCAAACCTAACCATTCCTTACGAAAG
CGAAAGCCTGCAGAACGTTTATTTAAGACGACTGCTGTGGCAAGGCATCGGACTCAGAGGAGTCGTCTGGCTAGGCTTCGCACTCTCAGGTCTCGCAAACCTAACCATTCCTTACGAAAG
CGAAAGCCTGCAGAACGTTTATTTATCACGACTGCAGCTCAGAGGTGTCGAGCTCAGAGGTGTCGACCTCACAGGTCTCGACCTCTGAGGTGTCGCAAACCTAACCATTCCTTACGAAAG
CGAAAGCCTGCAGAACGTTTATTTAACACGACTGCGTGTCTGAGGCTAGGCTGTCAGAGGTGTCGCTGTCAGAGGTGTCGTCCTCTCAGGAGTCGCAAACCTAACCATTCCTTACGAAAG
CGAAAGCCTGCAGAACGTTTATTTAGAACGACTGCTCGTCCATGGGAAGGACGTCCATGGGAAGGCAGTCCTTGGGTAGGCAGTCCTTGGGTAGGCAAACCTAACCATTCCTTACGAAAG
CGAAAGCCTGCAGAACGTTTATTTACAACGACTGCTGCTCTCAGGAGTCGGACACGTCTCCATGGACGTCGTTGGCAAGGGACACGTCTCCATGGCAAACCTAACCATTCCTTACGAAAG
CGAAAGCCTGCAGAACGTTTATTTAGTACGACTGCACGTCCATGGGAAGGTGGTCTGTGGCTTGGCAGTCCTTGGGTAGGACCACCACTCGATGGCAAACCTAACCATTCCTTACGAAAG
CGAAAGCCTGCAGAACGTTTATTTACTACGACTGCAGGTCAGTGGTGAGGCTCACGACTCGATGGTGCTCTGAGGCTAGGACGTCACTGGTCAGGCAAACCTAACCATTCCTTACGAAAG
CGAAAGCCTGCAGAACGTTTATTTATGGAGACTGCTCGTCCTCTCCTTGGCACACTCCTCTCTGGCACACTCCTCTCTGGAGCACGTGTCGTCTCCAAACCTAACCATTCCTTACGAAAG
CGAAAGCCTGCAGAACGTTTATTTAAGGAGACTGCAGGTCACTGGTCAGGAGCACACCTCTCTGGGTCACTGTGGCTTGGGAGACGTGTCCACTCCAAACCTAACCATTCCTTACGAAAG
CGAAAGCCTGCAGAACGTTTATTTATCGAGACTGCTGGTCTCTGGAGAGGGTCACTGTGGCTTGGTCGTCGATGGACAGGGTCACTGTGGCTTGGCAAACCTAACCATTCCTTACGAAAG
CGAAAGCCTGCAGAACGTTTATTTAACGAGACTGCTCCACGACTCACTGGAGCACACCTCTCTGGACCACCACTCGATGGACCACCACTCGATGGCAAACCTAACCATTCCTTACGAAAG
CGAAAGCCTGCAGAACGTTTATTTAGAGAGACTGCTGGTCTCTGGAGAGGGACACGTCTCCATGGCACACCTCTCGTTGGTCCACGACTCACTGGCAAACCTAACCATTCCTTACGAAAG
CGAAAGCCTGCAGAACGTTTATTTACAGAGACTGCCAGTCTGAGGCTAGGTCGTCCATGGCAAGGACGTCGTTGGCAAGGAGGTCGATGGGAAGGCAAACCTAACCATTCCTTACGAAAG
CGAAAGCCTGCAGAACGTTTATTTAGTGAGACTGCTCTGGCATCGGAACGCTGTCTCAGGTCTCGGACTCCTAGGGTTCGAGGTCGATGGGAAGGCAAACCTAACCATTCCTTACGAAAG
CGAAAGCCTGCAGAACGTTTATTTACTGAGACTGCGTGTCAGAGGTGTCGCAGTCTGAGGTGTCGCTCTCTCTCGAGACGCACTCTGTCGTGACGCAAACCTAACCATTCCTTACGAAAG
CGAAAGCCTGCAGAACGTTTATTTATGCAGACTGCTGTGGACTCGTCACGCACTCTGTCGTGACGCTGTCTCAGGAGTCGAGGTCGATGGGAAGGCAAACCTAACCATTCCTTACGAAAG
CGAAAGCCTGCAGAACGTTTATTTAAGCAGACTGCCTGTCTCAGGAGTCGTCCTCCAAGGGATCGTGTGGACTCGTCACGCATGGTGACGCTACGCAAACCTAACCATTCCTTACGAAAG
CGAAAGCCTGCAGAACGTTTATTTATCCAGACTGCTCGTCGATGGACAGGAGCACACCTCTCTGGACGTCGTTGGCAAGGACCACGTCTCCATGGCAAACCTAACCATTCCTTACGAAAG
CGAAAGCCTGCAGAACGTTTATTTAACCAGACTGCAGGTCAGTGGTGAGGGTCACTGTGGCTTGGCACACCTCTCGTTGGCTCACAGTGGTGAGGCAAACCTAACCATTCCTTACGAAAG
CGAAAGCCTGCAGAACGTTTATTTAGACAGACTGCGAGTCGATGGACAGGTCGTCTCTGGAGAGGCAGTCCATGGGAAGGGTCACGTCTCCATGGCAAACCTAACCATTCCTTACGAAAG
CGAAAGCCTGCAGAACGTTTATTTACACAGACTGCTGCTCAGAGGTCTCGCAGTCGTTGGCTAGGACCTCGAAGGCATCGTGCTCAGAGGTCTCGCAAACCTAACCATTCCTTACGAAAG
CGAAAGCCTGCAGAACGTTTATTTAGTCAGACTGCTGCTCAGAGGTCTCGGTCACCTCTCTGAGGTCCTCACAGGGATCGAGCTCTCAGGACTCGCAAACCTAACCATTCCTTACGAAAG
CGAAAGCCTGCAGAACGTTTATTTACTCAGACTGCGTCTCCTAGGTGACGCTCTCTGTCGAGACGTGCTCAGAGGTCTCGGTCACCTCTCTGAGGCAAACCTAACCATTCCTTACGAAAG
CGAAAGCCTGCAGAACGTTTATTTATGGTGACTGCTGCTCAGAGGTCTCGTGGTCAGTGGTCAGGGACTCCAAGGGTTCGGACTCCAAGGGTTCGCAAACCTAACCATTCCTTACGAAAG
CGAAAGCCTGCAGAACGTTTATTTAAGGTGACTGCCTCACCATGGACAGGTCCACTGTGGGTTGGAGGTCCTTGGCAAGGACCACAGTGGCTTGGCAAACCTAACCATTCCTTACGAAAG
CGAAAGCCTGCAGAACGTTTATTTATCGTGACTGCAGGTCGATGGACAGGACGTCGTTGGCAAGGTCGTCCATGGGAAGGCTCACTCTGGAGAGGCAAACCTAACCATTCCTTACGAAAG
CGAAAGCCTGCAGAACGTTTATTTAACGTGACTGCACGTCCATGGGAAGGTGGTCTCTGGAGAGGCTCACAGTGGTGAGGTCGTCGATGGACAGGCAAACCTAACCATTCCTTACGAAAG
CGAAAGCCTGCAGAACGTTTATTTAGAGTGACTGCTGTGGTGTCGCTTCGACCTCACAGGTCTCGCACTCCAAGGGATCGGTGTCGTTGGCAAGGCAAACCTAACCATTCCTTACGAAAG
CGAAAGCCTGCAGAACGTTTATTTACAGTGACTGCAGCTCACAGGTCTCGGTGTCTGAGGCTAGGGACTCGTAGGCATCGTGCTCTCAGGAGTCGCAAACCTAACCATTCCTTACGAAAG
CGAAAGCCTGCAGAACGTTTATTTAGTGTGACTGCTGCTCTCAGGAGTCGAGCTCACAGGTCTCGGTGTCTGAGGCTAGGAGGTCACTGGTCAGGCAAACCTAACCATTCCTTACGAAAG
CGAAAGCCTGCAGAACGTTTATTTACTGTGACTGCGACACGTCTCCATGGCTGACAGCTCTGTGGTCGTCGATGGACAGGGAGTCGTTGGCAAGGCAAACCTAACCATTCCTTACGAAAG
CGAAAGCCTGCAGAACGTTTATTTATGCTGACTGCGTCACTGTGGCTTGGGACACGTCTCCATGGCTCACAGTGGTGAGGACCACCACTCGATGGCAAACCTAACCATTCCTTACGAAAG
CGAAAGCCTGCAGAACGTTTATTTAAGCTGACTGCGACACGTCTCCATGGGTCACTGTGGCTTGGGTCACTGTGGCTTGGAGGTCACTGGTCAGGCAAACCTAACCATTCCTTACGAAAG
CGAAAGCCTGCAGAACGTTTATTTATCCTGACTGCCTCACAGTGGTGAGGCTCACAGTGGTGAGGCACACCTCTCGTTGGCACACCTCTCGTTGGCAAACCTAACCATTCCTTACGAAAG
CGAAAGCCTGCAGAACGTTTATTTAACCTGACTGCTGTGCTGTGCTGTGCTGTGCTGTGCTGTGCTGGTCTCTGGAGAGGCTCACAGTGGTGAGGCAAACCTAACCATTCCTTACGAAAG
CGAAAGCCTGCAGAACGTTTATTTAAGTGCGATGCTGCTCTGAGGGTAGGTGCTCTGAGGGTAGGTCGTCTCTGGTGAGGAGCTCAGAGGCTAGGCAAACCTAACCATTCCTTACGAAAG
CGAAAGCCTGCAGAACGTTTATTTATCTGCGATGCGAGTCTCTGGTGAGGGTCACGACTCTCTGGAGCTCAGAGGCTAGGACGTCACTGGAGAGGCAAACCTAACCATTCCTTACGAAAG
CGAAAGCCTGCAGAACGTTTATTTAACTGCGATGCGTCACTCCTCTGTGGAGGTCCACTCACTGGCACACACCTCAGTGGGACACTCCTCTGTGGCAAACCTAACCATTCCTTACGAAAG
CGAAAGCCTGCAGAACGTTTATTTAGATGCGATGCTGGTCGACTCTCTGGACGTCCTCTCCATGGTGGTCGACTCTCTGGACGTCCTCTCCATGGCAAACCTAACCATTCCTTACGAAAG
CGAAAGCCTGCAGAACGTTTATTTACATGCGATGCAGGTCCACTCACTGGCACACAGCTCCTCTCCTGTCAGTGGTGAGGCTCACACCTCAGTGGCAAACCTAACCATTCCTTACGAAAG
CGAAAGCCTGCAGAACGTTTATTTAGTTGCGATGCCTCACACCTCAGTGGTGGTCGACTCTCTGGCTCACACCTCAGTGGCACACAGCTCCTCTCCAAACCTAACCATTCCTTACGAAAG
CGAAAGCCTGCAGAACGTTTATTTACTTGCGATGCTCCACTGCTCGTCTCACCACAGCTCCTCTCGACACTCCTCTGTGGGTCACGACTCTCTGGCAAACCTAACCATTCCTTACGAAAG
CGAAAGCCTGCAGAACGTTTATTTATGAGCGATGCGTCACGTCTCGATGGTCCACTCCTCTGTGGTCCACTCCTCTGTGGTGCACTGCTCGTCTCCAAACCTAACCATTCCTTACGAAAG
CGAAAGCCTGCAGAACGTTTATTTAAGAGCGATGCCTGTCTCAGGCTAGGCAGTCTGAGGCAAGGGACACCTCTCGATGGGAGACCTGTCGACTCCAAACCTAACCATTCCTTACGAAAG
CGAAAGCCTGCAGAACGTTTATTTATCAGCGATGCCAGTCTGAGGCAAGGGTCACAGTGGGTTGGTCCTCCAAGGTCTCGGTGTCAGAGGGTAGGCAAACCTAACCATTCCTTACGAAAG
CGAAAGCCTGCAGAACGTTTATTTAACAGCGATGCTGGTCACTGGTGAGGGAGTCCTTGGGAAGGTCGTCCATGGTCAGGAGGTCGATGGAGAGGCAAACCTAACCATTCCTTACGAAAG
CGAAAGCCTGCAGAACGTTTATTTAGAAGCGATGCAGTGGGATCGAGACGACGTCGTTGGACAGGCAGTCTGAGGCAAGGAGGTCGATGGAGAGGCAAACCTAACCATTCCTTACGAAAG
CGAAAGCCTGCAGAACGTTTATTTACAAGCGATGCAGCTCAGAGGTGTCGCTGTCCTTGGGTAGGACCTCACAGGTCTCGGTGTCGTTGGCAAGGCAAACCTAACCATTCCTTACGAAAG
CGAAAGCCTGCAGAACGTTTATTTAGTAGCGATGCGTGTCGTTGGCAAGGAGCTCAGAGGTGTCGTGCTCTGAGGCTAGGTGCTCTGAGGCTAGGCAAACCTAACCATTCCTTACGAAAG
CGAAAGCCTGCAGAACGTTTATTTACTAGCGATGCGTGTCGTTGGCAAGGCTGTCCTTGGGTAGGGTGTCGTTGGCAAGGTGCTCTGAGGCTAGGCAAACCTAACCATTCCTTACGAAAG
CGAAAGCCTGCAGAACGTTTATTTATGTCCGATGCGTGTCGTTGGCAAGGCAGTCCATGGGAAGGGTGTCGTTGGCAAGGGTGTCGTTGGCAAGGCAAACCTAACCATTCCTTACGAAAG
CGAAAGCCTGCAGAACGTTTATTTAAGTCCGATGCAGCTCCTTGGCAAGGCAGTCACTGGAGAGGTGCTCGTTGGGAAGGCTGTCCATGGACAGGCAAACCTAACCATTCCTTACGAAAG
CGAAAGCCTGCAGAACGTTTATTTATCTCCGATGCGTGTCGATGGTCAGGACGTCAGTGGCTTGGAGCTCCTTGGCAAGGGAGTCTCTGGTGAGGCAAACCTAACCATTCCTTACGAAAG
CGAAAGCCTGCAGAACGTTTATTTAACTCCGATGCTCGTCTGTGGGTTGGCAGTCACTGGAGAGGACGTCAGTGGCTTGGACGTCAGTGGCTTGGCAAACCTAACCATTCCTTACGAAAG
CGAAAGCCTGCAGAACGTTTATTTAGATCCGATGCTCGTCTGTGGGTTGGTGCTCGTTGGGAAGGAGGTCCTCTCCATGGCTGTCCATGGACAGGCAAACCTAACCATTCCTTACGAAAG
CGAAAGCCTGCAGAACGTTTATTTACATCCGATGCGAGTCCTTGGGAAGGCTGTCTCAGGCTAGGACGTCGTTGGACAGGGAGTCCTTGGGAAGGCAAACCTAACCATTCCTTACGAAAG
CGAAAGCCTGCAGAACGTTTATTTAGTTCCGATGCTCCTCCAAGGTCTCGTGCTCACAGGTGTCGGTGTCAGAGGGTAGGAGCTCGAAGGAGTCGCAAACCTAACCATTCCTTACGAAAG
CGAAAGCCTGCAGAACGTTTATTTACTTCCGATGCTCAGGCAACGTCGAGGTCTCAGTCGGTTCGACTGGGTTCGACACGAGCTCGAAGGAGTCGCAAACCTAACCATTCCTTACGAAAG
CGAAAGCCTGCAGAACGTTTATTTATGACCGATGCCTCTCTCTCGCTTCGTCTGGCATCGTCACGGTTGGAGACGGTACGTCTGGCATCGTCACGCAAACCTAACCATTCCTTACGAAAG
CGAAAGCCTGCAGAACGTTTATTTAAGACCGATGCCACTCTGTCGCTTCGCTCTCTCTCGAGACGGTCTCAGTCGTGACGTGTGGACTCGTCACGCAAACCTAACCATTCCTTACGAAAG
CGAAAGCCTGCAGAACGTTTATTTATCACCGATGCTCCTCCAAGGGATCGCACTCTGTCGCTTCGACCTCGTAGGCATCGGTCTCAGTCGTGACGCAAACCTAACCATTCCTTACGAAAG
CGAAAGCCTGCAGAACGTTTATTTAACACCGATGCACCTCGTAGGCATCGGTCTCAGTCGTGACGTCCTCCAAGGGATCGCACTCTGTCGCTTCGCAAACCTAACCATTCCTTACGAAAG
CGAAAGCCTGCAGAACGTTTATTTAGAACCGATGCGTCTCAGTCGTGACGTGTGGACTCGTCACGCACTCTGTCGCTTCGCTCTCTCTCGAGACGCAAACCTAACCATTCCTTACGAAAG
CGAAAGCCTGCAGAACGTTTATTTACAACCGATGCGAGTCCTTGGGTAGGTCCTCCAAGGGATCGAGTGGGATCGACACGCTCTCTCTCGAGACGCAAACCTAACCATTCCTTACGAAAG
CGAAAGCCTGCAGAACGTTTATTTAGTACCGATGCTGTGGTCTCGAGACGAGTGGACTCGTCACGCTCTCTCTCGAGACGAGTGGACTCGTCACGCAAACCTAACCATTCCTTACGAAAG
CGAAAGCCTGCAGAACGTTTATTTACTACCGATGCTGTGGTGTCGCTTCGCTTGGCTTCGGTACGTGCTCTCAGGAGTCGTCTGGGATCGACACGCAAACCTAACCATTCCTTACGAAAG
CGAAAGCCTGCAGAACGTTTATTTATGGACGATGCTGCTCTGAGGCTAGGTGTGGTGTCGCTTCGGTCTCGTAGGCATCGTGTGGTGTCGCTTCGCAAACCTAACCATTCCTTACGAAAG
CGAAAGCCTGCAGAACGTTTATTTAAGGACGATGCTCGTCACTGGGAAGGTGTGGAGTCGTCACGGTGTCCTTGGTGTCGACTGGGATCGCAACGCAAACCTAACCATTCCTTACGAAAG
CGAAAGCCTGCAGAACGTTTATTTATCGACGATGCGTGTCCTTGGTGTCGGATGGCATCGGTACGTCGTCACTGGGAAGGAGTGGTCTCGACACGCAAACCTAACCATTCCTTACGAAAG
CGAAAGCCTGCAGAACGTTTATTTAACGACGATGCTCGTCACTGGGAAGGGACTCCAAGGGTTCGCAGTCGTTGGCTAGGAGTGGTCTCGACACGCAAACCTAACCATTCCTTACGAAAG
CGAAAGCCTGCAGAACGTTTATTTAGAGACGATGCGTCTCCTAGGTGACGCATGGGTTCGCTACGCAGTCGTTGGCTAGGGTCTCCTAGGTGACGCAAACCTAACCATTCCTTACGAAAG
CGAAAGCCTGCAGAACGTTTATTTACAGACGATGCACCTCACAGGTCTCGAGTGGAGTCGTGACGTCCTCTCAGGAGTCGACTGGACTCGTCACGCAAACCTAACCATTCCTTACGAAAG
CGAAAGCCTGCAGAACGTTTATTTAGTGACGATGCTCCTCGAAGGACTCGCACTCCTAGGGTTCGTCCTCTCAGGAGTCGCACTCCAAGGGATCGCAAACCTAACCATTCCTTACGAAAG
CGAAAGCCTGCAGAACGTTTATTTACTGACGATGCAGCTCGAAGGACTCGTGTGGTCTCGAGACGGTCTCTGTCGCTTCGACTGGCATCGGAACGCAAACCTAACCATTCCTTACGAAAG
CGAAAGCCTGCAGAACGTTTATTTATGCACGATGCTCCTCCAAGGGATCGCACTCTGTCGCTTCGGTGTCAGAGGTGTCGACCTCGTAGGCATCGCAAACCTAACCATTCCTTACGAAAG
CGAAAGCCTGCAGAACGTTTATTTAAGCACGATGCTGCTCCAAGGCATCGACCTCTGTCGTGACGCAGTCTCAGGTCTCGCTGTCGAAGGGATCGCAAACCTAACCATTCCTTACGAAAG
CGAAAGCCTGCAGAACGTTTATTTATCCACGATGCAGCTCGAAGGGATCGCTGTCTCAGGTCTCGTGCTCCAAGGCATCGCACTCTGTCGTGACGCAAACCTAACCATTCCTTACGAAAG
CGAAAGCCTGCAGAACGTTTATTTAACCACGATGCCTCTCTGTCGAGACGTCGTCACTGGGAAGGACCTCGTAGGGTTCGTCGTCACTGGGAAGGCAAACCTAACCATTCCTTACGAAAG
CGAAAGCCTGCAGAACGTTTATTTAGACACGATGCAGCTCTCAGGACTCGTGCTCCTTGGTGTCGCACTCGTAGGCTTCGCAGTCGTTGGCTAGGCAAACCTAACCATTCCTTACGAAAG
CGAAAGCCTGCAGAACGTTTATTTACACACGATGCCTGTCCTTGGACTCGACGTCACTGGCTAGGACGTCACTGGCTAGGGTGTCGATGGTGTCGCAAACCTAACCATTCCTTACGAAAG
CGAAAGCCTGCAGAACGTTTATTTAGTCACGATGCTGCTCTCAGGCATCGCACACCACTCAGAGGACCTCACAGGCTTCGTGGTCTGTGGGAAGGCAAACCTAACCATTCCTTACGAAAG
CGAAAGCCTGCAGAACGTTTATTTACTCACGATGCGACACTGTGGACAGGAGCACACCTCGTTGGACGTCCATGGTGTCGAGCACACCTCGTTGGCAAACCTAACCATTCCTTACGAAAG
CGAAAGCCTGCAGAACGTTTATTTATGGTCGATGCCACACAGTGGGAAGGACCACCTCTCTCAGGGACACTGTGGACAGGAGCACCACTCTGAGGCAAACCTAACCATTCCTTACGAAAG
CGAAAGCCTGCAGAACGTTTATTTAAGGTCGATGCTGGTCTGTGGTGTCGAGGTCAGTGGAGTCGCTCACCTCTCCTAGGAGGTCAGTGGAGTCGCAAACCTAACCATTCCTTACGAAAG
CGAAAGCCTGCAGAACGTTTATTTATCGTCGATGCAGGTCTCTGGCTAGGTGGTCAGTGGGTAGGAGGTCAGTGGAGTCGAGGTCAGTGGAGTCGCAAACCTAACCATTCCTTACGAAAG
CGAAAGCCTGCAGAACGTTTATTTAACGTCGATGCTGGTCAGTGGGTAGGTGGTCTCTGGCAAGGAGGTCTCTGGCTAGGTGGTCAGTGGGTAGGCAAACCTAACCATTCCTTACGAAAG
CGAAAGCCTGCAGAACGTTTATTTAGAGTCGATGCGTCACTGTGGACAGGTGGTCTCTGGCAAGGGTCACTGTGGACAGGTGGTCTCTGGCAAGGCAAACCTAACCATTCCTTACGAAAG
CGAAAGCCTGCAGAACGTTTATTTACAGTCGATGCGTCACTGTGGCTTGGACGTCCATGGGAAGGCACACCTCTCGTTGGTCGTCGATGGACAGGCAAACCTAACCATTCCTTACGAAAG
CGAAAGCCTGCAGAACGTTTATTTAGTGTCGATGCTCGTCGATGGACAGGGTCACTGTGGCTTGGTCGTCGATGGACAGGACGTCCATGGGAAGGCAAACCTAACCATTCCTTACGAAAG
CGAAAGCCTGCAGAACGTTTATTTACTGTCGATGCTCCTCGAAGGACTCGGTCTCTGTCGCTTCGTCGTCGATGGACAGGTCGTCGATGGACAGGCAAACCTAACCATTCCTTACGAAAG
CGAAAGCCTGCAGAACGTTTATTTATGCTCGATGCCACACCTCTCGTTGGGAGACGTGTCCACTCAGCTCACAGGTCTCGAGCTCACAGGTCTCGCAAACCTAACCATTCCTTACGAAAG
CGAAAGCCTGCAGAACGTTTATTTAAGCTCGATGCACGTCCATGGGAAGGAGCACACCTCTCTGGCACACCTCTCGTTGGGAGACGTGTCCACTCCAAACCTAACCATTCCTTACGAAAG
CGAAAGCCTGCAGAACGTTTATTTATCCTCGATGCGACTCGTAGGCATCGGTGTCTGAGGCTAGGAGCTCACAGGTCTCGAGGTCACTGGTCAGGCAAACCTAACCATTCCTTACGAAAG
CGAAAGCCTGCAGAACGTTTATTTAACCTCGATGCACCTCCAAGGGATCGGTGTCTGAGGCTAGGACCTCCAAGGGATCGCTGTCAGAGGTGTCGCAAACCTAACCATTCCTTACGAAAG
CGAAAGCCTGCAGAACGTTTATTTAGACTCGATGCCTCTCAGTCGTGACGGTGTCTGAGGCTAGGGACTCGTAGGCATCGGTGTCTGAGGCTAGGCAAACCTAACCATTCCTTACGAAAG
CGAAAGCCTGCAGAACGTTTATTTACACTCGATGCTGGTCCATGGCAAGGGTGTCACAGGACTCGGTCTCACTCGACACGAGCTCGTAGGGTTCGCAAACCTAACCATTCCTTACGAAAG
CGAAAGCCTGCAGAACGTTTATTTAGTCTCGATGCTGTGGCATCGCAACGCAGTCTCAGGTCTCGGAGTCAGAGGAGTCGACGTCTGAGGTGTCGCAAACCTAACCATTCCTTACGAAAG
CGAAAGCCTGCAGAACGTTTATTTACTCTCGATGCCACTCTCTCGTCACGTGTGGCATCGCAACGGTCTCACTCGACACGACCTCTGTCGTGACGCAAACCTAACCATTCCTTACGAAAG
CGAAAGCCTGCAGAACGTTTATTTATGTGGGATGCGTCTCACTCGACACGGACTCAGTCGAGACGAGTGGGTTCGGTACGCTCTCGATCGGAACGCAAACCTAACCATTCCTTACGAAAG
CGAAAGCCTGCAGAACGTTTATTTAAGTGGGATGCAGCTCACTCGTCACGGACTCACTCGACACGTCCTCGATCGACACGGTCTCCATCGCAACGCAAACCTAACCATTCCTTACGAAAG
CGAAAGCCTGCAGAACGTTTATTTATCTGGGATGCGACTCGTTCGCAACGGACTCACTCGACACGAGCTCACTCGTCACGACCTCTCTCGTCACGCAAACCTAACCATTCCTTACGAAAG
CGAAAGCCTGCAGAACGTTTATTTAACTGGGATGCTGTGGTCACGAGGAGCACTCGATCGGAACGTGTGGTCACGAGGAGCACTCGATCGGAACGCAAACCTAACCATTCCTTACGAAAG
CGAAAGCCTGCAGAACGTTTATTTAGATGGGATGCTGCTCTCTCGAGACGCTGTCGTAGGGTTCGCACTCCTTCGGTACGTCCTCAGTCGAGACGCAAACCTAACCATTCCTTACGAAAG
CGAAAGCCTGCAGAACGTTTATTTACATGGGATGCCTCTCACTCGGTACGTGCTCGAAGGCTTCGTCTGGCATCGTCGAGTGTGGGATCGCTACGCAAACCTAACCATTCCTTACGAAAG
CGAAAGCCTGCAGAACGTTTATTTAGTTGGGATGCAGTGGCATCGTGGAGAGCTCCAAGGTGACGAGTGGCATCGTGGAGGTGTCTCAGGCATCGCAAACCTAACCATTCCTTACGAAAG
CGAAAGCCTGCAGAACGTTTATTTACTTGGGATGCGACTCAGTCGAGACGTGTGGCATCGCAACGACCTCTGTCGTGACGACCTCTGTCGTGACGCAAACCTAACCATTCCTTACGAAAG
CGAAAGCCTGCAGAACGTTTATTTATGAGGGATGCTCCTCTGTCGGTTCGTCCTCTGTCGGTTCGGTCTCGATCGTCACGTGTGGGTTCGGAACGCAAACCTAACCATTCCTTACGAAAG
CGAAAGCCTGCAGAACGTTTATTTAAGAGGGATGCTGAGGCAACGCAGAGCATGGACACGAGGAGCTCTCGATCGGAACGACTGGAGACGCTACGCAAACCTAACCATTCCTTACGAAAG
CGAAAGCCTGCAGAACGTTTATTTATCAGGGATGCTGTGGCATCGCAACGACCTCAGTCGCTTCGGTTGGACACGACGAGTGTGGGTTCGGAACGCAAACCTAACCATTCCTTACGAAAG
CGAAAGCCTGCAGAACGTTTATTTAACAGGGATGCTGTGGCATCGCAACGTGTGGGTTCGGAACGAGTGGGTTCGGTACGCTCTCCATCGACACGCAAACCTAACCATTCCTTACGAAAG
CGAAAGCCTGCAGAACGTTTATTTAGAAGGGATGCTGTGGCATCGCAACGTGCTCGTAGGGATCGGTCTCACTCGACACGTCCTCTGTCGGTTCGCAAACCTAACCATTCCTTACGAAAG
CGAAAGCCTGCAGAACGTTTATTTACAAGGGATGCGACTCCTAGGCTTCGGTCTCAGTCGAGACGAGTGGGATCGGAACGCTCTCTCTCGTCACGCAAACCTAACCATTCCTTACGAAAG
CGAAAGCCTGCAGAACGTTTATTTAGTAGGGATGCAGTGGGATCGGAACGAGTGGGATCGGAACGCATGGTGACGTGGAGACTGGGTTCGGTACGCAAACCTAACCATTCCTTACGAAAG
CGAAAGCCTGCAGAACGTTTATTTACTAGGGATGCAGAGGGAACGGAGAGAGTGGGATCGGAACGCTCTCTCTCGTCACGCACTCTGTCGTGACGCAAACCTAACCATTCCTTACGAAAG
CGAAAGCCTGCAGAACGTTTATTTATGTCGGATGCCTTGGTCACGTCGAGCACTCTGTCGTGACGTGAGGACACGACGAGAGTGGGATCGGAACGCAAACCTAACCATTCCTTACGAAAG
CGAAAGCCTGCAGAACGTTTATTTAAGTCGGATGCACTGGCATCGGAACGTGTGGTCTCGAGACGGATGGGTTCGCAACGTGTGGTCTCGAGACGCAAACCTAACCATTCCTTACGAAAG
CGAAAGCCTGCAGAACGTTTATTTATCTCGGATGCTGTGGTCTCGAGACGGACTCGTAGGCATCGTCTGGGATCGACACGCTCTCAGTCGTGACGCAAACCTAACCATTCCTTACGAAAG
CGAAAGCCTGCAGAACGTTTATTTAACTCGGATGCAGCTCACAGGTCTCGTCCTCGAAGGACTCGGACTCGTAGGCATCGTCCTCGAAGGACTCGCAAACCTAACCATTCCTTACGAAAG
CGAAAGCCTGCAGAACGTTTATTTAGATCGGATGCCACTCCTAGGGTTCGGACTCGTAGGCATCGTCCTCGAAGGACTCGACCTCCAAGGGATCGCAAACCTAACCATTCCTTACGAAAG
CGAAAGCCTGCAGAACGTTTATTTACATCGGATGCCAGTCCTTGGGTAGGTGCTCTCAGGAGTCGGACTCGTAGGCATCGGTCTCTGTCGCTTCGCAAACCTAACCATTCCTTACGAAAG
CGAAAGCCTGCAGAACGTTTATTTAGTTCGGATGCACCTCCAAGGGATCGGACTCGTAGGCATCGCAGTCCTTGGGTAGGCTGTCAGAGGTGTCGCAAACCTAACCATTCCTTACGAAAG
CGAAAGCCTGCAGAACGTTTATTTACTTCGGATGCACCTCCAAGGGATCGTGTGGTCTCGAGACGGTCTCTGTCGCTTCGTGTGGTCTCGAGACGCAAACCTAACCATTCCTTACGAAAG
CGAAAGCCTGCAGAACGTTTATTTATGACGGATGCTCTGGGATCGACACGGATGGGTTCGCAACGGACTCGTAGGCATCGAGTGGACTCGTCACGCAAACCTAACCATTCCTTACGAAAG
CGAAAGCCTGCAGAACGTTTATTTAAGACGGATGCGTCTCGTAGGCATCGACTGGACTCGTCACGCTCTCCTAGGGTTCGGTTGGGTTCGCAACGCAAACCTAACCATTCCTTACGAAAG
CGAAAGCCTGCAGAACGTTTATTTATCACGGATGCACCTCCAAGGGATCGGACTCGTAGGCATCGGACTCGAAGGACTCGTGTGGTGTCGCTTCGCAAACCTAACCATTCCTTACGAAAG
CGAAAGCCTGCAGAACGTTTATTTAACACGGATGCGACTCCTAGGGTTCGGACTCGTAGGCATCGGACTCGTAGGCATCGGACTCGTAGGCATCGCAAACCTAACCATTCCTTACGAAAG
CGAAAGCCTGCAGAACGTTTATTTAGAACGGATGCGACTCCTAGGGTTCGACCTCGTAGGCATCGGACTCCTAGGGTTCGACCTCGTAGGCATCGCAAACCTAACCATTCCTTACGAAAG
CGAAAGCCTGCAGAACGTTTATTTACAACGGATGCCTGTCTCAGGAGTCGTCCTCCAAGGGATCGCAGTCTGAGGCTAGGCTGTCTCAGGAGTCGCAAACCTAACCATTCCTTACGAAAG
CGAAAGCCTGCAGAACGTTTATTTAGTACGGATGCTCCTCGAAGGACTCGGTGTCTGAGGCTAGGGACTCCTAGGGTTCGAGCTCACAGGTCTCGCAAACCTAACCATTCCTTACGAAAG
CGAAAGCCTGCAGAACGTTTATTTACTACGGATGCTGCTCTGAGGCTAGGTGCTCTGAGGCTAGGACGTCCATGGGAAGGCAGTCCTTGGGTAGGCAAACCTAACCATTCCTTACGAAAG
CGAAAGCCTGCAGAACGTTTATTTATGGAGGATGCGTGTCGTTGGCAAGGGACTCGAAGGACTCGGACTCGAAGGACTCGTCCTCTCAGGAGTCGCAAACCTAACCATTCCTTACGAAAG
CGAAAGCCTGCAGAACGTTTATTTAAGGAGGATGCACCTCGTAGGACTCGTCCTCCAAGGTCTCGAGCTCGAAGGAGTCGCAGTCTGAGGCAAGGCAAACCTAACCATTCCTTACGAAAG
CGAAAGCCTGCAGAACGTTTATTTATCGAGGATGCCTGTCTCAGGCTAGGCACTCTGTCGCATCGACCTCGTAGGACTCGGTCTCAGTCGGTTCGCAAACCTAACCATTCCTTACGAAAG
CGAAAGCCTGCAGAACGTTTATTTAACGAGGATGCACCACGTCTCACTGGTCGTCCATGGTCAGGTGGTCACTGGTGAGGTGCTCACAGGTGTCGCAAACCTAACCATTCCTTACGAAAG
CGAAAGCCTGCAGAACGTTTATTTAGAGAGGATGCCACACTGTGGCATGGCTCACTCTGGCTTGGACCACGTCTCACTGGCTCACTCTGGCTTGGCAAACCTAACCATTCCTTACGAAAG
CGAAAGCCTGCAGAACGTTTATTTACAGAGGATGCAGGTCGATGGACAGGTCGTCCATGGGAAGGTGGTCACTGGTCAGGGTCACAGTGGTGAGGCAAACCTAACCATTCCTTACGAAAG
CGAAAGCCTGCAGAACGTTTATTTAGTGAGGATGCTCGTCCATGGGAAGGGTCTCAGTCGTGACGTGGTCACTGGTCAGGAGCTCGAAGGACTCGCAAACCTAACCATTCCTTACGAAAG
CGAAAGCCTGCAGAACGTTTATTTACTGAGGATGCGTGTCAGAGGTGTCGCTGTCTCAGGAGTCGCTGTCTCAGGAGTCGACCTCGTAGGCATCGCAAACCTAACCATTCCTTACGAAAG
CGAAAGCCTGCAGAACGTTTATTTATGCAGGATGCTCCTCCAAGGGATCGCTCTCTCTCGAGACGCAGTCTGAGGCTAGGAGCTCGAAGGACTCGCAAACCTAACCATTCCTTACGAAAG
CGAAAGCCTGCAGAACGTTTATTTAAGCAGGATGCGACTCGTAGGCATCGGTCTCTGTCGCTTCGAGCTCACAGGTCTCGGTCTCAGTCGTGACGCAAACCTAACCATTCCTTACGAAAG
CGAAAGCCTGCAGAACGTTTATTTATCCAGGATGCCTCTCAGTCGTGACGACCTCCAAGGGATCGCACTCCTAGGGTTCGGTCTCTGTCGCTTCGCAAACCTAACCATTCCTTACGAAAG
CGAAAGCCTGCAGAACGTTTATTTAACCAGGATGCGACTCGAAGGACTCGCTCTCCTAGGGTTCGACTGGACTCGTCACGTCCTCTCAGGAGTCGCAAACCTAACCATTCCTTACGAAAG
CGAAAGCCTGCAGAACGTTTATTTAGACAGGATGCACCTCTGAGGTGTCGTGCTCCATGGCAAGGTGCTCCATGGCAAGGAGTGGGTAGGGTTCGCAAACCTAACCATTCCTTACGAAAG
CGAAAGCCTGCAGAACGTTTATTTACACAGGATGCTCTGGACTCGGAACGCACTCGTAGGCTTCGGTGTCCTTGGTGTCGCTGTCTGAGGAGTCGCAAACCTAACCATTCCTTACGAAAG
CGAAAGCCTGCAGAACGTTTATTTAGTCAGGATGCACCTCGAAGGCATCGGTCTCCTAGGTGACGACCTCGAAGGCATCGCACTCGTAGGCTTCGCAAACCTAACCATTCCTTACGAAAG
CGAAAGCCTGCAGAACGTTTATTTACTCAGGATGCACTGGGATCGCAACGACCTCGAAGGCATCGACTGGGATCGCAACGGTCTCCTAGGTGACGCAAACCTAACCATTCCTTACGAAAG
CGAAAGCCTGCAGAACGTTTATTTATGGTGGATGCCTGTCTGAGGAGTCGCACTCGTAGGCTTCGTGTGGAGTCGTCACGGACTCCAAGGGTTCGCAAACCTAACCATTCCTTACGAAAG
CGAAAGCCTGCAGAACGTTTATTTAAGGTGGATGCAGCTCCTAGGCATCGCTGTCCAAGGACTCGCAGTCACAGGAGTCGGTGTCGAAGGTCTCGCAAACCTAACCATTCCTTACGAAAG
CGAAAGCCTGCAGAACGTTTATTTATCGTGGATGCTGCTCACAGGTCTCGGAGTCCTTGGGTAGGGTCTCAGTCGTGACGTCCTCCAAGGGATCGCAAACCTAACCATTCCTTACGAAAG
CGAAAGCCTGCAGAACGTTTATTTAACGTGGATGCAGCTCACAGGTCTCGCTGTCAGAGGTGTCGACGTCCATGGGAAGGTGGTCTCTGGAGAGGCAAACCTAACCATTCCTTACGAAAG
CGAAAGCCTGCAGAACGTTTATTTAGAGTGGATGCAGCTCAGAGGTGTCGGTCTCGTAGGCATCGTGTGGTGTCGCTTCGAGTGGAGTCGTGACGCAAACCTAACCATTCCTTACGAAAG
CGAAAGCCTGCAGAACGTTTATTTACAGTGGATGCTGCACTCCTCAGTGGACGTCCATGGGAAGGAGGTCACTGGTCAGGTGCTCTCAGGAGTCGCAAACCTAACCATTCCTTACGAAAG
CGAAAGCCTGCAGAACGTTTATTTAGTGTGGATGCCACACCTCTCGTTGGGAGTCGTTGGCAAGGCTCACAGTGGTGAGGGTGTCTGAGGCTAGGCAAACCTAACCATTCCTTACGAAAG
CGAAAGCCTGCAGAACGTTTATTTACTGTGGATGCTCCACGACTCACTGGAGGTCACTGGTCAGGCTGACAGCTCTGTGGGTCACTGTGGCTTGGCAAACCTAACCATTCCTTACGAAAG
CGAAAGCCTGCAGAACGTTTATTTATGCTGGATGCTGGTCTCTGGAGAGGGAGTCGTTGGCAAGGACCACCACTCGATGGACGTCCATGGGAAGGCAAACCTAACCATTCCTTACGAAAG
CGAAAGCCTGCAGAACGTTTATTTAAGCTGGATGCCTCACTCTGGAGAGGGACACCTCTCGTTGGCTCACTCTGGAGAGGCACACTGTGGCTTGGCAAACCTAACCATTCCTTACGAAAG
CGAAAGCCTGCAGAACGTTTATTTATCCTGGATGCCAGTCTGAGGCTAGGAGGTCGATGGACAGGAGGTCGATGGACAGGGTCACAGTGGTGAGGCAAACCTAACCATTCCTTACGAAAG
CGAAAGCCTGCAGAACGTTTATTTAACCTGGATGCTGTGCTGTGCTGTGCTGTGCTGTGCTGTGCGTGTCAGAGGTGTCGTCGTCCATGGGAAGGCAAACCTAACCATTCCTTACGAAAG
CGAAAGCCTGCAGAACGTTTATTTAAGTGCCATGCTCGTCGTCTCGATGGGACTCTGAGGGTAGGCAGTCAGTGGCTTGGGTCTCTCAGGTGTCGCAAACCTAACCATTCCTTACGAAAG
CGAAAGCCTGCAGAACGTTTATTTATCTGCCATGCAGGTCCACTCACTGGTCCTCGTTGGGAAGGAGGTCCACTCACTGGACCTCCTTGGCAAGGCAAACCTAACCATTCCTTACGAAAG
CGAAAGCCTGCAGAACGTTTATTTAACTGCCATGCGTCACTCCTCTGTGGAGGTCCACTCACTGGTGGTCGACTCTCTGGGTGTCTCTGGTGAGGCAAACCTAACCATTCCTTACGAAAG
CGAAAGCCTGCAGAACGTTTATTTAGATGCCATGCTCGTCGTCTCGATGGGAGTCTGTGGGTTGGCTCACACCTCAGTGGAGGTCCACTCACTGGCAAACCTAACCATTCCTTACGAAAG
CGAAAGCCTGCAGAACGTTTATTTACATGCCATGCACGTCCTCTCCATGGCTCACACCTCAGTGGCTCACACCTCAGTGGCTGTCACTGGAGAGGCAAACCTAACCATTCCTTACGAAAG
CGAAAGCCTGCAGAACGTTTATTTAGTTGCCATGCAGCACCAGTCACCTCAGGTCCACTCACTGGCACACAGCTCCTCTCGTCACTCCTCTGTGGCAAACCTAACCATTCCTTACGAAAG
CGAAAGCCTGCAGAACGTTTATTTACTTGCCATGCTGGTCGACTCTCTGGCTCACACCTCAGTGGCTCACACCTCAGTGGGTCACTCCTCTGTGGCAAACCTAACCATTCCTTACGAAAG
CGAAAGCCTGCAGAACGTTTATTTATGAGCCATGCGAGTCTGTGGGTTGGTGCTCGATGGTCAGGCTCACACCTCAGTGGCAGTCAGTGGCTTGGCAAACCTAACCATTCCTTACGAAAG
CGAAAGCCTGCAGAACGTTTATTTAAGAGCCATGCTGCTCCATGGCAAGGTGAGGGATCGGTACGTCGTCCTCTCCTTGGCAGTCAGTGGACAGGCAAACCTAACCATTCCTTACGAAAG
CGAAAGCCTGCAGAACGTTTATTTATCAGCCATGCGACTCAGAGGAGTCGTGCTCGATGGGTAGGTCCTCCTTGGCTAGGTCTGGGTAGGTGACGCAAACCTAACCATTCCTTACGAAAG
CGAAAGCCTGCAGAACGTTTATTTAACAGCCATGCACTGGTGTCGTGACGGTCTCTCAGGGATCGCTCTCGAAGGGATCGTCCTCGTTGGTGTCGCAAACCTAACCATTCCTTACGAAAG
CGAAAGCCTGCAGAACGTTTATTTAGAAGCCATGCGTCTCACAGGACTCGACTGGCTAGGAGACGCATGGTCTCGTCACGGTTGGTCTCGGAACGCAAACCTAACCATTCCTTACGAAAG
CGAAAGCCTGCAGAACGTTTATTTACAAGCCATGCTCTGGCAAGGCATCGGTCTCAGAGGAGTCGCTCTCTCAGGTCTCGAGTGGGAAGGGATCGCAAACCTAACCATTCCTTACGAAAG
CGAAAGCCTGCAGAACGTTTATTTAGTAGCCATGCACCTCTGAGGTGTCGGACTCAGAGGAGTCGAGTGGGAAGGGATCGGACTCCTTGGCTAGGCAAACCTAACCATTCCTTACGAAAG
CGAAAGCCTGCAGAACGTTTATTTACTAGCCATGCTGCTCTGAGGCTAGGGAGTCGATGGACAGGAGCTCGTTGGGTAGGACCTCTGAGGTGTCGCAAACCTAACCATTCCTTACGAAAG
CGAAAGCCTGCAGAACGTTTATTTATGTCCCATGCACGTCACTGGTCAGGGTGTCGTTGGCAAGGCTGTCCTTGGGTAGGGAGTCGATGGACAGGCAAACCTAACCATTCCTTACGAAAG
CGAAAGCCTGCAGAACGTTTATTTAAGTCCCATGCACGTCCATGGGAAGGACGTCCATGGGAAGGGTCACTGTGGCTTGGAGGTCACTGGTCAGGCAAACCTAACCATTCCTTACGAAAG
CGAAAGCCTGCAGAACGTTTATTTATCTCCCATGCGTGTCGTTGGCAAGGCTCACCTCTCGTTGGCAGTCCATGGGAAGGAGGTCAGTGGTGAGGCAAACCTAACCATTCCTTACGAAAG
CGAAAGCCTGCAGAACGTTTATTTAACTCCCATGCCTGTCGATGGGAAGGACGTCTGTGGTGAGGAGCTCAGAGGTGTCGACGTCACTGGTCAGGCAAACCTAACCATTCCTTACGAAAG
CGAAAGCCTGCAGAACGTTTATTTAGATCCCATGCTGGTCCACTCCATGGAGGTCGTCTCGTTGGTGGTCCACTCCATGGCTCACGACTCGATGGCAAACCTAACCATTCCTTACGAAAG
CGAAAGCCTGCAGAACGTTTATTTACATCCCATGCGACTCGTAGGCATCGACCTCCAAGGGATCGGAGTCGTTGGCAAGGACGTCCATGGGAAGGCAAACCTAACCATTCCTTACGAAAG
CGAAAGCCTGCAGAACGTTTATTTAGTTCCCATGCGACTCGTAGGCATCGCACTCCTAGGGTTCGAGTGGACTCGTCACGCTCTCAGTCGTGACGCAAACCTAACCATTCCTTACGAAAG
CGAAAGCCTGCAGAACGTTTATTTACTTCCCATGCCAGTCCTTGGGTAGGGACTCGTAGGCATCGGTGTCTGAGGCTAGGACCTCCAAGGGATCGCAAACCTAACCATTCCTTACGAAAG
CGAAAGCCTGCAGAACGTTTATTTATGACCCATGCACTGGCATCGGAACGCACTCCTAGGGTTCGGACTCGTAGGCATCGGTCTCTGTCGCTTCGCAAACCTAACCATTCCTTACGAAAG
CGAAAGCCTGCAGAACGTTTATTTAAGACCCATGCTCCTCGAAGGACTCGTCCTCGAAGGACTCGAGCTCACAGGTCTCGCTCTCAGTCGTGACGCAAACCTAACCATTCCTTACGAAAG
CGAAAGCCTGCAGAACGTTTATTTATCACCCATGCGTGTCAGAGGTGTCGGTCTCAGTCGTGACGGTGTCAGAGGTGTCGACCTCGTAGGCATCGCAAACCTAACCATTCCTTACGAAAG
CGAAAGCCTGCAGAACGTTTATTTAACACCCATGCGTGTCGAAGGTCTCGTGCTCGTAGGGATCGTGCTCGTAGGGATCGCTGTCCAAGGACTCGCAAACCTAACCATTCCTTACGAAAG
CGAAAGCCTGCAGAACGTTTATTTAGAACCCATGCGTCTCGTTCGGAACGCTCTCCTTCGCAACGTGCTCGTAGGGATCGGTCTCGATCGTCACGCAAACCTAACCATTCCTTACGAAAG
CGAAAGCCTGCAGAACGTTTATTTACAACCCATGCTGCTCAGAGGTCTCGCTGTCTGAGGAGTCGACTGGGATCGCAACGAGCTCTCAGGACTCGCAAACCTAACCATTCCTTACGAAAG
CGAAAGCCTGCAGAACGTTTATTTAGTACCCATGCGACTCGAAGGTGACGGTGTCGTTGGTCTCGGAGTCCATGGGTAGGTGCTCAGAGGTCTCGCAAACCTAACCATTCCTTACGAAAG
CGAAAGCCTGCAGAACGTTTATTTACTACCCATGCACCTCACAGGTGACGCAGTCCATGGTCTCGCACTCCAAGGAGACGGTCTCGTAGGTCACGCAAACCTAACCATTCCTTACGAAAG
CGAAAGCCTGCAGAACGTTTATTTATGGACCATGCACCTCACAGGTGACGACCTCACAGGTGACGAGCTCAGAGGGTTCGGTGTCGTTGGACTCGCAAACCTAACCATTCCTTACGAAAG
CGAAAGCCTGCAGAACGTTTATTTAAGGACCATGCTCGTCGTTGGAGTCGCTGTCGTTGGAGAGGGTCACAGAGGACTCGTGCTCTGAGGCTTGGCAAACCTAACCATTCCTTACGAAAG
CGAAAGCCTGCAGAACGTTTATTTATCGACCATGCCACTCAGAGGCATCGGAGTCAGTGGCTAGGACCTCTGAGGGTTCGGTCTCCAAGGGTTCGCAAACCTAACCATTCCTTACGAAAG
CGAAAGCCTGCAGAACGTTTATTTAACGACCATGCGTGACCTCTCACTGGGAGTCACTGGGAAGGTGGTCCTCTCTGAGGGTGTCACTGGAGTCGCAAACCTAACCATTCCTTACGAAAG
CGAAAGCCTGCAGAACGTTTATTTAGAGACCATGCTGTCCACCTCTGCTCGTGTCACTGGCATGGGAACCTGTGGTGTGGCTGTCCATGGACAGGCAAACCTAACCATTCCTTACGAAAG
CGAAAGCCTGCAGAACGTTTATTTACAGACCATGCCAAGGGACAGACCTGAGTCCCACACTGCTCTCCTCGATCGTGGAGTCACCAGGTCTGTGGCAAACCTAACCATTCCTTACGAAAG
CGAAAGCCTGCAGAACGTTTATTTAGTGACCATGCGTGACCACTCCAAGGTGCTCACAGGACTCGCTCACCAAGGTGGAGGAGACAGTGGTCAGGCAAACCTAACCATTCCTTACGAAAG
CGAAAGCCTGCAGAACGTTTATTTACTGACCATGCCATGGACAGGGTTCGAGTGGAGTGGACTCGGTGTCTCTGGGTAGGTGAGGGAAGGCTTCGCAAACCTAACCATTCCTTACGAAAG
CGAAAGCCTGCAGAACGTTTATTTATGCACCATGCTCCTCTCAGGAGGAGGTGTCGTTGGACGAGACCTCCATGGCTTCGCATGGTCAGGACGAGCAAACCTAACCATTCCTTACGAAAG
CGAAAGCCTGCAGAACGTTTATTTAAGCACCATGCAGGTCCATGGGTTCGTCCTCGAAGGCAACGCACACACTGGCATCGCTCACTGTGGCATCGCAAACCTAACCATTCCTTACGAAAG
CGAAAGCCTGCAGAACGTTTATTTATCCACCATGCCAGTCACTGGCTAGGTGCTCGAAGGCTTCGGAGTCCATGGTCTCGTGCTCACAGGTCACGCAAACCTAACCATTCCTTACGAAAG
CGAAAGCCTGCAGAACGTTTATTTAACCACCATGCAGGTCGATGGACAGGGTCTCACTCGACACGGAGTCACTGGGAAGGCTGTCGAAGGGATCGCAAACCTAACCATTCCTTACGAAAG
CGAAAGCCTGCAGAACGTTTATTTAGACACCATGCGTGTCTGTCGCTTCGGTGTCGAAGGCTTCGAGGTCTGAGGTGTCGGAGTCACAGGACTCGCAAACCTAACCATTCCTTACGAAAG
CGAAAGCCTGCAGAACGTTTATTTACACACCATGCGTCACTGAGGCTAGGTGGTCTCAGGAGTCGAGGTCACAGGTCTCGACGTCCTAGGGTTCGCAAACCTAACCATTCCTTACGAAAG
CGAAAGCCTGCAGAACGTTTATTTAGTCACCATGCTCGTCTGAGGACTCGCAGTCACAGGGTTCGCAGTCGAAGGGATCGGAGTCCAAGGCTTCGCAAACCTAACCATTCCTTACGAAAG
CGAAAGCCTGCAGAACGTTTATTTACTCACCATGCTCGTCCATGGTCTCGAGGTCGATGGAGTCGTCGTCGTTGGAGTCGTCGTCTGAGGGATCGCAAACCTAACCATTCCTTACGAAAG
CGAAAGCCTGCAGAACGTTTATTTATGGTCCATGCACGTCGATGGAGTCGGAGTCGATGGGATCGCACACTGTGGCAAGGGACACCTCTCGAAGGCAAACCTAACCATTCCTTACGAAAG
CGAAAGCCTGCAGAACGTTTATTTAAGGTCCATGCGTGTCGTTGGTCTCGACCTCACAGGCTTCGACCTCACAGGCTTCGCACTCCAAGGAGACGCAAACCTAACCATTCCTTACGAAAG
CGAAAGCCTGCAGAACGTTTATTTATCGTCCATGCGAGTCGATGGTGTCGCTGTCCTTGGACTCGTCGTCTCTGGGTAGGAGCTCAGAGGCATCGCAAACCTAACCATTCCTTACGAAAG
CGAAAGCCTGCAGAACGTTTATTTAACGTCCATGCACCTCACAGGCTTCGGTGTCGTTGGTCTCGAGCTCAGAGGCATCGGTGTCGTTGGTCTCGCAAACCTAACCATTCCTTACGAAAG
CGAAAGCCTGCAGAACGTTTATTTAGAGTCCATGCGAGTCGATGGTGTCGGTGTCGTTGGTCTCGTGCTCTGAGGGATCGGTGTCGTTGGTCTCGCAAACCTAACCATTCCTTACGAAAG
CGAAAGCCTGCAGAACGTTTATTTACAGTCCATGCCTGTCGATGGTCTCGGAGTCAGTGGCTAGGTGCTCCATGGACTCGCAGTCTCTGGTGTCGCAAACCTAACCATTCCTTACGAAAG
CGAAAGCCTGCAGAACGTTTATTTAGTGTCCATGCCAGTCCATGGAGTCGTCGTCTCTGGGTAGGGAGTCGATGGAGTCGAGGTCAGTGGGTAGGCAAACCTAACCATTCCTTACGAAAG
CGAAAGCCTGCAGAACGTTTATTTACTGTCCATGCTGCTCACAGGACTCGTGCTCACAGGACTCGGTGTCTGAGGACTCGGAGTCGTTGGAGTCGCAAACCTAACCATTCCTTACGAAAG
CGAAAGCCTGCAGAACGTTTATTTATGCTCCATGCTGCTCCAAGGCATCGTCCTCCTAGGCTTCGCTGTCGAAGGGATCGTGCTCCAAGGCATCGCAAACCTAACCATTCCTTACGAAAG
CGAAAGCCTGCAGAACGTTTATTTAAGCTCCATGCAGTGGACTCGTCACGCACTCCTAGGGTTCGACCTCCAAGGGATCGAGGTCACTGGTCAGGCAAACCTAACCATTCCTTACGAAAG
CGAAAGCCTGCAGAACGTTTATTTATCCTCCATGCGACTCGTAGGCATCGGACTCGTAGGCATCGCTCTCAGTCGTGACGCTCTCAGTCGTGACGCAAACCTAACCATTCCTTACGAAAG
CGAAAGCCTGCAGAACGTTTATTTAACCTCCATGCCTCTCAGTCGTGACGACCTCCAAGGGATCGTGTGGTCTCGAGACGGTCTCTGTCGCTTCGCAAACCTAACCATTCCTTACGAAAG
CGAAAGCCTGCAGAACGTTTATTTAGACTCCATGCAGCTCACAGGTCTCGTGCTCTCAGGAGTCGTCCTCGAAGGACTCGCTGTCAGAGGTGTCGCAAACCTAACCATTCCTTACGAAAG
CGAAAGCCTGCAGAACGTTTATTTACACTCCATGCGACTCCTAGGGTTCGCACTCTGTCGCTTCGGTCTCAGTCGTGACGTGTGGACTCGTCACGCAAACCTAACCATTCCTTACGAAAG
CGAAAGCCTGCAGAACGTTTATTTAGTCTCCATGCAGTGGGATCGACACGTGTGGACTCGTCACGGTCTCAGTCGTGACGCACTCTGTCGCTTCGCAAACCTAACCATTCCTTACGAAAG
CGAAAGCCTGCAGAACGTTTATTTACTCTCCATGCCTCTCTCTCGAGACGCTCTCTCTCGAGACGAGTGGGATCGACACGTGTGGACTCGTCACGCAAACCTAACCATTCCTTACGAAAG
CGAAAGCCTGCAGAACGTTTATTTATGTGGCATGCCTCTCTCTCGAGACGTCTGGCATCGGAACGGTCTCAGTCGTGACGTGTGGACTCGTCACGCAAACCTAACCATTCCTTACGAAAG
CGAAAGCCTGCAGAACGTTTATTTAAGTGGCATGCGTCTCACTCGACACGCACTCTCTCGTCACGTGTGGCATCGCAACGGTCTCACTCGACACGCAAACCTAACCATTCCTTACGAAAG
CGAAAGCCTGCAGAACGTTTATTTATCTGGCATGCGACTCTGTCGACACGCTCTCACTCGGTACGCACTCTCTCGTCACGGTCTCTCTCGCAACGCAAACCTAACCATTCCTTACGAAAG
CGAAAGCCTGCAGAACGTTTATTTAACTGGCATGCCAGTCTGAGGCATCGACCTCGTAGGACACGTGCTCGAAGGCTTCGCACTCTGTCGCAACGCAAACCTAACCATTCCTTACGAAAG
CGAAAGCCTGCAGAACGTTTATTTAGATGGCATGCGACTCCTAGGGAACGGTTGGAGACGTGCAGCTGTCTCAGGCTTCGCTCTCTCTCGCTACGCAAACCTAACCATTCCTTACGAAAG
CGAAAGCCTGCAGAACGTTTATTTACATGGCATGCTGCTCACAGGTGACGTCTGGCATCGTCGAGCTGTCTCAGGCTTCGCATGGTGACGCTGAGCAAACCTAACCATTCCTTACGAAAG
CGAAAGCCTGCAGAACGTTTATTTAGTTGGCATGCACCTCCTAGGTCACGGACTCCTAGGGAACGAGCTCGAAGGAGACGGTCTCAGTCGGTACGCAAACCTAACCATTCCTTACGAAAG
CGAAAGCCTGCAGAACGTTTATTTACTTGGCATGCACCTCTGTCGTGACGCTCTCACTCGGTACGGACTCTGTCGACACGCACTCAGTCGGAACGCAAACCTAACCATTCCTTACGAAAG
CGAAAGCCTGCAGAACGTTTATTTATGAGGCATGCGTGTCACAGGACTCGTCTGGCTTCGCTACGAGCTCGTAGGGTTCGAGTGGGTTCGGTACGCAAACCTAACCATTCCTTACGAAAG
CGAAAGCCTGCAGAACGTTTATTTAAGAGGCATGCGATGGCTTCGGTACGAGAGGGAACGACGAGCTCTCTCTCGAGACGCATGGTGACGCTACGCAAACCTAACCATTCCTTACGAAAG
CGAAAGCCTGCAGAACGTTTATTTATCAGGCATGCTGTGGACTCGTCACGTCTGGCATCGGAACGCATGGTGACGCTACGTGAGGACACGTCGAGCAAACCTAACCATTCCTTACGAAAG
CGAAAGCCTGCAGAACGTTTATTTAACAGGCATGCACTGGGTTCGCAACGGTTGGAGACGTGGAGCTCTCTCTCGAGACGTCTGGCATCGGAACGCAAACCTAACCATTCCTTACGAAAG
CGAAAGCCTGCAGAACGTTTATTTAGAAGGCATGCCACTCTGTCGCTTCGAGTGGGATCGACACGTCTGGCATCGGAACGGTTGGAGACGTGGAGCAAACCTAACCATTCCTTACGAAAG
CGAAAGCCTGCAGAACGTTTATTTACAAGGCATGCAGTGGACTCGTCACGTGTGGACTCGTCACGTCTGGGATCGACACGTCTGGCATCGGAACGCAAACCTAACCATTCCTTACGAAAG
CGAAAGCCTGCAGAACGTTTATTTAGTAGGCATGCACTGGACTCGTCACGAGTGGAGTCGTGACGAGTGGACTCGTCACGCTCTCAGTCGTGACGCAAACCTAACCATTCCTTACGAAAG
CGAAAGCCTGCAGAACGTTTATTTACTAGGCATGCCATGGTCTCGTCACGTCTGGCTAGGCTTCGACTGGACTCGTCACGAGTGGAGTCGTGACGCAAACCTAACCATTCCTTACGAAAG
CGAAAGCCTGCAGAACGTTTATTTATGTCGCATGCAGTGGGTAGGGTTCGAGTGGGAAGGGATCGACTGGTGTCGTGACGTGTGGCAAGGCATCGCAAACCTAACCATTCCTTACGAAAG
CGAAAGCCTGCAGAACGTTTATTTAAGTCGCATGCTGTGGTGTCGCTTCGTGTGGTGTCGCTTCGAGTGGAGTCGTGACGCTCTCCTAGGGTTCGCAAACCTAACCATTCCTTACGAAAG
CGAAAGCCTGCAGAACGTTTATTTATCTCGCATGCTCTGGTCTCGAGACGGTTGGGTTCGCAACGAGTGGAGTCGTGACGTCTGGTCTCGAGACGCAAACCTAACCATTCCTTACGAAAG
CGAAAGCCTGCAGAACGTTTATTTAACTCGCATGCCACTCCAAGGGATCGCATGGCATCGGAACGTGTGGTGTCGCTTCGCTTGGCTTCGGTACGCAAACCTAACCATTCCTTACGAAAG
CGAAAGCCTGCAGAACGTTTATTTAGATCGCATGCTGTGGTGTCGCTTCGAGAGGAGACGTGGAGCACTCCAAGGGATCGCATGGCATCGGAACGCAAACCTAACCATTCCTTACGAAAG
CGAAAGCCTGCAGAACGTTTATTTACATCGCATGCGACTCCTAGGTCTCGCACTCTGTCGACTCGTGTGGACTCGGTTCGTGAGGACACGGTACGCAAACCTAACCATTCCTTACGAAAG
CGAAAGCCTGCAGAACGTTTATTTAGTTCGCATGCTCTGGCATCGTCACGCTCTCTCTCGCTTCGCTCTCTCTCGCTTCGACCTCGTAGGAGTCGCAAACCTAACCATTCCTTACGAAAG
CGAAAGCCTGCAGAACGTTTATTTACTTCGCATGCCACTCCTAGGGTTCGCTCTCAGTCGTGACGGTCTCAGTCGGTTCGCTCTCTCTCGCTTCGCAAACCTAACCATTCCTTACGAAAG
CGAAAGCCTGCAGAACGTTTATTTATGACGCATGCTCTGGGATCGACACGCACTCCTAGGGTTCGAGTGGACTCGTCACGTGTGGTCTCGAGACGCAAACCTAACCATTCCTTACGAAAG
CGAAAGCCTGCAGAACGTTTATTTAAGACGCATGCAGTGGGATCGAGACGCACTCCAAGGGAAGGGACTCCTAGGGATCGACTGGGATCGAGTCGCAAACCTAACCATTCCTTACGAAAG
CGAAAGCCTGCAGAACGTTTATTTATCACGCATGCCTGTCAGAGGTGTCGTCCTCGAAGGACTCGAGTGGGATCGAGACGGTGTCCTTGGTCAGGCAAACCTAACCATTCCTTACGAAAG
CGAAAGCCTGCAGAACGTTTATTTAACACGCATGCTGCTCCTTGGTGTCGACCTCACAGGACACGTGCTCAGAGGTCTCGGACTCGTAGGAGACGCAAACCTAACCATTCCTTACGAAAG
CGAAAGCCTGCAGAACGTTTATTTAGAACGCATGCTCTGGTGTCGGAACGCTGTCTGAGGACACGAGGTCCTCTCACAGGTCCTCGAAGGCAACGCAAACCTAACCATTCCTTACGAAAG
CGAAAGCCTGCAGAACGTTTATTTACAACGCATGCAGCTCTGAGGACACGTCCTCCTTGGCTTCGTCCTCAGAGGGAACGAGCTCGTTGGGTTCGCAAACCTAACCATTCCTTACGAAAG
CGAAAGCCTGCAGAACGTTTATTTAGTACGCATGCTCCTCTCAGGTCACGCACTCACAGGCTTCGCACTCCAAGGGTACGGTCTCACAGGAGACGCAAACCTAACCATTCCTTACGAAAG
CGAAAGCCTGCAGAACGTTTATTTACTACGCATGCGAGTCCATGGTCTCGAGCTCAGAGGTGTCGGTGTCCTTGGGATCGTGCTCCTTGGTGTCGCAAACCTAACCATTCCTTACGAAAG
CGAAAGCCTGCAGAACGTTTATTTATGGAGCATGCGACTCGTAGGAGACGCACTCGTAGGAGTCGGAGTCGTTGGAGTCGGACTCGAAGGTCTCGCAAACCTAACCATTCCTTACGAAAG
CGAAAGCCTGCAGAACGTTTATTTAAGGAGCATGCCTGTCCTTGGACTCGACCTCACAGGCTTCGACCTCGAAGGAGACGAGCTCAGAGGAGACGCAAACCTAACCATTCCTTACGAAAG
CGAAAGCCTGCAGAACGTTTATTTATCGAGCATGCCAGTCGATGGCTTGGCTGTCCTTGGCAAGGCAGTCCATGGGAAGGACCTCACAGGTCTCGCAAACCTAACCATTCCTTACGAAAG
CGAAAGCCTGCAGAACGTTTATTTAACGAGCATGCGTCACAGTGGGATGGTGCACGTCTCGATGGCAGTCGATGGCTTGGACGTCGTTGGACAGGCAAACCTAACCATTCCTTACGAAAG
CGAAAGCCTGCAGAACGTTTATTTAGAGAGCATGCCTGACAGTGGTGAGGAGCACGTTGGCTAGGCTGACCACTCACTGGAGGACACCTCTCTGGCAAACCTAACCATTCCTTACGAAAG
CGAAAGCCTGCAGAACGTTTATTTACAGAGCATGCCAGTCCATGGACAGGACGTCACTGGAGAGGACGTCACTGGAGAGGTGCTCTGAGGGTAGGCAAACCTAACCATTCCTTACGAAAG
CGAAAGCCTGCAGAACGTTTATTTAGTGAGCATGCGAGTCCTTGGGAAGGTCCTCCAAGGTCTCGCTGTCCTTGGCAAGGCAGTCCATGGACAGGCAAACCTAACCATTCCTTACGAAAG
CGAAAGCCTGCAGAACGTTTATTTACTGAGCATGCCTGTCTCAGGCTAGGAGCTCCAAGGTCTCGCAGTCTGAGGCAAGGCACTCTGTCGCATCGCAAACCTAACCATTCCTTACGAAAG
CGAAAGCCTGCAGAACGTTTATTTATGCAGCATGCTCGTCGTTGGACAGGCACTCAGTCGGTTCGGAGTCTGAGGCAAGGAGCTCCAAGGTCTCGCAAACCTAACCATTCCTTACGAAAG
CGAAAGCCTGCAGAACGTTTATTTAAGCAGCATGCGTGTCCTTGGTGTCGACCTCGAAGGCATCGGAGTCCATGGGTAGGCTGTCTGAGGAGTCGCAAACCTAACCATTCCTTACGAAAG
CGAAAGCCTGCAGAACGTTTATTTATCCAGCATGCACGTCGATGGCAAGGACCTCGAAGGCATCGAGGTCTCTGGACAGGTGCTCAGAGGTCTCGCAAACCTAACCATTCCTTACGAAAG
CGAAAGCCTGCAGAACGTTTATTTAACCAGCATGCTCGTCACTGGGAAGGTGCTCAGAGGTCTCGACGTCGATGGCAAGGACCTCGAAGGCATCGCAAACCTAACCATTCCTTACGAAAG
CGAAAGCCTGCAGAACGTTTATTTAGACAGCATGCCTGTCTGAGGAGTCGGACTCCAAGGGTTCGTGCTCAGAGGTCTCGGTCTCCTAGGTGACGCAAACCTAACCATTCCTTACGAAAG
CGAAAGCCTGCAGAACGTTTATTTACACAGCATGCCTGTCAGAGGTGTCGCTCTCAGTCGTGACGGAGTCGTTGGCAAGGAGTGGACTCGTCACGCAAACCTAACCATTCCTTACGAAAG
CGAAAGCCTGCAGAACGTTTATTTAGTCAGCATGCTCCTCGAAGGACTCGAGTGGACTCGTCACGTCCTCGAAGGACTCGGTCTCTGTCGCTTCGCAAACCTAACCATTCCTTACGAAAG
CGAAAGCCTGCAGAACGTTTATTTACTCAGCATGCGTGTCTGAGGCTAGGGTTGGTGACGCTACGAGCTCACAGGTCTCGCATGGCTTCGGTACGCAAACCTAACCATTCCTTACGAAAG
CGAAAGCCTGCAGAACGTTTATTTATGGTGCATGCCAGTCCTTGGGTAGGCACTCCTAGGGTTCGCAGTCCTTGGGTAGGTCTGGGATCGACACGCAAACCTAACCATTCCTTACGAAAG
CGAAAGCCTGCAGAACGTTTATTTAAGGTGCATGCGAGTCGTTGGCAAGGGAGTCGTTGGCAAGGTGCTCTCAGGAGTCGTGCTCTCAGGAGTCGCAAACCTAACCATTCCTTACGAAAG
CGAAAGCCTGCAGAACGTTTATTTATCGTGCATGCTCCTCTCAGGAGTCGACCTCACAGGTCTCGTGGTCTGTGGCTTGGTGCTCTGAGGCTAGGCAAACCTAACCATTCCTTACGAAAG
CGAAAGCCTGCAGAACGTTTATTTAACGTGCATGCGAGTCAGTGGAGAGGCACTCTCAGGTCTCGCAGTCCATGGGAAGGGTGTCGTTGGCAAGGCAAACCTAACCATTCCTTACGAAAG
CGAAAGCCTGCAGAACGTTTATTTAGAGTGCATGCGACTCAGAGGAGTCGTCCTCCTTGGCTAGGGATGGAGTCGAGACGGATGGAGTCGAGACGCAAACCTAACCATTCCTTACGAAAG
CGAAAGCCTGCAGAACGTTTATTTACAGTGCATGCCTCACACCTCAGTGGGTCACTCCTCTGTGGAGCTCCATGGACAGGTCCTCGTTGGGAAGGCAAACCTAACCATTCCTTACGAAAG
CGAAAGCCTGCAGAACGTTTATTTAGTGTGCATGCTCGTCTGTGGGTTGGCTGTCCATGGACAGGGAGTCTGTGGGTTGGGTGTCTCTGGTGAGGCAAACCTAACCATTCCTTACGAAAG
CGAAAGCCTGCAGAACGTTTATTTACTGTGCATGCTCCTCTCAGGTGTCGTGCTCTGAGGGTAGGGAGTCTCTGGTGAGGCTGTCCATGGACAGGCAAACCTAACCATTCCTTACGAAAG
CGAAAGCCTGCAGAACGTTTATTTATGCTGCATGCGTGTCGTTGGGAAGGCTCACCTCTCCATGGTGCTCTGAGGGTAGGAGGTCAGTGGCTTGGCAAACCTAACCATTCCTTACGAAAG
CGAAAGCCTGCAGAACGTTTATTTAAGCTGCATGCAGCTCACAGGTCTCGGTGTCTGAGGCTAGGCTGTCAGAGGTGTCGGAGTCGTTGGCAAGGCAAACCTAACCATTCCTTACGAAAG
CGAAAGCCTGCAGAACGTTTATTTATCCTGCATGCCAGTCCTTGGGTAGGGAGTCGTTGGCAAGGCAGTCCTTGGGTAGGACGTCCATGGGAAGGCAAACCTAACCATTCCTTACGAAAG
CGAAAGCCTGCAGAACGTTTATTTAACCTGCATGCTGTGCTGTGCTGTGCTGTGCTGTGCTGTGCAGCTCACAGGTCTCGACCTCCAAGGGATCGCAAACCTAACCATTCCTTACGAAAG
CGAAAGCCTGCAGAACGTTTATTTAAGTGCGTTGCGAGTCTCTGGTGAGGCTGTCACTGGAGAGGAGCTCCTTGGCAAGGACCTCCTTGGCAAGGCAAACCTAACCATTCCTTACGAAAG
CGAAAGCCTGCAGAACGTTTATTTATCTGCGTTGCACGTCAGTGGCTTGGGAGTCTGTGGGTTGGTCGTCTGTGGGTTGGGAGTCTGTGGGTTGGCAAACCTAACCATTCCTTACGAAAG
CGAAAGCCTGCAGAACGTTTATTTAACTGCGTTGCTGGTCGTCTCGATGGAGGTCCACTCACTGGACGTCAGTGGCTTGGACGTCCTCTCCATGGCAAACCTAACCATTCCTTACGAAAG
CGAAAGCCTGCAGAACGTTTATTTAGATGCGTTGCGTCACGACTCTCTGGTCGTCGTCTCGATGGGTCACGACTCTCTGGTGGTCGACTCTCTGGCAAACCTAACCATTCCTTACGAAAG
CGAAAGCCTGCAGAACGTTTATTTACATGCGTTGCGTCACGACTCTCTGGCTCACACCTCAGTGGACCACAGCTCCTCTCGTCACTCCTCTGTGGCAAACCTAACCATTCCTTACGAAAG
CGAAAGCCTGCAGAACGTTTATTTAGTTGCGTTGCACGTCAGTGGCTTGGACCACCTGTCCACTCCAGTCACTGGAGAGGGTCACTCCTCTGTGGCAAACCTAACCATTCCTTACGAAAG
CGAAAGCCTGCAGAACGTTTATTTACTTGCGTTGCCTCACCACTCACTGGGAGTCTGTGGGTTGGACCACAGCTCCTCTCCACACAGCTCCTCTCCAAACCTAACCATTCCTTACGAAAG
CGAAAGCCTGCAGAACGTTTATTTATGAGCGTTGCCAGTCACTGGAGAGGGTCACTCCTCTGTGGGTGTCGATGGTCAGGGAGTCTGTGGGTTGGCAAACCTAACCATTCCTTACGAAAG
CGAAAGCCTGCAGAACGTTTATTTAAGAGCGTTGCCTCACGACTCGATGGGACACAGCTCAGTGGTGGTCCACTCCATGGCTCACGACTCGATGGCAAACCTAACCATTCCTTACGAAAG
CGAAAGCCTGCAGAACGTTTATTTATCAGCGTTGCAGTGGGTAGGGTTCGAGTGGGTAGGGTTCGGTCTCACAGGACTCGTGCTCCATGGCAAGGCAAACCTAACCATTCCTTACGAAAG
CGAAAGCCTGCAGAACGTTTATTTAACAGCGTTGCCTCTCGAAGGGATCGACTGGTGTCGTGACGCACTCTCAGGTCTCGAGTGGGTAGGGTTCGCAAACCTAACCATTCCTTACGAAAG
CGAAAGCCTGCAGAACGTTTATTTAGAAGCGTTGCCACTCTCAGGTCTCGTCCTCCTTGGCTAGGTCCTCCTTGGCTAGGTGTGGCAAGGCATCGCAAACCTAACCATTCCTTACGAAAG
CGAAAGCCTGCAGAACGTTTATTTACAAGCGTTGCCACTCTGAGGTGTCGTGTGGACAGGACTCGAGTGGGAAGGGATCGCACTCTGAGGTGTCGCAAACCTAACCATTCCTTACGAAAG
CGAAAGCCTGCAGAACGTTTATTTAGTAGCGTTGCCACTCTCAGGTCTCGACCTCTGAGGTGTCGGACTCCTTGGCTAGGTGTGGACAGGACTCGCAAACCTAACCATTCCTTACGAAAG
CGAAAGCCTGCAGAACGTTTATTTACTAGCGTTGCTCCTCTCAGGAGTCGGACTCGAAGGACTCGGTCTCACAGGACTCGACCTCTGAGGTGTCGCAAACCTAACCATTCCTTACGAAAG
CGAAAGCCTGCAGAACGTTTATTTATGTCCGTTGCTGTGGTGTCGCTTCGAGCTCAGAGGTGTCGGACTCGAAGGACTCGGACTCGAAGGACTCGCAAACCTAACCATTCCTTACGAAAG
CGAAAGCCTGCAGAACGTTTATTTAAGTCCGTTGCTCCTCGAAGGACTCGACCTCCAAGGGATCGTGCTCTCAGGAGTCGCAGTCCTTGGGTAGGCAAACCTAACCATTCCTTACGAAAG
CGAAAGCCTGCAGAACGTTTATTTATCTCCGTTGCCAGTCCATGGGAAGGCACTCCAAGGGATCGAGCTCAGAGGTGTCGCACTCCAAGGGATCGCAAACCTAACCATTCCTTACGAAAG
CGAAAGCCTGCAGAACGTTTATTTAACTCCGTTGCGTGTCACTGGACAGGCACTCTCAGGTCTCGGTGTCGTTGGCAAGGCTCTCCTAGGGTTCGCAAACCTAACCATTCCTTACGAAAG
CGAAAGCCTGCAGAACGTTTATTTAGATCCGTTGCTGCTCCATGGCAAGGTGCTCCATGGCAAGGGAGTCAGTGGAGAGGCTGTCGATGGGAAGGCAAACCTAACCATTCCTTACGAAAG
CGAAAGCCTGCAGAACGTTTATTTACATCCGTTGCTGCTCTCAGGAGTCGAGCTCACAGGTCTCGAGCTCACAGGTCTCGGTGTCTGAGGCTAGGCAAACCTAACCATTCCTTACGAAAG
CGAAAGCCTGCAGAACGTTTATTTAGTTCCGTTGCAGTGGACTCGTCACGTGTGGTCTCGAGACGACCTCCAAGGGATCGGTCTCTGTCGCTTCGCAAACCTAACCATTCCTTACGAAAG
CGAAAGCCTGCAGAACGTTTATTTACTTCCGTTGCCACTCCTAGGGTTCGACCTCCAAGGGATCGTCTGGGATCGACACGGTCTCTGTCGCTTCGCAAACCTAACCATTCCTTACGAAAG
CGAAAGCCTGCAGAACGTTTATTTATGACCGTTGCTGCTCTCAGGAGTCGACCTCCAAGGGATCGTGCTCTCAGGAGTCGTCCTCGAAGGACTCGCAAACCTAACCATTCCTTACGAAAG
CGAAAGCCTGCAGAACGTTTATTTAAGACCGTTGCAGCTCACAGGTCTCGCTCTCAGTCGTGACGACCTCCAAGGGATCGCACTCCTAGGGTTCGCAAACCTAACCATTCCTTACGAAAG
CGAAAGCCTGCAGAACGTTTATTTATCACCGTTGCCTCTCTCTCGAGACGTGCTCACAGGTCTCGGACTCCTAGGGTTCGTCCTCCAAGGGATCGCAAACCTAACCATTCCTTACGAAAG
CGAAAGCCTGCAGAACGTTTATTTAACACCGTTGCAGCTCCTAGGCATCGACGTCAGAGGCTAGGAGCTCCTAGGCATCGCTGTCCAAGGACTCGCAAACCTAACCATTCCTTACGAAAG
CGAAAGCCTGCAGAACGTTTATTTAGAACCGTTGCCAGTCCAAGGACTCGCAGTCCAAGGACTCGTCCTCTGTCGGTTCGAGGTCCTTGGCAAGGCAAACCTAACCATTCCTTACGAAAG
CGAAAGCCTGCAGAACGTTTATTTACAACCGTTGCTGCTCAGAGGTCTCGCTCTCTGTCGAGACGACGTCGATGGCAAGGCTCTCTGTCGAGACGCAAACCTAACCATTCCTTACGAAAG
CGAAAGCCTGCAGAACGTTTATTTAGTACCGTTGCGACTCGAAGGTGACGGACTCGAAGGTGACGTGCTCAGAGGTCTCGACCTCGAAGGCATCGCAAACCTAACCATTCCTTACGAAAG
CGAAAGCCTGCAGAACGTTTATTTACTACCGTTGCTGTGGTGTCGCAACGGTCTCGTAGGACACGACCTCACAGGCTTCGTCGTCTCTGGGTAGGCAAACCTAACCATTCCTTACGAAAG
CGAAAGCCTGCAGAACGTTTATTTATGGACGTTGCTCGTCTCTGGCTAGGAGTGGAGTCGGTACGAGCTCAGAGGGTTCGAGTGGAGTCGGTACGCAAACCTAACCATTCCTTACGAAAG
CGAAAGCCTGCAGAACGTTTATTTAAGGACGTTGCGTGTCGACTCCTAGGAGTGGGTAGGGTACGTCTGGGTTGGGTACGTGTGGGTAGGTGGAGCAAACCTAACCATTCCTTACGAAAG
CGAAAGCCTGCAGAACGTTTATTTATCGACGTTGCAGTGGACAGGCATCGAGCTCTGAGGAGTCGAGGTCAGCTCGTTGGACCTCTGAGGGTTCGCAAACCTAACCATTCCTTACGAAAG
CGAAAGCCTGCAGAACGTTTATTTAACGACGTTGCCTCACAGTGGGAAGGCTCACGAAGGAGTCGACCTCTCAGGACTCGTGGTCACTGGTCAGGCAAACCTAACCATTCCTTACGAAAG
CGAAAGCCTGCAGAACGTTTATTTAGAGACGTTGCTCGTCTCAGGGTACGGAACCGTTGGACAGGACCACCTCTCTGTCGGTACCTCTGGTGAGGCAAACCTAACCATTCCTTACGAAAG
CGAAAGCCTGCAGAACGTTTATTTACAGACGTTGCCTAGATGGTATCAGTACAGATCCAACTCTAAGTCGCACAGTGCTGGAACGCTGTGAGTGACAAACCTAACCATTCCTTACGAAAG
CGAAAGCCTGCAGAACGTTTATTTAGTGACGTTGCCACAGTGTCAAGGTACAGTCACTCGGACAGTGAGAGACAAGATCTGACTGGTACAGACTACAAACCTAACCATTCCTTACGAAAG
CGAAAGCCTGCAGAACGTTTATTTACTGACGTTGCTCGTCCATGGTCTGGCTTGGACTCGCTTCGGATGGGTACGTCCAGGTCACTCTGGCAAGGCAAACCTAACCATTCCTTACGAAAG
CGAAAGCCTGCAGAACGTTTATTTATGCACGTTGCCACACCACTCAGAGGTGCTCTGAGGAGACGTGCTCCTTGGAGAGGAGCTCGTTGGGTAGGCAAACCTAACCATTCCTTACGAAAG
CGAAAGCCTGCAGAACGTTTATTTAAGCACGTTGCTCCTCCTAGGGTACGTGGTCCATGGGATCGGTGACGACTCTGAGGCTGACAGTGGCTAGGCAAACCTAACCATTCCTTACGAAAG
CGAAAGCCTGCAGAACGTTTATTTATCCACGTTGCCATGGTCACGAGCAGGAGTCTGTGGGAAGGTGACGCACAGGACTGCTGACCTGTCGATGGCAAACCTAACCATTCCTTACGAAAG
CGAAAGCCTGCAGAACGTTTATTTAACCACGTTGCTCGTCGATGGCTAGGCTGTCTGAGGAGTCGCAGTCTGAGGCATCGGTCTCTCAGGGATCGCAAACCTAACCATTCCTTACGAAAG
CGAAAGCCTGCAGAACGTTTATTTAGACACGTTGCACGTCACTGGAGAGGACGTCGAAGGTGTCGGAGTCGTTGGCAAGGCTCACCATGGACAGGCAAACCTAACCATTCCTTACGAAAG
CGAAAGCCTGCAGAACGTTTATTTACACACGTTGCGAGTCGTTGGCAAGGAGGTCGTTGGGTAGGTCGTCGATGGACAGGTGGTCCATGGCAAGGCAAACCTAACCATTCCTTACGAAAG
CGAAAGCCTGCAGAACGTTTATTTAGTCACGTTGCACGTCGTTGGGTAGGTCGTCGTTGGAGTCGAGCTCGAAGGGATCGGTGTCACAGGACTCGCAAACCTAACCATTCCTTACGAAAG
CGAAAGCCTGCAGAACGTTTATTTACTCACGTTGCTGCTCTCAGGCATCGGAGTCCTTGGGATCGACGTCCATGGTGTCGAGGTCCATGGTGTCGCAAACCTAACCATTCCTTACGAAAG
CGAAAGCCTGCAGAACGTTTATTTATGGTCGTTGCACGTCGTTGGACTCGACGTCGATGGAGTCGACGTCCTTGGTCTCGTGGTCACTGGTGTCGCAAACCTAACCATTCCTTACGAAAG
CGAAAGCCTGCAGAACGTTTATTTAAGGTCGTTGCGTGTCGTTGGTCTCGACGTCACTGGCTAGGGAGTCGATGGTGTCGCTGTCCTTGGACTCGCAAACCTAACCATTCCTTACGAAAG
CGAAAGCCTGCAGAACGTTTATTTATCGTCGTTGCACCTCACAGGCTTCGCAGTCCATGGAGTCGAGCTCAGAGGCATCGTCGTCTCTGGGTAGGCAAACCTAACCATTCCTTACGAAAG
CGAAAGCCTGCAGAACGTTTATTTAACGTCGTTGCGACTCGAAGGTGACGGTCTCGTAGGTCACGGACTCGAAGGTGACGACCTCACAGGCTTCGCAAACCTAACCATTCCTTACGAAAG
CGAAAGCCTGCAGAACGTTTATTTAGAGTCGTTGCCACTCCAAGGAGACGCTGTCCTTGGACTCGCACTCCAAGGAGACGACCTCACAGGCTTCGCAAACCTAACCATTCCTTACGAAAG
CGAAAGCCTGCAGAACGTTTATTTACAGTCGTTGCGACTCAGAGGCTTCGTGCTCCATGGACTCGCTCTCGAAGGTCACGTCCTCCTTGGCATCGCAAACCTAACCATTCCTTACGAAAG
CGAAAGCCTGCAGAACGTTTATTTAGTGTCGTTGCGAGTCGATGGTGTCGGAGTCGATGGTGTCGGTGTCGTTGGACTCGGAGTCGATGGAGTCGCAAACCTAACCATTCCTTACGAAAG
CGAAAGCCTGCAGAACGTTTATTTACTGTCGTTGCCAGTCTGAGGTGTCGCAGTCTGAGGTGTCGGAGTCGTTGGAGTCGGAGTCGTTGGAGTCGCAAACCTAACCATTCCTTACGAAAG
CGAAAGCCTGCAGAACGTTTATTTATGCTCGTTGCTCGTCCTTGGCTAGGACGTCTGAGGTGTCGACGTCTGAGGTGTCGACGTCTGAGGTGTCGCAAACCTAACCATTCCTTACGAAAG
CGAAAGCCTGCAGAACGTTTATTTAAGCTCGTTGCAGCTCACAGGTCTCGACCTCCAAGGGATCGTGCTCTCAGGAGTCGTCCTCGAAGGACTCGCAAACCTAACCATTCCTTACGAAAG
CGAAAGCCTGCAGAACGTTTATTTATCCTCGTTGCTCCTCGAAGGACTCGGTGTCTGAGGCTAGGTGCTCTCAGGAGTCGCTGTCAGAGGTGTCGCAAACCTAACCATTCCTTACGAAAG
CGAAAGCCTGCAGAACGTTTATTTAACCTCGTTGCTGTGGTCTCGAGACGCACTCCTAGGGTTCGGTCTCTGTCGCTTCGACCTCCAAGGGATCGCAAACCTAACCATTCCTTACGAAAG
CGAAAGCCTGCAGAACGTTTATTTAGACTCGTTGCCTCTCAGTCGTGACGCTGTCAGAGGTGTCGTGTGGTCTCGAGACGAGCTCACAGGTCTCGCAAACCTAACCATTCCTTACGAAAG
CGAAAGCCTGCAGAACGTTTATTTACACTCGTTGCTGTGGTCTCGAGACGGTCTCTGTCGCTTCGAGTGGACTCGTCACGCTCTCAGTCGTGACGCAAACCTAACCATTCCTTACGAAAG
CGAAAGCCTGCAGAACGTTTATTTAGTCTCGTTGCGTTGGTGACGCTACGCATGGCTTCGGTACGTCTGGGATCGACACGAGTGGACTCGTCACGCAAACCTAACCATTCCTTACGAAAG
CGAAAGCCTGCAGAACGTTTATTTACTCTCGTTGCTCTGGGATCGACACGAGTGGACTCGTCACGGTTGGTGACGCTACGCATGGCTTCGGTACGCAAACCTAACCATTCCTTACGAAAG
CGAAAGCCTGCAGAACGTTTATTTATGTGGGTTGCAGTGGACTCGTCACGCTCTCAGTCGTGACGTGTGGTCTCGAGACGCTCTCAGTCGTGACGCAAACCTAACCATTCCTTACGAAAG
CGAAAGCCTGCAGAACGTTTATTTAAGTGGGTTGCGTCTCAGTCGTGACGTCCTCCAAGGCATCGAGTGGGATCGACACGCACTCTGTCGTGACGCAAACCTAACCATTCCTTACGAAAG
CGAAAGCCTGCAGAACGTTTATTTATCTGGGTTGCAGCTCGAAGGGATCGTCCTCGAAGGCTTCGTCCTCCAAGGCATCGAGCTCGAAGGGATCGCAAACCTAACCATTCCTTACGAAAG
CGAAAGCCTGCAGAACGTTTATTTAACTGGGTTGCTCCTCGAAGGCTTCGAGCTCTCAGGCTTCGTCCTCGAAGGCTTCGTCCTCGAAGGCTTCGCAAACCTAACCATTCCTTACGAAAG
CGAAAGCCTGCAGAACGTTTATTTAGATGGGTTGCTCCTCACAGGTGACGGTCTCCTAGGGAACGTCCTCGAAGGCTTCGACCTCGAAGGAGACGCAAACCTAACCATTCCTTACGAAAG
CGAAAGCCTGCAGAACGTTTATTTACATGGGTTGCACCTCCAAGGTGACGACCTCGAAGGAGACGCACTCGTAGGACACGAGCTCTCAGGCTTCGCAAACCTAACCATTCCTTACGAAAG
CGAAAGCCTGCAGAACGTTTATTTAGTTGGGTTGCTGCTCTCAGGCATCGTGTGGTCTCGCAACGAGCTCACAGGGTTCGCACTCGTAGGACACGCAAACCTAACCATTCCTTACGAAAG
CGAAAGCCTGCAGAACGTTTATTTACTTGGGTTGCTGCTCACAGGACTCGGTCTCAGTCGAGACGTGCTCACAGGACTCGAGTGGACTCGGTACGCAAACCTAACCATTCCTTACGAAAG
CGAAAGCCTGCAGAACGTTTATTTATGAGGGTTGCGTGTCAGAGGTGTCGGTGTCAGAGGAGTCGCTGTCTCAGGAGTCGTCCTCCAAGGCATCGCAAACCTAACCATTCCTTACGAAAG
CGAAAGCCTGCAGAACGTTTATTTAAGAGGGTTGCGTCTCTGTCGCTTCGTGTGGTCTCGAGACGTGCTCTCAGGAGTCGAGCTCACAGGTCTCGCAAACCTAACCATTCCTTACGAAAG
CGAAAGCCTGCAGAACGTTTATTTATCAGGGTTGCGACTCGTAGGCATCGGTCTCTGTCGCTTCGTGTGGTCTCGAGACGTCTGGGATCGACACGCAAACCTAACCATTCCTTACGAAAG
CGAAAGCCTGCAGAACGTTTATTTAACAGGGTTGCGACTCGTAGGCATCGCTCTCAGTCGTGACGTCCTCGAAGGACTCGGACTCGTAGGCATCGCAAACCTAACCATTCCTTACGAAAG
CGAAAGCCTGCAGAACGTTTATTTAGAAGGGTTGCCACTCCTAGGGTTCGGACTCGTAGGCATCGCACTCCTAGGGTTCGCTCTCAGTCGTGACGCAAACCTAACCATTCCTTACGAAAG
CGAAAGCCTGCAGAACGTTTATTTACAAGGGTTGCTCTGGCTAGGCTTCGGACTCGAAGGACTCGGATGGCTAGGCTTCGGACTCGAAGGACTCGCAAACCTAACCATTCCTTACGAAAG
CGAAAGCCTGCAGAACGTTTATTTAGTAGGGTTGCAGTGGGTAGGGTTCGAGTGGAGTCGTGACGAGTGGGTAGGGTTCGGTCTCGTAGGCATCGCAAACCTAACCATTCCTTACGAAAG
CGAAAGCCTGCAGAACGTTTATTTACTAGGGTTGCCTCTCGAAGGGATCGTGAGGCATCGCAACGAGTGGGTAGGGTTCGGTTGGACTCGACACGCAAACCTAACCATTCCTTACGAAAG
CGAAAGCCTGCAGAACGTTTATTTATGTCGGTTGCTGCTCTGAGGCTAGGGTTGGACTCGACACGTCCTCTCAGGAGTCGCTTGGGATCGGAACGCAAACCTAACCATTCCTTACGAAAG
CGAAAGCCTGCAGAACGTTTATTTAAGTCGGTTGCTGCTCTGAGGCTAGGCACTCCAAGGGATCGAGCTCAGAGGTGTCGCTCTCCTAGGGTTCGCAAACCTAACCATTCCTTACGAAAG
CGAAAGCCTGCAGAACGTTTATTTATCTCGGTTGCGACTCGAAGGACTCGCACTCCAAGGGATCGTCCTCTCAGGAGTCGCACTCCAAGGGATCGCAAACCTAACCATTCCTTACGAAAG
CGAAAGCCTGCAGAACGTTTATTTAACTCGGTTGCCTGTCCTTGGGTAGGCTGTCCTTGGGTAGGTCCTCTCAGGAGTCGACCTCACAGGTCTCGCAAACCTAACCATTCCTTACGAAAG
CGAAAGCCTGCAGAACGTTTATTTAGATCGGTTGCTCCTCTCAGGAGTCGTCCTCTCAGGAGTCGCTGTCCTTGGGTAGGCTGTCCTTGGGTAGGCAAACCTAACCATTCCTTACGAAAG
CGAAAGCCTGCAGAACGTTTATTTACATCGGTTGCGTGTCTCAGGCTAGGGAGTCTGAGGCAAGGCACTCAGTCGGTTCGCTGTCGAAGGGTAGGCAAACCTAACCATTCCTTACGAAAG
CGAAAGCCTGCAGAACGTTTATTTAGTTCGGTTGCAGCTCGAAGGACTCGTCCTCGTAGGACTCGGTGTCTCAGGCTAGGTGCTCGAAGGAGTCGCAAACCTAACCATTCCTTACGAAAG
CGAAAGCCTGCAGAACGTTTATTTACTTCGGTTGCGACTCCTAGGCTTCGGTGTCAGAGGTGTCGTCCTCCAAGGGATCGGTGTCAGAGGTGTCGCAAACCTAACCATTCCTTACGAAAG
CGAAAGCCTGCAGAACGTTTATTTATGACGGTTGCGTGTCAGAGGAGTCGAGCTCGAAGGGATCGGACTCCTAGGCTTCGAGCTCGAAGGGATCGCAAACCTAACCATTCCTTACGAAAG
CGAAAGCCTGCAGAACGTTTATTTAAGACGGTTGCGTGTCAGAGGAGTCGGACTCAGTCGAGACGTCGTCCATGGCAAGGCTGTCGAAGGGATCGCAAACCTAACCATTCCTTACGAAAG
CGAAAGCCTGCAGAACGTTTATTTATCACGGTTGCACCTCGTAGGGTTCGGTGTCCTTGGTGTCGGACTCCTAGGCTTCGCTGTCTCAGGTCTCGCAAACCTAACCATTCCTTACGAAAG
CGAAAGCCTGCAGAACGTTTATTTAACACGGTTGCGTCACTGTGGACAGGGACTCAGAGGAGTCGCAGTCTGAGGTGTCGGTGTCGTTGGCAAGGCAAACCTAACCATTCCTTACGAAAG
CGAAAGCCTGCAGAACGTTTATTTAGAACGGTTGCACGACCAGTCTGTGGCACTCAGAGGCTAGGCAGACCTGTCTCTGGGATGGAGTCGAGACGCAAACCTAACCATTCCTTACGAAAG
CGAAAGCCTGCAGAACGTTTATTTACAACGGTTGCCATGGTGACGCTGAGGACACGTCTCCTAGGTCGACCAGTCGATGGGAGTCGTTGGCTTCGCAAACCTAACCATTCCTTACGAAAG
CGAAAGCCTGCAGAACGTTTATTTAGTACGGTTGCACTCGGTGAGCAGTGGAGTCCTTGGGTTCGGAAGGCTACGGTCAGGACACGTCTCCTAGGCAAACCTAACCATTCCTTACGAAAG
CGAAAGCCTGCAGAACGTTTATTTACTACGGTTGCACGTCGTTGGACTCGCAGTCTGAGGCATCGTGTCGACGAGTGGTGCTGTCTCAGGCTTCGCAAACCTAACCATTCCTTACGAAAG
CGAAAGCCTGCAGAACGTTTATTTATGGAGGTTGCAGCACGACTCAGAGGTCGTCGTTGGAGTCGCTGACTCCTCCTTGGGTGTCTCAGGCATCGCAAACCTAACCATTCCTTACGAAAG
CGAAAGCCTGCAGAACGTTTATTTAAGGAGGTTGCGTGTCTGAGGACTCGCAGTCGTTGGCTAGGCAGACTCCTCAGAGGGAGTCCATGGTCTCGCAAACCTAACCATTCCTTACGAAAG
CGAAAGCCTGCAGAACGTTTATTTATCGAGGTTGCGTGTCACTGGCATGGCAGTCTCTGGGATGGTCCTCTCAGGTGTCGCAGTCACTGGAGAGGCAAACCTAACCATTCCTTACGAAAG
CGAAAGCCTGCAGAACGTTTATTTAACGAGGTTGCTGGTCGACTCGACTCAGCACTGCTCTCCTCACGTCCTCTCCTCTCCACACACCTCTCCTCCAAACCTAACCATTCCTTACGAAAG
CGAAAGCCTGCAGAACGTTTATTTAGAGAGGTTGCGACACACCTCGTCTCACGACCTGTCGACTCGACACAGCTCACCTCCTCACTGTGGACTGGCAAACCTAACCATTCCTTACGAAAG
CGAAAGCCTGCAGAACGTTTATTTACAGAGGTTGCACCACAGCTCCTCTCTCCACTGCTCGTCTCCACACACCTCAGTGGTCCACTGCTCGTCTCCAAACCTAACCATTCCTTACGAAAG
CGAAAGCCTGCAGAACGTTTATTTAGTGAGGTTGCTGCTCTGAGGGTAGGACGTCACTGGAGAGGTGGTCGTCTCGATGGGACACGACTCTCTGGCAAACCTAACCATTCCTTACGAAAG
CGAAAGCCTGCAGAACGTTTATTTACTGAGGTTGCGAGTCCTTGGGAAGGTCGTCCATGGTCAGGTCCTCTCAGGTGTCGGAGTCCTTGGGAAGGCAAACCTAACCATTCCTTACGAAAG
CGAAAGCCTGCAGAACGTTTATTTATGCAGGTTGCTCCTCCAAGGTCTCGGTGTCTCAGGCTAGGGAGTCCTTGGGAAGGACGTCGTTGGACAGGCAAACCTAACCATTCCTTACGAAAG
CGAAAGCCTGCAGAACGTTTATTTAAGCAGGTTGCTCCTCACAGGGATCGCTGTCTGAGGAGTCGGTGTCCTTGGTGTCGTCGTCACTGGGAAGGCAAACCTAACCATTCCTTACGAAAG
CGAAAGCCTGCAGAACGTTTATTTATCCAGGTTGCTGTGGAGTCGTCACGTCCTCACAGGGATCGTCCTCACAGGGATCGCAGTCGTTGGCTAGGCAAACCTAACCATTCCTTACGAAAG
CGAAAGCCTGCAGAACGTTTATTTAACCAGGTTGCACCTCGAAGGCATCGGTGTCCTTGGTGTCGTGTGGAGTCGTCACGTCCTCACAGGGATCGCAAACCTAACCATTCCTTACGAAAG
CGAAAGCCTGCAGAACGTTTATTTAGACAGGTTGCGAGTCCATGGGTAGGTCGTCACTGGGAAGGTCCTCACAGGGATCGCTGTCTGAGGAGTCGCAAACCTAACCATTCCTTACGAAAG
CGAAAGCCTGCAGAACGTTTATTTACACAGGTTGCCAGTCCTTGGGTAGGGTGTCTGAGGCTAGGGTGTCTGAGGCTAGGGTGTCTGAGGCTAGGCAAACCTAACCATTCCTTACGAAAG
CGAAAGCCTGCAGAACGTTTATTTAGTCAGGTTGCCTGTCAGAGGTGTCGTGCTCTCAGGAGTCGCAGTCCTTGGGTAGGCTGTCAGAGGTGTCGCAAACCTAACCATTCCTTACGAAAG
CGAAAGCCTGCAGAACGTTTATTTACTCAGGTTGCCAGTCCTTGGGTAGGCTGTCAGAGGTGTCGCTGTCAGAGGTGTCGAGCTCACAGGTCTCGCAAACCTAACCATTCCTTACGAAAG
CGAAAGCCTGCAGAACGTTTATTTATGGTGGTTGCACCACCACTCGATGGCTCACAGTGGTGAGGTGGTCTCTGGAGAGGTCGTCGATGGACAGGCAAACCTAACCATTCCTTACGAAAG
CGAAAGCCTGCAGAACGTTTATTTAAGGTGGTTGCGTCACTGTGGCTTGGGTCACTGTGGCTTGGGACACGTCTCCATGGCTCACAGTGGTGAGGCAAACCTAACCATTCCTTACGAAAG
CGAAAGCCTGCAGAACGTTTATTTATCGTGGTTGCAGCACAGCTCTGTGGAGGTCAGTGGTGAGGACGTCACTGGTCAGGACCACACCTCTCTGGCAAACCTAACCATTCCTTACGAAAG
CGAAAGCCTGCAGAACGTTTATTTAACGTGGTTGCTGCTCCATGGCAAGGACGTCTGTGGTGAGGGTGACGTGTCCACTCGTCACGTCTCCATGGCAAACCTAACCATTCCTTACGAAAG
CGAAAGCCTGCAGAACGTTTATTTAGAGTGGTTGCCTGTCGATGGGAAGGCACTCTCAGGTCTCGCACTCTCAGGTCTCGGATGGAGTCGAGACGCAAACCTAACCATTCCTTACGAAAG
CGAAAGCCTGCAGAACGTTTATTTACAGTGGTTGCCAGACAGGTCCTGTCCAGACAGGTCCTGTCGACACTGCTCGTCTCGACACTGCTCGTCTCCAAACCTAACCATTCCTTACGAAAG
CGAAAGCCTGCAGAACGTTTATTTAGTGTGGTTGCTGCACGTGTCGACTCGAGACTCGTCTGCTCGAGACTGGTCGTGTCGTGACTCGTCTGCTCCAAACCTAACCATTCCTTACGAAAG
CGAAAGCCTGCAGAACGTTTATTTACTGTGGTTGCACCACACCTCAGTGGGTCACGTCTCGATGGGACACTCCTCTGTGGTGCACGTGTCGACTCCAAACCTAACCATTCCTTACGAAAG
CGAAAGCCTGCAGAACGTTTATTTATGCTGGTTGCTCCACTCCTCTGTGGCACACCACTCACTGGAGCACAGCTCCTCTCGTCACGTCTCGATGGCAAACCTAACCATTCCTTACGAAAG
CGAAAGCCTGCAGAACGTTTATTTAAGCTGGTTGCAGGTCAGTGGTGAGGAGCTCAGAGGTGTCGGTCACGTCTCCATGGCTGTCCTTGGGTAGGCAAACCTAACCATTCCTTACGAAAG
CGAAAGCCTGCAGAACGTTTATTTATCCTGGTTGCCTCACCTCTCGTTGGGAGTCGATGGACAGGCTCACCTCTCGTTGGGTGTCGTTGGCAAGGCAAACCTAACCATTCCTTACGAAAG
CGAAAGCCTGCAGAACGTTTATTTAACCTGGTTGCTGTGCTGTGCTGTGCTGTGCTGTGCTGTGCACGTCACTGGTCAGGTGCTCTGAGGCTAGGCAAACCTAACCATTCCTTACGAAAG
CGAAAGCCTGCAGAACGTTTATTTAAGTGCCTTGCCTCACCTCTCCATGGTGGTCGTCTCGATGGAGGTCAGTGGCTTGGACGTCAGTGGCTTGGCAAACCTAACCATTCCTTACGAAAG
CGAAAGCCTGCAGAACGTTTATTTATCTGCCTTGCGAGTCGATGGTCAGGGAGTCTCTGGTGAGGTGGTCTGTGGGTTGGTGGTCGTCTCGATGGCAAACCTAACCATTCCTTACGAAAG
CGAAAGCCTGCAGAACGTTTATTTAACTGCCTTGCACGTCACTGGAGAGGCAGTCACTGGAGAGGCAGTCCATGGACAGGCTGTCCATGGACAGGCAAACCTAACCATTCCTTACGAAAG
CGAAAGCCTGCAGAACGTTTATTTAGATGCCTTGCACGTCACTGGAGAGGACGTCAGTGGCTTGGTCGTCTCTGGTGAGGACGTCAGTGGCTTGGCAAACCTAACCATTCCTTACGAAAG
CGAAAGCCTGCAGAACGTTTATTTACATGCCTTGCCTCACCTCTCCATGGTCGTCTGTGGGTTGGTCGTCTCTGGTGAGGTGGTCGTCTCGATGGCAAACCTAACCATTCCTTACGAAAG
CGAAAGCCTGCAGAACGTTTATTTAGTTGCCTTGCCAGTCCATGGACAGGTCGTCTGTGGGTTGGCTCACCTCTCCATGGTGGTCGTCTCGATGGCAAACCTAACCATTCCTTACGAAAG
CGAAAGCCTGCAGAACGTTTATTTACTTGCCTTGCGTGTCGTTGGGAAGGCAGTCACTGGAGAGGAGCTCAGAGGCTAGGTGCTCGTTGGGAAGGCAAACCTAACCATTCCTTACGAAAG
CGAAAGCCTGCAGAACGTTTATTTATGAGCCTTGCCTGTCCTTGGCAAGGACCTCAGAGGCTAGGGAGTCGATGGTCAGGGAGTCTCTGGTGAGGCAAACCTAACCATTCCTTACGAAAG
CGAAAGCCTGCAGAACGTTTATTTAAGAGCCTTGCGTGTCGATGGTCAGGCTGTCCATGGACAGGCAGTCACTGGAGAGGGAGTCTCTGGTGAGGCAAACCTAACCATTCCTTACGAAAG
CGAAAGCCTGCAGAACGTTTATTTATCAGCCTTGCTCGTCTGTGGGTTGGAGCTCCTTGGCAAGGACGTCAGTGGCTTGGCACTCACAGGAGTCGCAAACCTAACCATTCCTTACGAAAG
CGAAAGCCTGCAGAACGTTTATTTAACAGCCTTGCTCTGGTGTCGGTTCGCTCTCCAAGGACTCGCACTCACAGGAGTCGACCTCAGAGGCTAGGCAAACCTAACCATTCCTTACGAAAG
CGAAAGCCTGCAGAACGTTTATTTAGAAGCCTTGCAGTGGCTAGGCATCGAGTGGCTAGGCATCGCACTCACAGGAGTCGTCCTCTGAGGGTAGGCAAACCTAACCATTCCTTACGAAAG
CGAAAGCCTGCAGAACGTTTATTTACAAGCCTTGCCACTCTGAGGTGTCGCTCTCTCAGGTCTCGACCTCGTTGGGTAGGGATGGCTAGGCTTCGCAAACCTAACCATTCCTTACGAAAG
CGAAAGCCTGCAGAACGTTTATTTAGTAGCCTTGCCAGTCTCTGGTCAGGACCTCTGAGGTGTCGACCTCGTTGGGTAGGGACTCCTTGGCTAGGCAAACCTAACCATTCCTTACGAAAG
CGAAAGCCTGCAGAACGTTTATTTACTAGCCTTGCGACTCGAAGGACTCGTGCTCTGAGGCTAGGCTGTCGATGGGAAGGACCTCTGAGGTGTCGCAAACCTAACCATTCCTTACGAAAG
CGAAAGCCTGCAGAACGTTTATTTATGTCCCTTGCAGTGGAGTCGTGACGTGTGGTGTCGCTTCGAGTGGAGTCGTGACGACCTCACAGGTCTCGCAAACCTAACCATTCCTTACGAAAG
CGAAAGCCTGCAGAACGTTTATTTAAGTCCCTTGCGACTCGTAGGCATCGACCTCCAAGGGATCGACCTCCAAGGGATCGACCTCCAAGGGATCGCAAACCTAACCATTCCTTACGAAAG
CGAAAGCCTGCAGAACGTTTATTTATCTCCCTTGCCTGTCCTTGGGTAGGTCGTCTCTGGAGAGGAGCTCAGAGGTGTCGCTGTCCTTGGGTAGGCAAACCTAACCATTCCTTACGAAAG
CGAAAGCCTGCAGAACGTTTATTTAACTCCCTTGCACCTCTGAGGTGTCGGAGTCAGTGGAGAGGTCCTCTCAGGAGTCGACGTCACTGGTCAGGCAAACCTAACCATTCCTTACGAAAG
CGAAAGCCTGCAGAACGTTTATTTAGATCCCTTGCCTGTCGATGGGAAGGCTGTCGATGGGAAGGGTGTCACTGGACAGGACGTCTGTGGTGAGGCAAACCTAACCATTCCTTACGAAAG
CGAAAGCCTGCAGAACGTTTATTTACATCCCTTGCGAGTCGTTGGCAAGGTGCTCTCAGGAGTCGACGTCCATGGGAAGGTGCTCTCAGGAGTCGCAAACCTAACCATTCCTTACGAAAG
CGAAAGCCTGCAGAACGTTTATTTAGTTCCCTTGCCTGTCAGAGGTGTCGACCTCCAAGGGATCGCTGTCAGAGGTGTCGTCCTCGAAGGACTCGCAAACCTAACCATTCCTTACGAAAG
CGAAAGCCTGCAGAACGTTTATTTACTTCCCTTGCAGGTCACTGGTCAGGTCGTCGATGGACAGGACGTCCATGGGAAGGGTGTCTGAGGCTAGGCAAACCTAACCATTCCTTACGAAAG
CGAAAGCCTGCAGAACGTTTATTTATGACCCTTGCTCCTCGAAGGACTCGTGTGGTCTCGAGACGCAGTCCTTGGGTAGGCTGTCAGAGGTGTCGCAAACCTAACCATTCCTTACGAAAG
CGAAAGCCTGCAGAACGTTTATTTAAGACCCTTGCTCTGGGATCGACACGACCTCCAAGGGATCGCACTCCTAGGGTTCGGACTCGTAGGCATCGCAAACCTAACCATTCCTTACGAAAG
CGAAAGCCTGCAGAACGTTTATTTATCACCCTTGCACCTCGTAGGCATCGAGTGGGATCGACACGCTCTCTCTCGAGACGCTCTCTCTCGAGACGCAAACCTAACCATTCCTTACGAAAG
CGAAAGCCTGCAGAACGTTTATTTAACACCCTTGCCAGTCACAGGAGTCGTCCTCTGTCGGTTCGTCCTCTGTCGGTTCGACCTCAGTCGCTTCGCAAACCTAACCATTCCTTACGAAAG
CGAAAGCCTGCAGAACGTTTATTTAGAACCCTTGCCTGACCTCTCCATGGCTCACCTTGGCAAGGGACACTCTGGTGAGGTGCTCGTAGGGATCGCAAACCTAACCATTCCTTACGAAAG
CGAAAGCCTGCAGAACGTTTATTTACAACCCTTGCCTGTCTGAGGAGTCGAGGTCTCTGGACAGGCTCACTGTGGAGAGGGTCACCTCTCTGAGGCAAACCTAACCATTCCTTACGAAAG
CGAAAGCCTGCAGAACGTTTATTTAGTACCCTTGCGACACGACTCTGAGGTCCTCTCAGGGTTCGGTGTCCTTGGTGTCGCAGTCGTTGGCTAGGCAAACCTAACCATTCCTTACGAAAG
CGAAAGCCTGCAGAACGTTTATTTACTACCCTTGCCAGTCCATGGTCTCGCTCTCCTAGGGAACGGTGTCGTTGGTCTCGGTTGGGTTCGTCGAGCAAACCTAACCATTCCTTACGAAAG
CGAAAGCCTGCAGAACGTTTATTTATGGACCTTGCCATGACATCATCGAAAGGAGAGGTGGTCTGGTTCGGTGAGACGTGAGAGGAGACGGTGAGCAAACCTAACCATTCCTTACGAAAG
CGAAAGCCTGCAGAACGTTTATTTAAGGACCTTGCTCGTGAGTCATGGTAACGAGGAGTGGTAGACTCAGGTAGACTCAACTACGCAGTGAGTCACAAACCTAACCATTCCTTACGAAAG
CGAAAGCCTGCAGAACGTTTATTTATCGACCTTGCCTTCGTGCTGACAGATGCTCAGTGGCTAGGCTGTGAGACAAGGTAGAAGGCTTCGACCAGCAAACCTAACCATTCCTTACGAAAG
CGAAAGCCTGCAGAACGTTTATTTAACGACCTTGCACCAGGTAGAACACACTTCCCTGACGAGTCTGACGACCTGAGAGACACACGTGTCACTGGCAAACCTAACCATTCCTTACGAAAG
CGAAAGCCTGCAGAACGTTTATTTAGAGACCTTGCTCACGCACTGCTTGATCGTCGTAGGCTACGTCCAGCAAGACTTCAGTGACCACTCCAAGGCAAACCTAACCATTCCTTACGAAAG
CGAAAGCCTGCAGAACGTTTATTTACAGACCTTGCCACACTCTCGGTCAGACCAGCTAGACACAAGAACCCACTCTGTCGGACACGAAGGAGACGCAAACCTAACCATTCCTTACGAAAG
CGAAAGCCTGCAGAACGTTTATTTAGTGACCTTGCTGTCGTGGTGCAAGATGTGAACGAAGATGTGTGAGGAAGACTCAATGTGAGTGAATGTCTCAAACCTAACCATTCCTTACGAAAG
CGAAAGCCTGCAGAACGTTTATTTACTGACCTTGCGTTCCACGACCAGACGTGACAGCTCGTGTCCAGACACCTCCTTGGCTAGGAGCAGCAGTGCAAACCTAACCATTCCTTACGAAAG
CGAAAGCCTGCAGAACGTTTATTTATGCACCTTGCGTGACACGTCAGTGGCACACGACTCCATGGGACACTGCTCGTCTCCTCTCCTAGGGTAGGCAAACCTAACCATTCCTTACGAAAG
CGAAAGCCTGCAGAACGTTTATTTAAGCACCTTGCACTCGTCCAGTGTGAACACGCTCAGTGTGAGATGGCTAGGACGAGAGGTCGTCTCGTAGGCAAACCTAACCATTCCTTACGAAAG
CGAAAGCCTGCAGAACGTTTATTTATCCACCTTGCACAGAGACTAGTTCTGATGAAGCAACACTAGTTGACTCAAGTTGTTGAGATGCAAACCTACAAACCTAACCATTCCTTACGAAAG
CGAAAGCCTGCAGAACGTTTATTTAACCACCTTGCTGCAGCTTGAGAACAGAGACGTCTCGAAGGGTCTGGACAAGATGTTCCAGGTAGATGGAACAAACCTAACCATTCCTTACGAAAG
CGAAAGCCTGCAGAACGTTTATTTAGACACCTTGCCTCTCCACTCAGAGGTCTGGCATGGCAAGGCAGTCTCTGGTCTCGCACACAGCTCACTGGCAAACCTAACCATTCCTTACGAAAG
CGAAAGCCTGCAGAACGTTTATTTACACACCTTGCAGCTCCATGGACAGGCTGTCCTTGGGTAGGACCTCCATGGGAAGGCTGTCGATGGGAAGGCAAACCTAACCATTCCTTACGAAAG
CGAAAGCCTGCAGAACGTTTATTTAGTCACCTTGCGAGTCGATGGACAGGGAGTCCATGGGTAGGACCTCTGAGGTGTCGGACTCGAAGGACTCGCAAACCTAACCATTCCTTACGAAAG
CGAAAGCCTGCAGAACGTTTATTTACTCACCTTGCCAGTCTGAGGTGTCGAGCTCACAGGGTTCGAGGTCTCTGGACAGGGAGTCCATGGGTAGGCAAACCTAACCATTCCTTACGAAAG
CGAAAGCCTGCAGAACGTTTATTTATGGTCCTTGCCAGTCAGAGGGATCGCAGTCAGAGGGATCGAGGTCGTTGGGTAGGGAGTCTGAGGACTCGCAAACCTAACCATTCCTTACGAAAG
CGAAAGCCTGCAGAACGTTTATTTAAGGTCCTTGCGTCTCGTAGGTCACGACCTCACAGGCTTCGCTCTCCTAGGACACGTGCTCTGAGGGATCGCAAACCTAACCATTCCTTACGAAAG
CGAAAGCCTGCAGAACGTTTATTTATCGTCCTTGCGTCTCGTAGGTCACGCTCTCCTAGGACACGCACTCCAAGGAGACGGTCTCGTAGGTCACGCAAACCTAACCATTCCTTACGAAAG
CGAAAGCCTGCAGAACGTTTATTTAACGTCCTTGCCTCTCCTAGGACACGCACTCCAAGGAGACGTGTGGTGTCGGAACGGTCTCGTAGGTCACGCAAACCTAACCATTCCTTACGAAAG
CGAAAGCCTGCAGAACGTTTATTTAGAGTCCTTGCCTGTCCTTGGACTCGGTCTCGTAGGTCACGACCTCACAGGCTTCGCACTCCAAGGAGACGCAAACCTAACCATTCCTTACGAAAG
CGAAAGCCTGCAGAACGTTTATTTACAGTCCTTGCAGCTCGTTGGGATCGCTCTCGAAGGTCACGGTCTCACAGGAGACGGATGGAGTCGCTACGCAAACCTAACCATTCCTTACGAAAG
CGAAAGCCTGCAGAACGTTTATTTAGTGTCCTTGCTGGTCTGTGGGAAGGCAGTCCATGGAGTCGAGGTCAGTGGGTAGGCTGTCCTTGGGATCGCAAACCTAACCATTCCTTACGAAAG
CGAAAGCCTGCAGAACGTTTATTTACTGTCCTTGCGAGTCCTTGGCTAGGTGCTCACAGGACTCGAGGTCACTGGGTAGGCAGTCCTTGGTCTCGCAAACCTAACCATTCCTTACGAAAG
CGAAAGCCTGCAGAACGTTTATTTATGCTCCTTGCTCGTCCTTGGCTAGGCAGTCTCAGGTCTCGACGTCTGAGGTGTCGGTGTCACAGGACTCGCAAACCTAACCATTCCTTACGAAAG
CGAAAGCCTGCAGAACGTTTATTTAAGCTCCTTGCACGTCCATGGGAAGGGTGTCTGAGGCTAGGTCGTCGATGGACAGGGAGTCGTTGGCAAGGCAAACCTAACCATTCCTTACGAAAG
CGAAAGCCTGCAGAACGTTTATTTATCCTCCTTGCGTCTCTGTCGCTTCGGTCTCTGTCGCTTCGTCCTCGAAGGACTCGACCTCCAAGGGATCGCAAACCTAACCATTCCTTACGAAAG
CGAAAGCCTGCAGAACGTTTATTTAACCTCCTTGCCTGTCAGAGGTGTCGCACTCCTAGGGTTCGAGCTCACAGGTCTCGCACTCCTAGGGTTCGCAAACCTAACCATTCCTTACGAAAG
CGAAAGCCTGCAGAACGTTTATTTAGACTCCTTGCTCCTCGAAGGACTCGTGTGGTCTCGAGACGAGCTCACAGGTCTCGCTCTCAGTCGTGACGCAAACCTAACCATTCCTTACGAAAG
CGAAAGCCTGCAGAACGTTTATTTACACTCCTTGCACCTCACAGGTCTCGTGTGGTGTCGCTTCGGTCTCGTAGGCATCGTCTGGTCTCGAGACGCAAACCTAACCATTCCTTACGAAAG
CGAAAGCCTGCAGAACGTTTATTTAGTCTCCTTGCCACTCCAAGGGATCGGATGGGATCGACACGACCTCACAGGTCTCGAGTGGAGTCGTGACGCAAACCTAACCATTCCTTACGAAAG
CGAAAGCCTGCAGAACGTTTATTTACTCTCCTTGCCACTCCAAGGGATCGAGTGGAGTCGTGACGGTCTCGTAGGCATCGGATGGGATCGACACGCAAACCTAACCATTCCTTACGAAAG
CGAAAGCCTGCAGAACGTTTATTTATGTGGCTTGCAGTGGAGTCGTGACGACTGGACTCGTCACGGTCTCGTAGGCATCGAGTGGAGTCGTGACGCAAACCTAACCATTCCTTACGAAAG
CGAAAGCCTGCAGAACGTTTATTTAAGTGGCTTGCTGCTCACAGGTGTCGCACTCCTAGGGTTCGTGCTCACAGGTGTCGCTCTCAGTCGTGACGCAAACCTAACCATTCCTTACGAAAG
CGAAAGCCTGCAGAACGTTTATTTATCTGGCTTGCCAGTCCTTGGGTAGGTGCTCAGAGGTCTCGGTGTCTGAGGCTAGGTCCTCGAAGGACTCGCAAACCTAACCATTCCTTACGAAAG
CGAAAGCCTGCAGAACGTTTATTTAACTGGCTTGCCACTCGTAGGCTTCGGACTCGAAGGTGACGTGCTCAGAGGTCTCGTCCTCACAGGGATCGCAAACCTAACCATTCCTTACGAAAG
CGAAAGCCTGCAGAACGTTTATTTAGATGGCTTGCCACTCCAAGGAGACGACCTCACAGGCTTCGGTCTCCTAGGTGACGGACTCGAAGGTGACGCAAACCTAACCATTCCTTACGAAAG
CGAAAGCCTGCAGAACGTTTATTTACATGGCTTGCAGCTCTCAGGACTCGACCTCACAGGCTTCGACCTCACAGGCTTCGCTCTCCTAGGACACGCAAACCTAACCATTCCTTACGAAAG
CGAAAGCCTGCAGAACGTTTATTTAGTTGGCTTGCCTGTCTGAGGAGTCGCAGTCGTTGGCTAGGCTGTCTGAGGAGTCGCTGTCCTTGGACTCGCAAACCTAACCATTCCTTACGAAAG
CGAAAGCCTGCAGAACGTTTATTTACTTGGCTTGCACCTCCAAGGGATCGTGCTCTCAGGAGTCGAGCTCACAGGTCTCGCAGTCGTTGGCTAGGCAAACCTAACCATTCCTTACGAAAG
CGAAAGCCTGCAGAACGTTTATTTATGAGGCTTGCGTCTCAGTCGGTTCGACCTCCAAGGGATCGCACTCTGTCGCATCGTCCTCGAAGGACTCGCAAACCTAACCATTCCTTACGAAAG
CGAAAGCCTGCAGAACGTTTATTTAAGAGGCTTGCTCTGGTCTCGAGACGAGTGGAGTCGTGACGAGTGGAGTCGTGACGGTCTCGTAGGCATCGCAAACCTAACCATTCCTTACGAAAG
CGAAAGCCTGCAGAACGTTTATTTATCAGGCTTGCGTCTCGTAGGCATCGGTCTCGTAGGCATCGAGTGGAGTCGTGACGTCTGGTCTCGAGACGCAAACCTAACCATTCCTTACGAAAG
CGAAAGCCTGCAGAACGTTTATTTAACAGGCTTGCGTCTCGTAGGCATCGCACTCCAAGGGATCGGACTCGAAGGACTCGGACTCGAAGGACTCGCAAACCTAACCATTCCTTACGAAAG
CGAAAGCCTGCAGAACGTTTATTTAGAAGGCTTGCGATGGGATCGACACGACTGGACTCGTCACGAGTGGAGTCGTGACGAGTGGAGTCGTGACGCAAACCTAACCATTCCTTACGAAAG
CGAAAGCCTGCAGAACGTTTATTTACAAGGCTTGCGATGGACAGGGATCGGTTGGCTAGGTGACGCTTGGGAAGGCATCGTGAGGAGTCGTCACGCAAACCTAACCATTCCTTACGAAAG
CGAAAGCCTGCAGAACGTTTATTTAGTAGGCTTGCTGTGGACAGGACTCGAGTGGGAAGGGATCGAGTGGTCAGGACTCGACTGGGTAGGGTTCGCAAACCTAACCATTCCTTACGAAAG
CGAAAGCCTGCAGAACGTTTATTTACTAGGCTTGCCACTCCAAGGGATCGAGCTCAGAGGTGTCGCTCTCGAAGGGATCGGTCTCACAGGACTCGCAAACCTAACCATTCCTTACGAAAG
CGAAAGCCTGCAGAACGTTTATTTATGTCGCTTGCAGCTCACAGGTCTCGACGTCACTGGTCAGGTCCTCGAAGGACTCGGTGTCGTTGGCAAGGCAAACCTAACCATTCCTTACGAAAG
CGAAAGCCTGCAGAACGTTTATTTAAGTCGCTTGCTCCTCTCAGGAGTCGTGCTCTGAGGCTAGGACCTCACAGGTCTCGTGCTCTGAGGCTAGGCAAACCTAACCATTCCTTACGAAAG
CGAAAGCCTGCAGAACGTTTATTTATCTCGCTTGCGTCTCGTAGGCATCGCACTCCAAGGGATCGGACTCGAAGGACTCGTCCTCTCAGGAGTCGCAAACCTAACCATTCCTTACGAAAG
CGAAAGCCTGCAGAACGTTTATTTAACTCGCTTGCAGCTCAGAGGTGTCGAGCTCAGAGGTGTCGCACTCCAAGGGATCGGACTCGAAGGACTCGCAAACCTAACCATTCCTTACGAAAG
CGAAAGCCTGCAGAACGTTTATTTAGATCGCTTGCGACTCGAAGGACTCGGACTCGAAGGACTCGAGCTCAGAGGTGTCGAGCTCAGAGGTGTCGCAAACCTAACCATTCCTTACGAAAG
CGAAAGCCTGCAGAACGTTTATTTACATCGCTTGCAGCTCCTAGGCATCGAGGTCCTTGGGAAGGAGCTCCTAGGCATCGGTGTCGAAGGAGTCGCAAACCTAACCATTCCTTACGAAAG
CGAAAGCCTGCAGAACGTTTATTTAGTTCGCTTGCTCCTCCTAGGCTTCGGTGTCGAAGGTCTCGACCTCAGTCGCTTCGTCGTCTGAGGGTAGGCAAACCTAACCATTCCTTACGAAAG
CGAAAGCCTGCAGAACGTTTATTTACTTCGCTTGCCAGTCAGAGGGATCGCTCTCGATCGGAACGGAGTCAGAGGAGTCGAGCTCGTAGGGTTCGCAAACCTAACCATTCCTTACGAAAG
CGAAAGCCTGCAGAACGTTTATTTATGACGCTTGCGAGTCTGAGGACTCGGACTCTGTCGACACGTGCTCGAAGGCTTCGAGTGGCATCGTGGAGCAAACCTAACCATTCCTTACGAAAG
CGAAAGCCTGCAGAACGTTTATTTAAGACGCTTGCGTCACGTCTCTCAGGTCCTCTCAGGAGTCGAGTGGTGTCGAGACGCAAGGACACGAGGAGCAAACCTAACCATTCCTTACGAAAG
CGAAAGCCTGCAGAACGTTTATTTATCACGCTTGCACGAGACCTGCAAGAGACACCTCTCGAAGGACCTCGTAGGCAACGGAGTCCATGGGTAGGCAAACCTAACCATTCCTTACGAAAG
CGAAAGCCTGCAGAACGTTTATTTAACACGCTTGCTCGTGGATCAGACAATGGTCTCAGGACACGCTCAGGAAGAAGGAAACGACTCCTCTCAGGCAAACCTAACCATTCCTTACGAAAG
CGAAAGCCTGCAGAACGTTTATTTAGAACGCTTGCTCTGATGCAAGTTGTCAGAGTCTGACTTCAACTGATGCAAGATGTCAAGGTGCAGGACTGCAAACCTAACCATTCCTTACGAAAG
CGAAAGCCTGCAGAACGTTTATTTACAACGCTTGCAGGAGACAGAGTCAAAGGTGCTAGATGCAAGAGAGGTAGAAGGTAGACAGTCAGAACGAACAAACCTAACCATTCCTTACGAAAG
CGAAAGCCTGCAGAACGTTTATTTAGTACGCTTGCAGCTGACGAATGAGTCACTGACACAGAGTACTGTGAGGAAGTTGTAGCTGCTTCATGGTACAAACCTAACCATTCCTTACGAAAG
CGAAAGCCTGCAGAACGTTTATTTACTACGCTTGCTGTGAAGCAATGTCTCTCAGGAAGACTGAAAGCTGTCGAAAGAGTGTGTGGATCACACAACAAACCTAACCATTCCTTACGAAAG
CGAAAGCCTGCAGAACGTTTATTTATGGAGCTTGCCTCAGCTTCAAGTGTCATCGTCGTGCAAGAGAGTGGAACAGTTGTGTGAGACTGAGTACACAAACCTAACCATTCCTTACGAAAG
CGAAAGCCTGCAGAACGTTTATTTAAGGAGCTTGCGTTGGAGGAGCAGTGGACACACTGGTCTCGGTCAGCAAGAGAGAAGACTCGTTCGCTGAGCAAACCTAACCATTCCTTACGAAAG
CGAAAGCCTGCAGAACGTTTATTTATCGAGCTTGCGTGACCTGTCTGTGGTCCTCGTTGGTCAGGCAGACTCCTCAGAGGCTGTCTGAGGAGTCGCAAACCTAACCATTCCTTACGAAAG
CGAAAGCCTGCAGAACGTTTATTTAACGAGCTTGCCACACTGCTCGACTCCACTCCTTGGCTTGGCTCACACCTCCTCTCAGCTCCATGGCTTGGCAAACCTAACCATTCCTTACGAAAG
CGAAAGCCTGCAGAACGTTTATTTAGAGAGCTTGCTCGTCCACTCAGTGGCTGTCACTGGCATGGACGTCGACTCTGTGGGAGTCCACTCTGTGGCAAACCTAACCATTCCTTACGAAAG
CGAAAGCCTGCAGAACGTTTATTTACAGAGCTTGCACGACCTCACCAGTCAGGTCCACTCACTGGAGGACCACACACGTCACCACCTGTCCACTCCAAACCTAACCATTCCTTACGAAAG
CGAAAGCCTGCAGAACGTTTATTTAGTGAGCTTGCGAGTCTCTGGTGAGGTCCTCTGAGGGTAGGACCACCTGTCCACTCCAGTCACTGGAGAGGCAAACCTAACCATTCCTTACGAAAG
CGAAAGCCTGCAGAACGTTTATTTACTGAGCTTGCGTCTCGTAGGGATCGTGTGGTGTCGGTTCGCACTCACAGGAGTCGCACTCCAAGGACTCGCAAACCTAACCATTCCTTACGAAAG
CGAAAGCCTGCAGAACGTTTATTTATGCAGCTTGCGTCTCGTAGGGATCGCACTCTGTCGCATCGGTCTCGTAGGGATCGCTCTCTCTCGCTTCGCAAACCTAACCATTCCTTACGAAAG
CGAAAGCCTGCAGAACGTTTATTTAAGCAGCTTGCAGCTCTCAGGACTCGACCTCGAAGGCATCGCAGTCGTTGGCTAGGAGCTCTCAGGACTCGCAAACCTAACCATTCCTTACGAAAG
CGAAAGCCTGCAGAACGTTTATTTATCCAGCTTGCCTGTCTGAGGAGTCGCTGTCTGAGGAGTCGGTGTCCTTGGTGTCGGTGTCCTTGGTGTCGCAAACCTAACCATTCCTTACGAAAG
CGAAAGCCTGCAGAACGTTTATTTAACCAGCTTGCACGTCGATGGCAAGGCAGTCGTTGGCTAGGGTGTCCTTGGTGTCGCTGTCTGAGGAGTCGCAAACCTAACCATTCCTTACGAAAG
CGAAAGCCTGCAGAACGTTTATTTAGACAGCTTGCTGCTCAGAGGTCTCGTGCTCAGAGGTCTCGAGCTCTCAGGACTCGTCCTCACAGGGATCGCAAACCTAACCATTCCTTACGAAAG
CGAAAGCCTGCAGAACGTTTATTTACACAGCTTGCTCCTCGAAGGACTCGAGCTCACAGGTCTCGGTGTCTGAGGCTAGGGAGTCGTTGGCAAGGCAAACCTAACCATTCCTTACGAAAG
CGAAAGCCTGCAGAACGTTTATTTAGTCAGCTTGCCACTCCTAGGGTTCGGACTCGTAGGCATCGGTCTCTGTCGCTTCGCACTCCTAGGGTTCGCAAACCTAACCATTCCTTACGAAAG
CGAAAGCCTGCAGAACGTTTATTTACTCAGCTTGCCAGTCCTTGGGTAGGAGGTCACTGGTCAGGTGCTCTCAGGAGTCGGTGTCTGAGGCTAGGCAAACCTAACCATTCCTTACGAAAG
CGAAAGCCTGCAGAACGTTTATTTATGGTGCTTGCCTGTCAGAGGTGTCGACGTCCATGGGAAGGCAGTCCTTGGGTAGGAGGTCACTGGTCAGGCAAACCTAACCATTCCTTACGAAAG
CGAAAGCCTGCAGAACGTTTATTTAAGGTGCTTGCCTGTCAGAGGTGTCGGTGTCTGAGGCTAGGCTGTCAGAGGTGTCGGAGTCGTTGGCAAGGCAAACCTAACCATTCCTTACGAAAG
CGAAAGCCTGCAGAACGTTTATTTATCGTGCTTGCTCCTCTCAGGAGTCGCTCACCTCTCGTTGGAGCTCAGAGGTGTCGGACTCGAAGGACTCGCAAACCTAACCATTCCTTACGAAAG
CGAAAGCCTGCAGAACGTTTATTTAACGTGCTTGCGACTCAGAGGAGTCGTCCTCCTTGGCTAGGTCCTCTCAGGAGTCGGACACGACTCACTGGCAAACCTAACCATTCCTTACGAAAG
CGAAAGCCTGCAGAACGTTTATTTAGAGTGCTTGCCAGTCTCTGGTCAGGTGGTCCACTCCATGGTCCTCCTTGGCTAGGCTGTCGATGGGAAGGCAAACCTAACCATTCCTTACGAAAG
CGAAAGCCTGCAGAACGTTTATTTACAGTGCTTGCACCACCTGTCCACTCTCCACGTGTCGACTCACGTCCTCTCCATGGACGTCCTCTCCATGGCAAACCTAACCATTCCTTACGAAAG
CGAAAGCCTGCAGAACGTTTATTTAGTGTGCTTGCAGCACCTGTCCACTCGTCACGACTCTCTGGAGGACCACACACGTCGTGACTCGTCTGCTCCAAACCTAACCATTCCTTACGAAAG
CGAAAGCCTGCAGAACGTTTATTTACTGTGCTTGCAGCACAGCTCCTCTCGACACGACTCTCTGGTGGTCGTCTCGATGGGAGTCTCTGGTGAGGCAAACCTAACCATTCCTTACGAAAG
CGAAAGCCTGCAGAACGTTTATTTATGCTGCTTGCGAGTCGATGGTCAGGTCGTCTCTGGTGAGGCACACCACTCACTGGGACACGACTCTCTGGCAAACCTAACCATTCCTTACGAAAG
CGAAAGCCTGCAGAACGTTTATTTAAGCTGCTTGCGTCACACCTCACTGGCACACTCCTCTCTGGTCCACCTGTCCTCTCAGCACGTGTCGTCTCCAAACCTAACCATTCCTTACGAAAG
CGAAAGCCTGCAGAACGTTTATTTATCCTGCTTGCACCACTGCTCTGTGGGACACAGCTCAGTGGGACACAGCTCAGTGGGACACAGCTCAGTGGCAAACCTAACCATTCCTTACGAAAG
CGAAAGCCTGCAGAACGTTTATTTAACCTGCTTGCTGTGCTGTGCTGTGCTGTGCTGTGCTGTGCGTCACACCTCACTGGTGGTCCACTCCATGGCAAACCTAACCATTCCTTACGAAAG
CGAAAGCCTGCAGAACGTTTATTTAAGTGCTGAGCCTCACCTCTCCATGGCACACCACTCACTGGAGGTCAGTGGCTTGGTGGTCTGTGGGTTGGCAAACCTAACCATTCCTTACGAAAG
CGAAAGCCTGCAGAACGTTTATTTATCTGCTGAGCTGGTCTGTGGGTTGGGTCACGTCTCGATGGGTCACGTCTCGATGGCACACCACTCACTGGCAAACCTAACCATTCCTTACGAAAG
CGAAAGCCTGCAGAACGTTTATTTAACTGCTGAGCTGGTCTGTGGGTTGGACCACACCTCAGTGGTGGTCTGTGGGTTGGCACACCACTCACTGGCAAACCTAACCATTCCTTACGAAAG
CGAAAGCCTGCAGAACGTTTATTTAGATGCTGAGCTCCTCTCAGGTGTCGCTCACCTCTCCATGGGAGTCGATGGTCAGGGACACGACTCTCTGGCAAACCTAACCATTCCTTACGAAAG
CGAAAGCCTGCAGAACGTTTATTTACATGCTGAGCTGTGGTGTCGGTTCGCAGTCCATGGACAGGCTGTCCTTGGCAAGGCTCACCTCTCCATGGCAAACCTAACCATTCCTTACGAAAG
CGAAAGCCTGCAGAACGTTTATTTAGTTGCTGAGCTCTGGTCTCGTGACGGATGGGATCGTCACGACTGGACTCGAGACGTCTGGTCTCGTGACGCAAACCTAACCATTCCTTACGAAAG
CGAAAGCCTGCAGAACGTTTATTTACTTGCTGAGCAGTGGAGTCGCTTCGAGGTCAGTGGCTTGGGATGGGATCGTCACGGTGTCGTTGGGAAGGCAAACCTAACCATTCCTTACGAAAG
CGAAAGCCTGCAGAACGTTTATTTATGAGCTGAGCAGGTCAGTGGCTTGGAGCTCAGAGGCTAGGCTGTCCTTGGCAAGGCTGTCCTTGGCAAGGCAAACCTAACCATTCCTTACGAAAG
CGAAAGCCTGCAGAACGTTTATTTAAGAGCTGAGCCTGACGTGTCAGCTCGTCACCACTCTGTGGGACACACCTCGTCTCAGGTCTGTGGACTGGCAAACCTAACCATTCCTTACGAAAG
CGAAAGCCTGCAGAACGTTTATTTATCAGCTGAGCGTCTCCAAGGTGTCGCAGTCGATGGCTTGGACCACTCCTCCACTCGACACACCTCGTCTCCAAACCTAACCATTCCTTACGAAAG
CGAAAGCCTGCAGAACGTTTATTTAACAGCTGAGCAGGTCTGTGGACTGGGACTCACAGGGTAGGGACTCACAGGGTAGGCACTCGAAGGCTAGGCAAACCTAACCATTCCTTACGAAAG
CGAAAGCCTGCAGAACGTTTATTTAGAAGCTGAGCAGCTCTGAGGACAGGCACTCGAAGGCTAGGTGCTCCTTGGTCAGGGACTCACAGGGTAGGCAAACCTAACCATTCCTTACGAAAG
CGAAAGCCTGCAGAACGTTTATTTACAAGCTGAGCGACTCCTTGGCTAGGTCCTCCATGGCAAGGTGTGGACAGGACTCGCTGTCTCTGGTCAGGCAAACCTAACCATTCCTTACGAAAG
CGAAAGCCTGCAGAACGTTTATTTAGTAGCTGAGCACCTCTGAGGTGTCGCAGTCTCTGGTCAGGACCTCGTTGGGTAGGTCCTCCATGGCAAGGCAAACCTAACCATTCCTTACGAAAG
CGAAAGCCTGCAGAACGTTTATTTACTAGCTGAGCACGTCACTGGTCAGGACCTCACAGGTCTCGAGCTCGTTGGGTAGGCTGTCGATGGGAAGGCAAACCTAACCATTCCTTACGAAAG
CGAAAGCCTGCAGAACGTTTATTTATGTCCTGAGCGAGTCGATGGACAGGGTCTCGTAGGCATCGTCGTCTCTGGAGAGGCTCTCCTAGGGTTCGCAAACCTAACCATTCCTTACGAAAG
CGAAAGCCTGCAGAACGTTTATTTAAGTCCTGAGCAGGTCACTGGTCAGGACGTCCATGGGAAGGTCGTCGATGGACAGGTCGTCGATGGACAGGCAAACCTAACCATTCCTTACGAAAG
CGAAAGCCTGCAGAACGTTTATTTATCTCCTGAGCTGGTCTGTGGCTTGGTCGTCTCTGGAGAGGGTCACGTCTCCATGGTCGTCTCTGGAGAGGCAAACCTAACCATTCCTTACGAAAG
CGAAAGCCTGCAGAACGTTTATTTAACTCCTGAGCGACTCAGAGGAGTCGTCCTCCTTGGCTAGGAGCTCAGAGGTGTCGAGCTCAGAGGTGTCGCAAACCTAACCATTCCTTACGAAAG
CGAAAGCCTGCAGAACGTTTATTTAGATCCTGAGCGTGTCACTGGACAGGACGTCTGTGGTGAGGCTGTCGATGGGAAGGGAGTCAGTGGAGAGGCAAACCTAACCATTCCTTACGAAAG
CGAAAGCCTGCAGAACGTTTATTTACATCCTGAGCACCTCCAAGGGATCGGAGTCGTTGGCAAGGAGGTCACTGGTCAGGCTCACAGTGGTGAGGCAAACCTAACCATTCCTTACGAAAG
CGAAAGCCTGCAGAACGTTTATTTAGTTCCTGAGCCACTCCTAGGGTTCGTCCTCGAAGGACTCGTCTGGGATCGACACGTGCTCTCAGGAGTCGCAAACCTAACCATTCCTTACGAAAG
CGAAAGCCTGCAGAACGTTTATTTACTTCCTGAGCTGCTCTCAGGAGTCGAGCTCACAGGTCTCGCTGTCAGAGGTGTCGAGCTCACAGGTCTCGCAAACCTAACCATTCCTTACGAAAG
CGAAAGCCTGCAGAACGTTTATTTATGACCTGAGCTGTGGTCTCGAGACGCAGTCCTTGGGTAGGCACTCCTAGGGTTCGCTGTCAGAGGTGTCGCAAACCTAACCATTCCTTACGAAAG
CGAAAGCCTGCAGAACGTTTATTTAAGACCTGAGCCTGTCAGAGGTGTCGACCTCCAAGGGATCGAGCTCACAGGTCTCGCAGTCCTTGGGTAGGCAAACCTAACCATTCCTTACGAAAG
CGAAAGCCTGCAGAACGTTTATTTATCACCTGAGCGTGTCAGAGGTGTCGCAGTCTGAGGCTAGGCTGTCTCAGGAGTCGCTGTCTCAGGAGTCGCAAACCTAACCATTCCTTACGAAAG
CGAAAGCCTGCAGAACGTTTATTTAACACCTGAGCCTGTCCAAGGACTCGCTGTCCAAGGACTCGTCGTCTGAGGGTAGGCTGTCCAAGGACTCGCAAACCTAACCATTCCTTACGAAAG
CGAAAGCCTGCAGAACGTTTATTTAGAACCTGAGCCTCACCTTGGCAAGGGTCACGTTGGGAAGGAGCTCCTAGGCATCGTCGTCTGAGGGTAGGCAAACCTAACCATTCCTTACGAAAG
CGAAAGCCTGCAGAACGTTTATTTACAACCTGAGCTCGTCACTGGGAAGGCTGTCTGAGGAGTCGGAGTCCATGGGTAGGTCGTCACTGGGAAGGCAAACCTAACCATTCCTTACGAAAG
CGAAAGCCTGCAGAACGTTTATTTAGTACCTGAGCAGCACAGCTCCATGGAGGACAGGTCCACTCCTGACTGCTCAGTGGCACACGTCTCCTTGGCAAACCTAACCATTCCTTACGAAAG
CGAAAGCCTGCAGAACGTTTATTTACTACCTGAGCCAGACCAGTCTCTGGTCCACTCCTCCTTGGGTGACGTGTCTCTGGCTGACCTGTCACTGGCAAACCTAACCATTCCTTACGAAAG
CGAAAGCCTGCAGAACGTTTATTTATGGACTGAGCTCACCTCCACCTGTCACTGGACTCGTGGAGAGACCAGCACGTGTCACGTCACTGGTGTCGCAAACCTAACCATTCCTTACGAAAG
CGAAAGCCTGCAGAACGTTTATTTAAGGACTGAGCCTTCCACGTCGAGTCGACACACAGGTGGAGAGACCGTCACACCACTGCTCTGTCGGAGAGCAAACCTAACCATTCCTTACGAAAG
CGAAAGCCTGCAGAACGTTTATTTATCGACTGAGCGACAGGTTCACACAAGAGTGAGCAAGTCTAGACTCCTACGGACAGACCAGGTTCAACCAACAAACCTAACCATTCCTTACGAAAG
CGAAAGCCTGCAGAACGTTTATTTAACGACTGAGCCTAGAGTGTAGAACTACAGATCCTATGTCTAGTGAGACAACAAGTTCCAGAGGAAGTGTACAAACCTAACCATTCCTTACGAAAG
CGAAAGCCTGCAGAACGTTTATTTAGAGACTGAGCCTAGAACCAAGATCTTCAGACTGAAGACTAGTTGAGTGAACTAGTGTAGAACGTAAGAGTCAAACCTAACCATTCCTTACGAAAG
CGAAAGCCTGCAGAACGTTTATTTACAGACTGAGCGTTGAGTCAACTTGTACACGTCTGAGTACAAGTGAGTGAATCTGTAGACGCACTGCATCACAAACCTAACCATTCCTTACGAAAG
CGAAAGCCTGCAGAACGTTTATTTAGTGACTGAGCGATCGACCAGACCTGACTGGGTACGACGTGCTGAGGAAGATGGAAACGAGTGAGATCGAACAAACCTAACCATTCCTTACGAAAG
CGAAAGCCTGCAGAACGTTTATTTACTGACTGAGCAGCACTGCACTGCTCTCGACGTGACAGGTCGACTCACTGGTCTCGACTCCTGGACGTCACCAAACCTAACCATTCCTTACGAAAG
CGAAAGCCTGCAGAACGTTTATTTATGCACTGAGCTGAGGTCTCGTCCAGTGACCACGACCTGTCGAGTCTGCTCACAGGCAGACGACACACCTCCAAACCTAACCATTCCTTACGAAAG
CGAAAGCCTGCAGAACGTTTATTTAAGCACTGAGCGAAGAAGGTACAAGTGATCGTCGTGACAGAGAGAGTGTGATGACATGTGCTGAGCGTACCCAAACCTAACCATTCCTTACGAAAG
CGAAAGCCTGCAGAACGTTTATTTATCCACTGAGCCTGTGTCCAATCTCTACTGATGCTAAGACTTCTGATGGTATCTCTTGAGAGAGTAACTCTCAAACCTAACCATTCCTTACGAAAG
CGAAAGCCTGCAGAACGTTTATTTAACCACTGAGCTGACGTCCTGTGACACTAGATCGTAGAAGTTGAGACTGTACAACTAGAGATCCTATCACTCAAACCTAACCATTCCTTACGAAAG
CGAAAGCCTGCAGAACGTTTATTTAGACACTGAGCGTCTCTGAGGAGACGCTGTCTCCTCAGAGGTGCACCACTCACTCGTCTGGAGTCGGAGAGCAAACCTAACCATTCCTTACGAAAG
CGAAAGCCTGCAGAACGTTTATTTACACACTGAGCGAGTCGACTCACTGGTGCTCTGTGGCTTGGCACTCACTGGTCAGGCACTCCATGGGAAGGCAAACCTAACCATTCCTTACGAAAG
CGAAAGCCTGCAGAACGTTTATTTAGTCACTGAGCCTCACTCCTCTCTGGAGGTCGTCTCGTTGGACGTCCACTCGATGGTGCTCTCTGGAGAGGCAAACCTAACCATTCCTTACGAAAG
CGAAAGCCTGCAGAACGTTTATTTACTCACTGAGCTGCACAGCTCTCTGGCACACTGTGGTGAGGAGCACAGCTCTGTGGCACACCACTCGATGGCAAACCTAACCATTCCTTACGAAAG
CGAAAGCCTGCAGAACGTTTATTTATGGTCTGAGCGTCACACTGGACAGGAGGTCGTTGGGTAGGGAGACAGCTCAGTGGTCCACCTCTCCTTGGCAAACCTAACCATTCCTTACGAAAG
CGAAAGCCTGCAGAACGTTTATTTAAGGTCTGAGCGACTCGAAGGTGACGCACTCCAAGGAGACGTCCTCTCAGGGTTCGCTCTCCTAGGACACGCAAACCTAACCATTCCTTACGAAAG
CGAAAGCCTGCAGAACGTTTATTTATCGTCTGAGCTCCTCTCAGGGTTCGACCTCACAGGCTTCGCACTCCAAGGAGACGACCTCACAGGCTTCGCAAACCTAACCATTCCTTACGAAAG
CGAAAGCCTGCAGAACGTTTATTTAACGTCTGAGCTCGTCTCTGGGTAGGTCCTCTCAGGGTTCGCAGTCCATGGAGTCGGACTCGAAGGTGACGCAAACCTAACCATTCCTTACGAAAG
CGAAAGCCTGCAGAACGTTTATTTAGAGTCTGAGCACGTCACTGGCTAGGACGTCACTGGCTAGGTCGTCTCTGGGTAGGGTGTCGTTGGTCTCGCAAACCTAACCATTCCTTACGAAAG
CGAAAGCCTGCAGAACGTTTATTTACAGTCTGAGCGAGTCAGTGGCTAGGTCGTCCTCTCCAAGGCTGTCGATGGTCTCGCTGTCGATGGTCTCGCAAACCTAACCATTCCTTACGAAAG
CGAAAGCCTGCAGAACGTTTATTTAGTGTCTGAGCACGTCACTGGCTAGGCACACCACTCAGAGGTGGTCTGTGGCAAGGGACACGACTCAGAGGCAAACCTAACCATTCCTTACGAAAG
CGAAAGCCTGCAGAACGTTTATTTACTGTCTGAGCTCCTCCAAGGCATCGACGTCGTTGGGTAGGCTGTCAGAGGGATCGTGGTCTCTGGCAAGGCAAACCTAACCATTCCTTACGAAAG
CGAAAGCCTGCAGAACGTTTATTTATGCTCTGAGCTCGTCCTTGGCTAGGGTCACACTGGACAGGCAGTCTCAGGTCTCGTGGTCCATGGCAAGGCAAACCTAACCATTCCTTACGAAAG
CGAAAGCCTGCAGAACGTTTATTTAAGCTCTGAGCGTCACTGTGGCTTGGCAGTCCTTGGGTAGGCAGTCCTTGGGTAGGTGCTCTCAGGAGTCGCAAACCTAACCATTCCTTACGAAAG
CGAAAGCCTGCAGAACGTTTATTTATCCTCTGAGCTCCTCGAAGGACTCGTGTGGTCTCGAGACGTCGTCGATGGACAGGTCCTCGAAGGACTCGCAAACCTAACCATTCCTTACGAAAG
CGAAAGCCTGCAGAACGTTTATTTAACCTCTGAGCACCTCCAAGGGATCGACCTCCAAGGGATCGACCTCCAAGGGATCGCACTCCTAGGGTTCGCAAACCTAACCATTCCTTACGAAAG
CGAAAGCCTGCAGAACGTTTATTTAGACTCTGAGCTGCTCTCAGGAGTCGACCTCCAAGGGATCGGACTCGTAGGCATCGGACTCGTAGGCATCGCAAACCTAACCATTCCTTACGAAAG
CGAAAGCCTGCAGAACGTTTATTTACACTCTGAGCCACTCTCAGGTCTCGAGCTCAGAGGTGTCGGTCTCACAGGACTCGGACTCGAAGGACTCGCAAACCTAACCATTCCTTACGAAAG
CGAAAGCCTGCAGAACGTTTATTTAGTCTCTGAGCAGTGGGTAGGGTTCGGACTCGAAGGACTCGCACTCTCAGGTCTCGAGCTCAGAGGTGTCGCAAACCTAACCATTCCTTACGAAAG
CGAAAGCCTGCAGAACGTTTATTTACTCTCTGAGCTCTGGCTAGGCTTCGCACTCCAAGGGATCGTCTGGCTAGGCTTCGCACTCCAAGGGATCGCAAACCTAACCATTCCTTACGAAAG
CGAAAGCCTGCAGAACGTTTATTTATGTGGTGAGCGTTGGACTCGACACGTCTGGTCTCGAGACGACTGGTGTCGTGACGGTCTCGTAGGCATCGCAAACCTAACCATTCCTTACGAAAG
CGAAAGCCTGCAGAACGTTTATTTAAGTGGTGAGCTCTGGTCTCGTGACGAGTGGAGTCGCTTCGAGTGGAGTCGCTTCGAGTGGAGTCGCTTCGCAAACCTAACCATTCCTTACGAAAG
CGAAAGCCTGCAGAACGTTTATTTATCTGGTGAGCGACTCGAAGGACTCGTCCTCTCAGGAGTCGTGTGGTGTCGGTTCGGTCTCGTAGGGATCGCAAACCTAACCATTCCTTACGAAAG
CGAAAGCCTGCAGAACGTTTATTTAACTGGTGAGCTGTGGCTAGGTGACGGACTCACAGGGATCGGACTCGAAGGACTCGAGCTCAGAGGTGTCGCAAACCTAACCATTCCTTACGAAAG
CGAAAGCCTGCAGAACGTTTATTTAGATGGTGAGCCTCTCGTAGGCTTCGTCCTCAGAGGTCTCGAGTGGTGTCGAGACGGACTCACAGGGATCGCAAACCTAACCATTCCTTACGAAAG
CGAAAGCCTGCAGAACGTTTATTTACATGGTGAGCACTGGTCTCGACACGAGCTCTGAGGAGTCGCATGGGATCGCAACGTCCTCAGAGGTCTCGCAAACCTAACCATTCCTTACGAAAG
CGAAAGCCTGCAGAACGTTTATTTAGTTGGTGAGCGTCTCGTAGGCATCGTGCTCTGAGGCTAGGTGTGGCTAGGTGACGTGCTCCTTGGTGTCGCAAACCTAACCATTCCTTACGAAAG
CGAAAGCCTGCAGAACGTTTATTTACTTGGTGAGCGTCTCGTAGGGATCGACCTCACAGGAGTCGGTCTCGTAGGCATCGTCCTCTCAGGAGTCGCAAACCTAACCATTCCTTACGAAAG
CGAAAGCCTGCAGAACGTTTATTTATGAGGTGAGCGACTCGAAGGTCTCGTCCTCTCAGGTGTCGCACTCCAAGGACTCGACCTCACAGGAGTCGCAAACCTAACCATTCCTTACGAAAG
CGAAAGCCTGCAGAACGTTTATTTAAGAGGTGAGCAGTGGGTAGGGTTCGAGTGGAGTCGTGACGTCTGGCTAGGCTTCGTCTGGTCTCGAGACGCAAACCTAACCATTCCTTACGAAAG
CGAAAGCCTGCAGAACGTTTATTTATCAGGTGAGCCTCTCGAAGGGATCGGTCTCGTAGGCATCGTGTGGCAAGGCATCGCTCTCCTAGGGTTCGCAAACCTAACCATTCCTTACGAAAG
CGAAAGCCTGCAGAACGTTTATTTAACAGGTGAGCGTCTCACAGGACTCGCACTCCAAGGGATCGCTCTCGAAGGGATCGCACTCCAAGGGATCGCAAACCTAACCATTCCTTACGAAAG
CGAAAGCCTGCAGAACGTTTATTTAGAAGGTGAGCGTCTCACAGGACTCGTGTGGTGTCGCTTCGGTCTCACAGGACTCGCTCTCCTAGGGTTCGCAAACCTAACCATTCCTTACGAAAG
CGAAAGCCTGCAGAACGTTTATTTACAAGGTGAGCACTGGCATGGCTAGGCTTGGGAAGGCATCGCATGGCTTGGAGTCGACAGGCAAGGCTTCGCAAACCTAACCATTCCTTACGAAAG
CGAAAGCCTGCAGAACGTTTATTTAGTAGGTGAGCTCCTCACTGGGAAGGCTCTCTGAGGAGTCGGTCTCACTGGGAAGGTCTGGAGAGGTCTCGCAAACCTAACCATTCCTTACGAAAG
CGAAAGCCTGCAGAACGTTTATTTACTAGGTGAGCTCCTCTCAGGAGTCGTCCTCTCAGGAGTCGACCTCGTTGGGTAGGGACTCAGAGGAGTCGCAAACCTAACCATTCCTTACGAAAG
CGAAAGCCTGCAGAACGTTTATTTATGTCGTGAGCAGCTCGAAGGACTCGCTGTCAGAGGTGTCGAGCTCACAGGTCTCGTGCTCTCAGGAGTCGCAAACCTAACCATTCCTTACGAAAG
CGAAAGCCTGCAGAACGTTTATTTAAGTCGTGAGCAGCTCAGAGGTGTCGACCTCACAGGTCTCGGACTCGAAGGACTCGCACTCCAAGGGATCGCAAACCTAACCATTCCTTACGAAAG
CGAAAGCCTGCAGAACGTTTATTTATCTCGTGAGCTGCTCTGAGGCTAGGGACTCGAAGGACTCGCTGTCCTTGGGTAGGACCTCACAGGTCTCGCAAACCTAACCATTCCTTACGAAAG
CGAAAGCCTGCAGAACGTTTATTTAACTCGTGAGCCTGTCCTTGGGTAGGTGCTCTGAGGCTAGGCTGTCCTTGGGTAGGTCCTCTCAGGAGTCGCAAACCTAACCATTCCTTACGAAAG
CGAAAGCCTGCAGAACGTTTATTTAGATCGTGAGCTGTGGTGTCGCTTCGCACTCCAAGGGATCGACCTCACAGGTCTCGAGCTCAGAGGTGTCGCAAACCTAACCATTCCTTACGAAAG
CGAAAGCCTGCAGAACGTTTATTTACATCGTGAGCCAGTCCAAGGACTCGGTGTCGAAGGTCTCGGTGTCGTAGGGATCGACGTCAGAGGCTAGGCAAACCTAACCATTCCTTACGAAAG
CGAAAGCCTGCAGAACGTTTATTTAGTTCGTGAGCGACTCACTCGACACGCTCTCGATCGGAACGAGCTCTGTCGTGACGCACTCTCTCGTCACGCAAACCTAACCATTCCTTACGAAAG
CGAAAGCCTGCAGAACGTTTATTTACTTCGTGAGCCTCTCCATCGTGGAGAGTGGCATCGTGGAGGACTCTCTCGCAACGCACTCAGTCGGAACGCAAACCTAACCATTCCTTACGAAAG
CGAAAGCCTGCAGAACGTTTATTTATGACGTGAGCGTCACGATGGTGTCGCTCTCACTCGGTACGTCCTCTGTCGACACGGATGGTGACGACGAGCAAACCTAACCATTCCTTACGAAAG
CGAAAGCCTGCAGAACGTTTATTTAAGACGTGAGCACAGATGCAACTTGTGAGAGACCTGAGTCAGTACGACCTGTCACAGTCACACTGGAGACGCAAACCTAACCATTCCTTACGAAAG
CGAAAGCCTGCAGAACGTTTATTTATCACGTGAGCTGTCATCGTATGTCTAGAGACTGAATGTGTTCACAAGCTATGACTGTAGATGCAATGTGTCAAACCTAACCATTCCTTACGAAAG
CGAAAGCCTGCAGAACGTTTATTTAACACGTGAGCGTAGAGAGTATCTCTGTAGAACGTACTAGTCTAGAACGTAAGTCTAGAGATCCAAGATGTCAAACCTAACCATTCCTTACGAAAG
CGAAAGCCTGCAGAACGTTTATTTAGAACGTGAGCCTGTGCTACAACCTAGTGTGCTACACTCTACATGAGACAATGAGTCTCTGCTGAAGATGTCAAACCTAACCATTCCTTACGAAAG
CGAAAGCCTGCAGAACGTTTATTTACAACGTGAGCTCGAGACCTGCATGACTACGGATGATGGAATCAGAGAGAAACCAACAGTGTCACAGAGTACAAACCTAACCATTCCTTACGAAAG
CGAAAGCCTGCAGAACGTTTATTTAGTACGTGAGCGTACCGTGTCTCTGGCAGAGAGAGACTGAAACGACGACTCGTTGGTCGAGCTTGAACGAACAAACCTAACCATTCCTTACGAAAG
CGAAAGCCTGCAGAACGTTTATTTACTACGTGAGCACTGGAGACGACCAGCTCAGTCTCAGAGTATGCTCCTAGGCTACGGAGAGCTTGATGCAACAAACCTAACCATTCCTTACGAAAG
CGAAAGCCTGCAGAACGTTTATTTATGGAGTGAGCGTGTGACAGATGGAATCCTGGAACATGTGTGTACGGAGTGGTTGAGTGTGTGACAGACTACAAACCTAACCATTCCTTACGAAAG
CGAAAGCCTGCAGAACGTTTATTTAAGGAGTGAGCAGCTGGTACATCCTAACGTGCATCACACAAGAGTGACACAACCTACACTGTCGAAGTCTACAAACCTAACCATTCCTTACGAAAG
CGAAAGCCTGCAGAACGTTTATTTATCGAGTGAGCGAGTCACAGGACACGGAACCCTCACGACTCCTGAGACTGAACACACAGTCGTAGGTCGAGCAAACCTAACCATTCCTTACGAAAG
CGAAAGCCTGCAGAACGTTTATTTAACGAGTGAGCTCCACGTGTCTGTGGAGGACGACACGAGTCGAGACGAGTCTGTGGAGCACTGCTCAGTGGCAAACCTAACCATTCCTTACGAAAG
CGAAAGCCTGCAGAACGTTTATTTAGAGAGTGAGCCAACCCTGACAGGTCAGCACTCGTCACCTCGTACCTGCACTCGTCCTACCTGCACAGGTCCAAACCTAACCATTCCTTACGAAAG
CGAAAGCCTGCAGAACGTTTATTTACAGAGTGAGCCAGACAGGTCCTGTCTGGACGACACTCGTCCAGACCTCACGTGTCGAGACTGGTCGTGTCCAAACCTAACCATTCCTTACGAAAG
CGAAAGCCTGCAGAACGTTTATTTAGTGAGTGAGCCAGTCAGTGGCTTGGGAGTCTGTGGGTTGGACCACCTGTCCACTCCAGACAGGTCCTGTCCAAACCTAACCATTCCTTACGAAAG
CGAAAGCCTGCAGAACGTTTATTTACTGAGTGAGCAGTGGCTAGGCATCGGTGTCGATGGTCAGGCACTCACAGGAGTCGTCCTCTGAGGGTAGGCAAACCTAACCATTCCTTACGAAAG
CGAAAGCCTGCAGAACGTTTATTTATGCAGTGAGCGTGTCGTTGGGAAGGGAGTCGATGGTCAGGACCTCACAGGAGTCGAGGTCAGTGGCTTGGCAAACCTAACCATTCCTTACGAAAG
CGAAAGCCTGCAGAACGTTTATTTAAGCAGTGAGCCTGTCTGAGGAGTCGTGCTCAGAGGTCTCGTGGTCAGTGGTCAGGTGGTCAGTGGTCAGGCAAACCTAACCATTCCTTACGAAAG
CGAAAGCCTGCAGAACGTTTATTTATCCAGTGAGCCTGTCTGAGGAGTCGGACTCCAAGGGTTCGGTGTCCTTGGTGTCGAGCTCTCAGGACTCGCAAACCTAACCATTCCTTACGAAAG
CGAAAGCCTGCAGAACGTTTATTTAACCAGTGAGCTGGTCAGTGGTCAGGGAGTCCATGGGTAGGACGTCGATGGCAAGGAGCTCTCAGGACTCGCAAACCTAACCATTCCTTACGAAAG
CGAAAGCCTGCAGAACGTTTATTTAGACAGTGAGCTCCTCACAGGGATCGCTGTCTGAGGAGTCGTGCTCAGAGGTCTCGAGCTCTCAGGACTCGCAAACCTAACCATTCCTTACGAAAG
CGAAAGCCTGCAGAACGTTTATTTACACAGTGAGCCTGTCAGAGGTGTCGGAGTCGTTGGCAAGGAGGTCACTGGTCAGGACGTCCATGGGAAGGCAAACCTAACCATTCCTTACGAAAG
CGAAAGCCTGCAGAACGTTTATTTAGTCAGTGAGCAGCTCACAGGTCTCGCAGTCCTTGGGTAGGACCTCCAAGGGATCGCAGTCCTTGGGTAGGCAAACCTAACCATTCCTTACGAAAG
CGAAAGCCTGCAGAACGTTTATTTACTCAGTGAGCAGGTCACTGGTCAGGACGTCCATGGGAAGGACGTCCATGGGAAGGGAGTCGTTGGCAAGGCAAACCTAACCATTCCTTACGAAAG
CGAAAGCCTGCAGAACGTTTATTTATGGTGTGAGCGACTCGTAGGCATCGACGTCCATGGGAAGGGTGTCTGAGGCTAGGACGTCCATGGGAAGGCAAACCTAACCATTCCTTACGAAAG
CGAAAGCCTGCAGAACGTTTATTTAAGGTGTGAGCTGGTCTCTGGAGAGGTCGTCGATGGACAGGCTGTCAGAGGTGTCGCAGTCCTTGGGTAGGCAAACCTAACCATTCCTTACGAAAG
CGAAAGCCTGCAGAACGTTTATTTATCGTGTGAGCTCGTCTCTGGAGAGGTCCTCTCAGGAGTCGAGCTCAGAGGTGTCGCAGTCCATGGGAAGGCAAACCTAACCATTCCTTACGAAAG
CGAAAGCCTGCAGAACGTTTATTTAACGTGTGAGCCACTCTCAGGTCTCGCACTCTCAGGTCTCGCAGTCCATGGGAAGGGTCTCGTAGGCATCGCAAACCTAACCATTCCTTACGAAAG
CGAAAGCCTGCAGAACGTTTATTTAGAGTGTGAGCTCCACCTGTCCTCTCGTGTCACTGGACAGGACCACTGCTCTGTGGTGCTCCATGGCAAGGCAAACCTAACCATTCCTTACGAAAG
CGAAAGCCTGCAGAACGTTTATTTACAGTGTGAGCAGCTCCATGGACAGGACGTCCTCTCCATGGAGGTCCACTCACTGGACGTCCTCTCCATGGCAAACCTAACCATTCCTTACGAAAG
CGAAAGCCTGCAGAACGTTTATTTAGTGTGTGAGCACCACAGCTCCTCTCAGCACCTGTCCACTCGTCACTCCTCTGTGGCTGACACGTCAGCTCCAAACCTAACCATTCCTTACGAAAG
CGAAAGCCTGCAGAACGTTTATTTACTGTGTGAGCCTCACCTCTCCATGGCACACCACTCACTGGAGGTCCTCTCCATGGAGGTCCTCTCCATGGCAAACCTAACCATTCCTTACGAAAG
CGAAAGCCTGCAGAACGTTTATTTATGCTGTGAGCGTGACGTGTCGACTCAGGTCAGTGGCTTGGGTCACGTCTCGATGGTGGTCTGTGGGTTGGCAAACCTAACCATTCCTTACGAAAG
CGAAAGCCTGCAGAACGTTTATTTAAGCTGTGAGCACGTCTGTGGTGAGGAGGTCGTCTCGTTGGCTCACGACTCGATGGCACACTCCTCTCTGGCAAACCTAACCATTCCTTACGAAAG
CGAAAGCCTGCAGAACGTTTATTTATCCTGTGAGCAGGTCGTCTCGTTGGGTCACACCTCACTGGACGTCTGTGGTGAGGTGGTCCACTCCATGGCAAACCTAACCATTCCTTACGAAAG
CGAAAGCCTGCAGAACGTTTATTTAACCTGTGAGCTGTGCTGTGCTGTGCTGTGCTGTGCTGTGCGAGTCAGTGGAGAGGTGGTCCACTCCATGGCAAACCTAACCATTCCTTACGAAAG
CGAAAGCCTGCAGAACGTTTATTTAAGTGCAGAGCTGCTCGTTGGGAAGGAGCTCCTTGGCAAGGTCCTCTGAGGGTAGGCTGTCCATGGACAGGCAAACCTAACCATTCCTTACGAAAG
CGAAAGCCTGCAGAACGTTTATTTATCTGCAGAGCTGGTCTGTGGGTTGGACGTCACTGGAGAGGGTGTCGATGGTCAGGGACTCTCAGGTGTCGCAAACCTAACCATTCCTTACGAAAG
CGAAAGCCTGCAGAACGTTTATTTAACTGCAGAGCTCCTCCAAGGTCTCGCAGTCTGAGGCAAGGAGGTCAGTGGCTTGGCACACCACTCACTGGCAAACCTAACCATTCCTTACGAAAG
CGAAAGCCTGCAGAACGTTTATTTAGATGCAGAGCACCTCGTAGGACTCGCACTCTGTCGCATCGAGTGGGATCGAGACGCTCTCTCTCGCTTCGCAAACCTAACCATTCCTTACGAAAG
CGAAAGCCTGCAGAACGTTTATTTACATGCAGAGCTGTGGACTCGTGACGACCTCGTAGGACTCGTCCTCCAAGGTCTCGGACTCCTAGGGATCGCAAACCTAACCATTCCTTACGAAAG
CGAAAGCCTGCAGAACGTTTATTTAGTTGCAGAGCCACTCCAAGGACTCGCATGGCATCGACACGTGTGGACTCGTGACGTGTGGACTCGTGACGCAAACCTAACCATTCCTTACGAAAG
CGAAAGCCTGCAGAACGTTTATTTACTTGCAGAGCGTCTCGAAGGTCTCGAGTGGCTAGGCATCGACCTCACAGGAGTCGTGTGGTGTCGGTTCGCAAACCTAACCATTCCTTACGAAAG
CGAAAGCCTGCAGAACGTTTATTTATGAGCAGAGCGTGTCGATGGTCAGGTCCTCTGAGGGTAGGACCTCAGAGGCTAGGTGTGGGTAGGGATCGCAAACCTAACCATTCCTTACGAAAG
CGAAAGCCTGCAGAACGTTTATTTAAGAGCAGAGCTGTGGGAAGGTGTCGGAGTCTGTGGGATGGGTGTCTCTGGGTTGGCTGTCACTGGCTTGGCAAACCTAACCATTCCTTACGAAAG
CGAAAGCCTGCAGAACGTTTATTTATCAGCAGAGCAGGTCCTCTCCATGGCTGTCCATGGACAGGCTCTCACAGGAGTCGCTGTCACTGGCTTGGCAAACCTAACCATTCCTTACGAAAG
CGAAAGCCTGCAGAACGTTTATTTAACAGCAGAGCCAGTCCATGGGAAGGGAGTCGATGGACAGGTGGTCGTCTCGATGGGAGTCTCTGGTGAGGCAAACCTAACCATTCCTTACGAAAG
CGAAAGCCTGCAGAACGTTTATTTAGAAGCAGAGCTCCTCTCAGGAGTCGGAGTCGATGGACAGGTCCTCTCAGGAGTCGCTGTCCTTGGGTAGGCAAACCTAACCATTCCTTACGAAAG
CGAAAGCCTGCAGAACGTTTATTTACAAGCAGAGCACCTCACAGGTCTCGTGGTCTGTGGCTTGGACCTCTGAGGTGTCGTCTGGCTAGGCTTCGCAAACCTAACCATTCCTTACGAAAG
CGAAAGCCTGCAGAACGTTTATTTAGTAGCAGAGCCTGTCCTTGGGTAGGCAGTCCATGGGAAGGCTGTCCTTGGGTAGGTGGTCTGTGGCTTGGCAAACCTAACCATTCCTTACGAAAG
CGAAAGCCTGCAGAACGTTTATTTACTAGCAGAGCACTGGCATCGGAACGACCTCCAAGGGATCGCTCTCAGTCGTGACGGAGTCGTTGGCAAGGCAAACCTAACCATTCCTTACGAAAG
CGAAAGCCTGCAGAACGTTTATTTATGTCCAGAGCGTTGGAGACGTGGAGCACACTGTGGCTTGGAGTGGGATCGACACGACCTCGTAGGCATCGCAAACCTAACCATTCCTTACGAAAG
CGAAAGCCTGCAGAACGTTTATTTAAGTCCAGAGCAGCTCTCAGGACTCGAGGTCTCTGGACAGGTGTGGAGTCGTCACGCAGTCGTTGGCTAGGCAAACCTAACCATTCCTTACGAAAG
CGAAAGCCTGCAGAACGTTTATTTATCTCCAGAGCTCGTCTCTGGGTAGGCACACCACTCAGAGGTGCTCAGAGGTCTCGGACACCACTCGTTGGCAAACCTAACCATTCCTTACGAAAG
CGAAAGCCTGCAGAACGTTTATTTAACTCCAGAGCTGCTCTGAGGCATCGTGCTCTGAGGCATCGCAGTCCATGGAGTCGCTGTCCTTGGACTCGCAAACCTAACCATTCCTTACGAAAG
CGAAAGCCTGCAGAACGTTTATTTAGATCCAGAGCGTCTCGTAGGACACGGACTCGAAGGAGACGACGTCACTGGTGTCGCAGTCCATGGTCTCGCAAACCTAACCATTCCTTACGAAAG
CGAAAGCCTGCAGAACGTTTATTTACATCCAGAGCACTGGACTCGCTACGAGCTCAGAGGCATCGGTTGGGTTCGTCGAGACCTCACAGGCTTCGCAAACCTAACCATTCCTTACGAAAG
CGAAAGCCTGCAGAACGTTTATTTAGTTCCAGAGCACTGGGATCGCAACGACCTCGAAGGCATCGGATGGGATCGTGGAGACCTCACAGGCTTCGCAAACCTAACCATTCCTTACGAAAG
CGAAAGCCTGCAGAACGTTTATTTACTTCCAGAGCTGTGGTCTCGAGACGGACTCGTAGGCATCGCTCTCTGTCGAGACGAGCTCTCAGGACTCGCAAACCTAACCATTCCTTACGAAAG
CGAAAGCCTGCAGAACGTTTATTTATGACCAGAGCACGTCCATGGGAAGGACGTCCATGGGAAGGCACTCCTAGGGTTCGGACTCGTAGGCATCGCAAACCTAACCATTCCTTACGAAAG
CGAAAGCCTGCAGAACGTTTATTTAAGACCAGAGCTGCTCTCAGGAGTCGAGCTCACAGGTCTCGCAGTCCTTGGGTAGGGTGTCTGAGGCTAGGCAAACCTAACCATTCCTTACGAAAG
CGAAAGCCTGCAGAACGTTTATTTATCACCAGAGCAGCTCACAGGTCTCGCAGTCCTTGGGTAGGTCCTCGAAGGACTCGTGCTCTCAGGAGTCGCAAACCTAACCATTCCTTACGAAAG
CGAAAGCCTGCAGAACGTTTATTTAACACCAGAGCGTGTCTGAGGCTAGGTGTGGTCTCGAGACGTGCTCTCAGGAGTCGAGCTCACAGGTCTCGCAAACCTAACCATTCCTTACGAAAG
CGAAAGCCTGCAGAACGTTTATTTAGAACCAGAGCTGGTCTCTGGAGAGGTCGTCGATGGACAGGACGTCCATGGGAAGGGACTCGTAGGCATCGCAAACCTAACCATTCCTTACGAAAG
CGAAAGCCTGCAGAACGTTTATTTACAACCAGAGCCACACAGTGGGAAGGTCGTCGTAGGCATCGGAGACAGTGGGTTGGCTACCCTGTCACTGGCAAACCTAACCATTCCTTACGAAAG
CGAAAGCCTGCAGAACGTTTATTTAGTACCAGAGCCTGTGAGAGATCACAAGTGGCTTCGTCGAGTCTGAAGTCAAGGAACATCGAGGTGTGCTGCAAACCTAACCATTCCTTACGAAAG
CGAAAGCCTGCAGAACGTTTATTTACTACCAGAGCCACTCCTTCGCAGAGCTGTCGTCTCCTAGGCACACGTTGGGTTCGACGTCTGTGGTGTCGCAAACCTAACCATTCCTTACGAAAG
CGAAAGCCTGCAGAACGTTTATTTATGGACAGAGCTCTCCGTACCTCCACGTCACACCTCAGCTCGTGTCAGAGGGTTCGCACACCAGTCGACTCCAAACCTAACCATTCCTTACGAAAG
CGAAAGCCTGCAGAACGTTTATTTAAGGACAGAGCCATGGCATCGCAGAGCTCACACCTCACCTCAGCACAGCACCTGTCAGGTCGTGTCGAGTCCAAACCTAACCATTCCTTACGAAAG
CGAAAGCCTGCAGAACGTTTATTTATCGACAGAGCAGTCGAGTGAAGACAAGTGGGTACGGACAGGATCGAGCTGCAAGAGTCACGATGGTCAGGCAAACCTAACCATTCCTTACGAAAG
CGAAAGCCTGCAGAACGTTTATTTAACGACAGAGCGACTGACGAAACTGTGACTGCAACACTGTAAGGTGCTACAGTCTAAGTGATCGAAGTGTACAAACCTAACCATTCCTTACGAAAG
CGAAAGCCTGCAGAACGTTTATTTAGAGACAGAGCTCTGATGCAAGTTGTCTAGATCGTAACTCTTCTGATGCAATGAGTGACTGGTACAGACTACAAACCTAACCATTCCTTACGAAAG
CGAAAGCCTGCAGAACGTTTATTTACAGACAGAGCGAGTGAGGAAGACTATCTCAGTCAATGTCTGTGTGAGCAAACTGTCTTGATCCAAACAGTCAAACCTAACCATTCCTTACGAAAG
CGAAAGCCTGCAGAACGTTTATTTAGTGACAGAGCAGTCAAGGTATGAGTCACTGACAGATGCAACTTGAGACAAGTTGTCAGTGTCAGAAGCAACAAACCTAACCATTCCTTACGAAAG
CGAAAGCCTGCAGAACGTTTATTTACTGACAGAGCACGAGAGTGATCTCAGTCAGGACTGACTCAACGAGTGTGACATCATGGAGACCAGGTTGACAAACCTAACCATTCCTTACGAAAG
CGAAAGCCTGCAGAACGTTTATTTATGCACAGAGCGATCGAGCTGCTTGACATCAACCAACACTAGTTCGAGCTGCTTGATCCTGACAGATGGAACAAACCTAACCATTCCTTACGAAAG
CGAAAGCCTGCAGAACGTTTATTTAAGCACAGAGCCTTCGGTCTGTCACATGTGACACAATCTGTACCTCAGACGTCCAGTCAGACTGTATCTGTCAAACCTAACCATTCCTTACGAAAG
CGAAAGCCTGCAGAACGTTTATTTATCCACAGAGCCACAGTGACAACTGTCATCACAGTATGACTTCGTGGTACACTTGTTGTGAACCAAGAAGTCAAACCTAACCATTCCTTACGAAAG
CGAAAGCCTGCAGAACGTTTATTTAACCACAGAGCACCAGGATGATGACACTAGCTCACCGTCACAGGAGGATGACAGAAAGTGAGTTCAAGGTACAAACCTAACCATTCCTTACGAAAG
CGAAAGCCTGCAGAACGTTTATTTAGACACAGAGCCATGGCTTCGGTACGGTGACGAGTCCTTGGGAACGTGGTGACCTGGATCCGTACCTGGTCCAAACCTAACCATTCCTTACGAAAG
CGAAAGCCTGCAGAACGTTTATTTACACACAGAGCACGTCACCTCTGAGGCAGTCCTCTCAGTCGCTCACGTGTCCATGGTGCTCTCTGGGATCGCAAACCTAACCATTCCTTACGAAAG
CGAAAGCCTGCAGAACGTTTATTTAGTCACAGAGCAGCTCCATGGACAGGACCACCAGTCCTCTCTGCTCAGTGGACAGGAGCACGAGTCTCTGGCAAACCTAACCATTCCTTACGAAAG
CGAAAGCCTGCAGAACGTTTATTTACTCACAGAGCGACACGACTCACTGGGTCACTCCTCTGTGGAGGTCCTCTCCATGGTCGTCCACTCCATGGCAAACCTAACCATTCCTTACGAAAG
CGAAAGCCTGCAGAACGTTTATTTATGGTCAGAGCGTGTCGATGGTGTCGGTGTCTCTGGGTTGGACGTCTCTGGACAGGGACACTGCTCGACTCCAAACCTAACCATTCCTTACGAAAG
CGAAAGCCTGCAGAACGTTTATTTAAGGTCAGAGCAGTGGGTAGGGAACGGACTCAGAGGCTTCGCACTCTCAGGTGACGCACTCTCAGGTGACGCAAACCTAACCATTCCTTACGAAAG
CGAAAGCCTGCAGAACGTTTATTTATCGTCAGAGCCTTGGGATCGTCGAGGATGGAGTCGCTACGTCTGGCTAGGCAACGACCTCTGAGGGTTCGCAAACCTAACCATTCCTTACGAAAG
CGAAAGCCTGCAGAACGTTTATTTAACGTCAGAGCTCCTCCTTGGCATCGTGCTCCATGGACTCGAGTGGGTAGGGAACGAGTGGGTAGGGAACGCAAACCTAACCATTCCTTACGAAAG
CGAAAGCCTGCAGAACGTTTATTTAGAGTCAGAGCCAGTCTCTGGTGTCGTGGTCCACTCACAGGCACTCTCAGGTGACGAGCTCGTTGGGATCGCAAACCTAACCATTCCTTACGAAAG
CGAAAGCCTGCAGAACGTTTATTTACAGTCAGAGCACGTCGATGGCAAGGACGTCGATGGCAAGGACGTCGATGGCAAGGCAGTCGTTGGCTAGGCAAACCTAACCATTCCTTACGAAAG
CGAAAGCCTGCAGAACGTTTATTTAGTGTCAGAGCTCGTCACTGGGAAGGACGTCGATGGCAAGGACGTCGATGGCAAGGTCGTCACTGGGAAGGCAAACCTAACCATTCCTTACGAAAG
CGAAAGCCTGCAGAACGTTTATTTACTGTCAGAGCCTCACTGTGGAGAGGGAGTCCATGGGTAGGAGGTCTCTGGACAGGCAGTCGTTGGCTAGGCAAACCTAACCATTCCTTACGAAAG
CGAAAGCCTGCAGAACGTTTATTTATGCTCAGAGCCACACGTCTCCTTGGTCCACACCTCGATGGGTCACCTCTCTGAGGCTCACTGTGGAGAGGCAAACCTAACCATTCCTTACGAAAG
CGAAAGCCTGCAGAACGTTTATTTAAGCTCAGAGCACCTCGAAGGCATCGGTCACCTCTCTGAGGTCGTCACTGGGAAGGTCGACACGTCGACTCCAAACCTAACCATTCCTTACGAAAG
CGAAAGCCTGCAGAACGTTTATTTATCCTCAGAGCGTCTCCTAGGTGACGGTGTCCTTGGTGTCGAGTGGTCTCGACACGCTGTCTGAGGAGTCGCAAACCTAACCATTCCTTACGAAAG
CGAAAGCCTGCAGAACGTTTATTTAACCTCAGAGCCACTCGTAGGCTTCGTGCTCAGAGGTCTCGGACTCCAAGGGTTCGGTGTCCTTGGTGTCGCAAACCTAACCATTCCTTACGAAAG
CGAAAGCCTGCAGAACGTTTATTTAGACTCAGAGCCAGTCGTTGGCTAGGGAGTCCATGGGTAGGACCTCGAAGGCATCGTGCTCAGAGGTCTCGCAAACCTAACCATTCCTTACGAAAG
CGAAAGCCTGCAGAACGTTTATTTACACTCAGAGCTCCTCTCAGGAGTCGGTGTCACTGGACAGGTCCTCTCAGGAGTCGACCTCTGAGGTGTCGCAAACCTAACCATTCCTTACGAAAG
CGAAAGCCTGCAGAACGTTTATTTAGTCTCAGAGCGTGTCGTTGGCAAGGTGCTCCATGGCAAGGACGTCACTGGTCAGGTGCTCCATGGCAAGGCAAACCTAACCATTCCTTACGAAAG
CGAAAGCCTGCAGAACGTTTATTTACTCTCAGAGCCATGGCATCGGAACGGACTCAGAGGAGTCGTCTGGTCTCGAGACGGAGTCAGTGGAGAGGCAAACCTAACCATTCCTTACGAAAG
CGAAAGCCTGCAGAACGTTTATTTATGTGGAGAGCCTCTCCTAGGGTTCGTGAGGCATCGCAACGCTCTCCTAGGGTTCGCTTGGGATCGGAACGCAAACCTAACCATTCCTTACGAAAG
CGAAAGCCTGCAGAACGTTTATTTAAGTGGAGAGCTGTGGGTTCGGAACGAGCTCCTAGGCATCGTCCTCTGTCGGTTCGACCTCAGTCGCTTCGCAAACCTAACCATTCCTTACGAAAG
CGAAAGCCTGCAGAACGTTTATTTATCTGGAGAGCAGTGGGATCGACACGTGGTCACTGGTCAGGGATGGCTTCGGTACGACGTCAGAGGCTAGGCAAACCTAACCATTCCTTACGAAAG
CGAAAGCCTGCAGAACGTTTATTTAACTGGAGAGCCTTGGAGACGTGGAGAGTGGACTCGTCACGTCTGGGATCGACACGGTGTCAGAGGTGTCGCAAACCTAACCATTCCTTACGAAAG
CGAAAGCCTGCAGAACGTTTATTTAGATGGAGAGCCTTGGCTTCGGTACGGTCTCTGTCGCTTCGTGAGGTCACGAGGAGACTGGCATCGGAACGCAAACCTAACCATTCCTTACGAAAG
CGAAAGCCTGCAGAACGTTTATTTACATGGAGAGCACCTCACAGGTCTCGCATGGTCTCGTCACGGTTGGGTTCGCAACGTCAGGCTTCGCTACGCAAACCTAACCATTCCTTACGAAAG
CGAAAGCCTGCAGAACGTTTATTTAGTTGGAGAGCCACACCACTCGATGGGACTCAGAGGAGTCGTGGTCTGTGGCTTGGCTCTCGAAGGGATCGCAAACCTAACCATTCCTTACGAAAG
CGAAAGCCTGCAGAACGTTTATTTACTTGGAGAGCAGGTCAGTGGTGAGGCAGTCTCTGGTCAGGGTCACGTCTCCATGGTGCTCCATGGCAAGGCAAACCTAACCATTCCTTACGAAAG
CGAAAGCCTGCAGAACGTTTATTTATGAGGAGAGCCTGTCCTTGGGTAGGACCTCTGAGGTGTCGGAGTCGATGGACAGGCTGTCGATGGGAAGGCAAACCTAACCATTCCTTACGAAAG
CGAAAGCCTGCAGAACGTTTATTTAAGAGGAGAGCGTCACCACTCGTTGGACCTCCTTGGAGTCGGTCACCACTCGTTGGCTCTCACAGGCATCGCAAACCTAACCATTCCTTACGAAAG
CGAAAGCCTGCAGAACGTTTATTTATCAGGAGAGCTCCTCAGAGGTCTCGGTCTCTCAGGGATCGCAGTCGATGGCAAGGCACTCAGAGGACTCGCAAACCTAACCATTCCTTACGAAAG
CGAAAGCCTGCAGAACGTTTATTTAACAGGAGAGCCTGTCGTTGGCTAGGGACTCTGAGGTCTCGCTGTCGTTGGCTAGGTCCTCGTTGGTGTCGCAAACCTAACCATTCCTTACGAAAG
CGAAAGCCTGCAGAACGTTTATTTAGAAGGAGAGCTCGTCAGTGGTCAGGCACTCAGAGGACTCGCTGTCGTTGGCTAGGTGTGGGAAGGGTTCGCAAACCTAACCATTCCTTACGAAAG
CGAAAGCCTGCAGAACGTTTATTTACAAGGAGAGCCTCACCTCTCGTTGGTGCTCTGAGGCTAGGCAGTCTCTGGTCAGGTCCTCCTTGGCTAGGCAAACCTAACCATTCCTTACGAAAG
CGAAAGCCTGCAGAACGTTTATTTAGTAGGAGAGCGTGTCGTTGGCAAGGCTGTCCTTGGGTAGGACGTCACTGGTCAGGCAGTCCATGGGAAGGCAAACCTAACCATTCCTTACGAAAG
CGAAAGCCTGCAGAACGTTTATTTACTAGGAGAGCGTGTCTGAGGCTAGGTCCTCGAAGGACTCGTCGTCGATGGACAGGTCCTCGAAGGACTCGCAAACCTAACCATTCCTTACGAAAG
CGAAAGCCTGCAGAACGTTTATTTATGTCGAGAGCCTCTCTCTCGAGACGTGAGGACACGTCGAGCACTCTGTCGCTTCGCACTCTGTCGCTTCGCAAACCTAACCATTCCTTACGAAAG
CGAAAGCCTGCAGAACGTTTATTTAAGTCGAGAGCCTTGGAGACGTGGAGTGTGGTCTCGAGACGACCTCCAAGGGATCGAGTGGACTCGTCACGCAAACCTAACCATTCCTTACGAAAG
CGAAAGCCTGCAGAACGTTTATTTATCTCGAGAGCGAAGGCAACGGTGAGCATGGGTTCGCTACGTCAGGGAACGACGAGTGAGGTCACGAGGAGCAAACCTAACCATTCCTTACGAAAG
CGAAAGCCTGCAGAACGTTTATTTAACTCGAGAGCCATGGCATCGAGGAGGACTCCAAGGGTTCGTCAGGACACGGAGAGTGTGGAGTCGTCACGCAAACCTAACCATTCCTTACGAAAG
CGAAAGCCTGCAGAACGTTTATTTAGATCGAGAGCCTCTCCTAGGACACGAGCTCAGAGGCATCGGTTGGGTTCGTCGAGCAGTCCATGGAGTCGCAAACCTAACCATTCCTTACGAAAG
CGAAAGCCTGCAGAACGTTTATTTACATCGAGAGCGACTCCTAGGGAACGAGCTCGAAGGAGACGTGTGGAGTCGTCACGTCCTCACAGGGATCGCAAACCTAACCATTCCTTACGAAAG
CGAAAGCCTGCAGAACGTTTATTTAGTTCGAGAGCCATGGCATCGAGGAGAGTGGCTAGGACACGTCCTCCAAGGGAACGGTGTCAGAGGTGACGCAAACCTAACCATTCCTTACGAAAG
CGAAAGCCTGCAGAACGTTTATTTACTTCGAGAGCTGTCGGTACGTCCAGGAGTCGTCTCTGAGGAGGTCCACTCCTTGGTCAGGGATCGACACGCAAACCTAACCATTCCTTACGAAAG
CGAAAGCCTGCAGAACGTTTATTTATGACGAGAGCTCACAGTGTATGACTGTCAGTCAGAGACAAGTTCACACAAACTGTTCAGGCTACGCAGTGCAAACCTAACCATTCCTTACGAAAG
CGAAAGCCTGCAGAACGTTTATTTAAGACGAGAGCCAAGAGAGTAGATCTTGACAGTGTAAGACTGTCTGTGCAAACAGTTGTCAACGAATGAGTCAAACCTAACCATTCCTTACGAAAG
CGAAAGCCTGCAGAACGTTTATTTATCACGAGAGCAGTGGTCACGGTCAGACTCAAGCAACATGTCAGTGAGACAAGGTAACAGACACAAACAGTCAAACCTAACCATTCCTTACGAAAG
CGAAAGCCTGCAGAACGTTTATTTAACACGAGAGCTGTGCTGTGCTCAGCGACTGAGTCATGGAACTTCCAGGACTCGTCTGTCATCGAAAGCTACAAACCTAACCATTCCTTACGAAAG
CGAAAGCCTGCAGAACGTTTATTTAGAACGAGAGCTGCACGACACCTGTCCAGTCACTGGAGAGGTGTGCTGTGCTGAGCTGACGACCAGACGTGCAAACCTAACCATTCCTTACGAAAG
CGAAAGCCTGCAGAACGTTTATTTACAACGAGAGCCATCGTGGAGGAGAGTGTGGTGTCGCTAGGGATGGTCTCGTGACGGTCACACCTCCACTCCAAACCTAACCATTCCTTACGAAAG
CGAAAGCCTGCAGAACGTTTATTTAGTACGAGAGCAGGACGTGACGAGACTGCTCGATGGGTCTCCAGTCCACTCCACTCGAAGGCAACGAGACGCAAACCTAACCATTCCTTACGAAAG
CGAAAGCCTGCAGAACGTTTATTTACTACGAGAGCTCTCCTCACCAGACCGACACGTCACGTCACAGGACTGCACCAGACTGGTCACGTCAGGTCCAAACCTAACCATTCCTTACGAAAG
CGAAAGCCTGCAGAACGTTTATTTATGGAGAGAGCTGTGCTGTGCACTGCGTAGGGAACGTCGAGAGACCACGACACGACCTACCGTGACAGCACCAAACCTAACCATTCCTTACGAAAG
CGAAAGCCTGCAGAACGTTTATTTAAGGAGAGAGCGAACGACGTGACCTGACGTGGTTCAGTCTATCGACGAGTCACGTCGACAGTCAGAACGTACAAACCTAACCATTCCTTACGAAAG
CGAAAGCCTGCAGAACGTTTATTTATCGAGAGAGCGTTGGGTTCGCTGAGCATGGCTTCGGTCAGTCACGGTCAGCTCTGAGTCGCTCAGTCTCACAAACCTAACCATTCCTTACGAAAG
CGAAAGCCTGCAGAACGTTTATTTAACGAGAGAGCCTCTCACGAGAGCAGCTTCCTGGTCTCGTCGTGTGCTAGAAGACAGTCACAGTGGAGAGGCAAACCTAACCATTCCTTACGAAAG
CGAAAGCCTGCAGAACGTTTATTTAGAGAGAGAGCGTCACACTGGTCTCGAGCACGACACAGTGGTCTCCACGTCGACTCTCGACCAGTCCACTCCAAACCTAACCATTCCTTACGAAAG
CGAAAGCCTGCAGAACGTTTATTTACAGAGAGAGCGTACCGACACTCGTCGTACCGACACTCGTCTGACCTGCACGTCACCAACCCACACACGTCCAAACCTAACCATTCCTTACGAAAG
CGAAAGCCTGCAGAACGTTTATTTAGTGAGAGAGCTCACCTCGACAGCACTGCACTGGTCCTGTCCTACCAGCACTGGTCGTGACTGGTCCTGTCCAAACCTAACCATTCCTTACGAAAG
CGAAAGCCTGCAGAACGTTTATTTACTGAGAGAGCACGTCCACTCGATGGTGAGGTCTCGAGACGCTACCCTGACGTCACTGGTCTGCTCCTCTCCAAACCTAACCATTCCTTACGAAAG
CGAAAGCCTGCAGAACGTTTATTTATGCAGAGAGCACGTCACTGGAGAGGGAGTCGATGGTCAGGCAGTCACTGGAGAGGAGCTCCTTGGCAAGGCAAACCTAACCATTCCTTACGAAAG
CGAAAGCCTGCAGAACGTTTATTTAAGCAGAGAGCTCGTCTGTGGGTTGGTCGTCGTCTCGATGGTCGTCGTCTCGATGGTGCTCGATGGTCAGGCAAACCTAACCATTCCTTACGAAAG
CGAAAGCCTGCAGAACGTTTATTTATCCAGAGAGCCACTCTCAGGTCTCGGACTCAGAGGAGTCGTCGTCTGTGGGTTGGACCTCAGAGGCTAGGCAAACCTAACCATTCCTTACGAAAG
CGAAAGCCTGCAGAACGTTTATTTAACCAGAGAGCGTCTCCAAGGGTTCGTCTGGAGTCGTCACGTGTGGTGTCGCTTCGGTGTCGTTGGCAAGGCAAACCTAACCATTCCTTACGAAAG
CGAAAGCCTGCAGAACGTTTATTTAGACAGAGAGCTCTGGACTCGGAACGCTGTCTGAGGAGTCGTCTGGACTCGGAACGTCTGGAGTCGTCACGCAAACCTAACCATTCCTTACGAAAG
CGAAAGCCTGCAGAACGTTTATTTACACAGAGAGCGATGGGATCGACACGACCTCACAGGTCTCGTCTGGTCTCGAGACGGTGTCGTTGGCAAGGCAAACCTAACCATTCCTTACGAAAG
CGAAAGCCTGCAGAACGTTTATTTAGTCAGAGAGCAGCTCAGAGGTGTCGTCCTCTCAGGAGTCGAGTGGAGTCGTGACGGACTCGAAGGACTCGCAAACCTAACCATTCCTTACGAAAG
CGAAAGCCTGCAGAACGTTTATTTACTCAGAGAGCCAGTCCATGGGAAGGCTCTCCTAGGGTTCGGAGTCGATGGACAGGTCCTCTCAGGAGTCGCAAACCTAACCATTCCTTACGAAAG
CGAAAGCCTGCAGAACGTTTATTTATGGTGAGAGCTGCTCTGAGGCTAGGGTTGGGTTCGCAACGCTGTCCTTGGGTAGGGATGGGATCGACACGCAAACCTAACCATTCCTTACGAAAG
CGAAAGCCTGCAGAACGTTTATTTAAGGTGAGAGCCTCTCGTAGGCTTCGGTCTCCAAGGGTTCGCTCTCGTAGGCTTCGACTGGTCTCGACACGCAAACCTAACCATTCCTTACGAAAG
CGAAAGCCTGCAGAACGTTTATTTATCGTGAGAGCTCCTCAGAGGTCTCGAGCTCTGAGGAGTCGGACTCACAGGGATCGAGCTCTGAGGAGTCGCAAACCTAACCATTCCTTACGAAAG
CGAAAGCCTGCAGAACGTTTATTTAACGTGAGAGCCTCTCGTAGGCTTCGGAGTCACTGGGAAGGCACTCGAAGGCATCGTGCTCCTTGGTGTCGCAAACCTAACCATTCCTTACGAAAG
CGAAAGCCTGCAGAACGTTTATTTAGAGTGAGAGCGTCACCACTCGTTGGTGCACCTGTCTGTGGTGCTCCTTGGTGTCGGTCACCACTCGTTGGCAAACCTAACCATTCCTTACGAAAG
CGAAAGCCTGCAGAACGTTTATTTACAGTGAGAGCAGGTCAGTGGTGAGGAGCACAGCTCTGTGGAGCACACCTCTCTGGAGGACAGGTCTGCTCCAAACCTAACCATTCCTTACGAAAG
CGAAAGCCTGCAGAACGTTTATTTAGTGTGAGAGCTGGTCTGTGGCTTGGGTCACACCTCACTGGAGGTCAGTGGTGAGGACCACACCTCTCTGGCAAACCTAACCATTCCTTACGAAAG
CGAAAGCCTGCAGAACGTTTATTTACTGTGAGAGCCTCACGACTCGATGGCACACTGCTCTGTGGACGTCTGTGGTGAGGCTCACGACTCGATGGCAAACCTAACCATTCCTTACGAAAG
CGAAAGCCTGCAGAACGTTTATTTATGCTGAGAGCTGCTCACTGGACAGGAGGTCGACTCGATGGTGGTCACCTCACTGGACCACGTGTCGTCTCCAAACCTAACCATTCCTTACGAAAG
CGAAAGCCTGCAGAACGTTTATTTAAGCTGAGAGCGACACGACTCACTGGACCACACCTCTCTGGGTCACGTCTCCATGGGTCACACCTCACTGGCAAACCTAACCATTCCTTACGAAAG
CGAAAGCCTGCAGAACGTTTATTTATCCTGAGAGCTGGTCGTTGGGAAGGCACACACTGGAGAGGACCACCACTCGATGGACCACCACTCGATGGCAAACCTAACCATTCCTTACGAAAG
CGAAAGCCTGCAGAACGTTTATTTAACCTGAGAGCTGTGCTGTGCTGTGCTGTGCTGTGCTGTGCGAGTCGAAGGTCTCGAGGTCAGAGGCTAGGCAAACCTAACCATTCCTTACGAAAG
CGAAAGCCTGCAGAACGTTTATTTAAGTGCTCAGCTCCTCGTTGGGAAGGCTGTCCATGGACAGGCTGTCACTGGAGAGGTGCTCGATGGTCAGGCAAACCTAACCATTCCTTACGAAAG
CGAAAGCCTGCAGAACGTTTATTTATCTGCTCAGCCAGTCACTGGAGAGGGAGTCTCTGGTGAGGACCTCCTTGGCAAGGTGCTCGTTGGGAAGGCAAACCTAACCATTCCTTACGAAAG
CGAAAGCCTGCAGAACGTTTATTTAACTGCTCAGCTGCTCTGAGGGTAGGTCCTCTCAGGTGTCGGAGTCTCTGGTGAGGAGGTCAGTGGCTTGGCAAACCTAACCATTCCTTACGAAAG
CGAAAGCCTGCAGAACGTTTATTTAGATGCTCAGCTCTGGTCTCGTGACGCTCTCTCTCGCTTCGTGTGGTGTCGGTTCGTGTGGACTCGTGACGCAAACCTAACCATTCCTTACGAAAG
CGAAAGCCTGCAGAACGTTTATTTACATGCTCAGCGACTCGAAGGTCTCGTGTGGACTCGTGACGCATGGCATCGACACGACTGGGTTCGACACGCAAACCTAACCATTCCTTACGAAAG
CGAAAGCCTGCAGAACGTTTATTTAGTTGCTCAGCACCTCAGAGGCTAGGACGTCACTGGAGAGGCAGTCCATGGACAGGGTGTCGTTGGGAAGGCAAACCTAACCATTCCTTACGAAAG
CGAAAGCCTGCAGAACGTTTATTTACTTGCTCAGCTGCTCGATGGTCAGGTGTGGGTAGGGATCGGTCTCGAAGGTCTCGTGTGGGTAGGGATCGCAAACCTAACCATTCCTTACGAAAG
CGAAAGCCTGCAGAACGTTTATTTATGAGCTCAGCCTGTCACTGGAGAGGTGGTCGACTCTCTGGTCGTCGTCTCGATGGCAGTCACTGGAGAGGCAAACCTAACCATTCCTTACGAAAG
CGAAAGCCTGCAGAACGTTTATTTAAGAGCTCAGCAGCTCCATGGACAGGAGCTCCATGGACAGGCTGTCACTGGAGAGGGTGTCTCTGGGTTGGCAAACCTAACCATTCCTTACGAAAG
CGAAAGCCTGCAGAACGTTTATTTATCAGCTCAGCTCCTCCTTGGCTAGGACCTCAGAGGCTAGGTCCTCGTTGGGAAGGTGTGGGAAGGTCTCGCAAACCTAACCATTCCTTACGAAAG
CGAAAGCCTGCAGAACGTTTATTTAACAGCTCAGCCAAGGGAACGCAGAGAGGTCAGTGGTGAGGACTGGTGTCGTGACGTGGTCCACTCCATGGCAAACCTAACCATTCCTTACGAAAG
CGAAAGCCTGCAGAACGTTTATTTAGAAGCTCAGCGTGTCCATGGGTAGGTCTGGAGTCGTCACGTGAGGCTTCGTGGAGCACTCGAAGGCATCGCAAACCTAACCATTCCTTACGAAAG
CGAAAGCCTGCAGAACGTTTATTTACAAGCTCAGCGAGTCGATGGACAGGGACTCGAAGGACTCGTCCTCCTTGGCTAGGCTGTCGATGGGAAGGCAAACCTAACCATTCCTTACGAAAG
CGAAAGCCTGCAGAACGTTTATTTAGTAGCTCAGCACGTCACTGGTCAGGGAGTCGATGGACAGGAGGTCAGTGGTGAGGGTGTCGTTGGCAAGGCAAACCTAACCATTCCTTACGAAAG
CGAAAGCCTGCAGAACGTTTATTTACTAGCTCAGCAGCTCACAGGTCTCGCTCTCAGTCGTGACGCAGTCCTTGGGTAGGCACTCCTAGGGTTCGCAAACCTAACCATTCCTTACGAAAG
CGAAAGCCTGCAGAACGTTTATTTATGTCCTCAGCTCCTCCAAGGGATCGTGAGGACACGTCGAGACCTCGTAGGCATCGCACTCTGTCGCTTCGCAAACCTAACCATTCCTTACGAAAG
CGAAAGCCTGCAGAACGTTTATTTAAGTCCTCAGCCACTCGTAGGCTTCGTCCTCACAGGGATCGTGGTCAGTGGTCAGGTCCTCACAGGGATCGCAAACCTAACCATTCCTTACGAAAG
CGAAAGCCTGCAGAACGTTTATTTATCTCCTCAGCGTCTCGTAGGTCACGGTGTCGTTGGTCTCGAGCTCTCAGGACTCGTCCTCACAGGGATCGCAAACCTAACCATTCCTTACGAAAG
CGAAAGCCTGCAGAACGTTTATTTAACTCCTCAGCGACACGACTCAGAGGACGTCACTGGTGTCGTGCTCTGAGGGATCGGAGTCGATGGTGTCGCAAACCTAACCATTCCTTACGAAAG
CGAAAGCCTGCAGAACGTTTATTTAGATCCTCAGCGAGTCGATGGAGTCGGACTCGAAGGAGACGCAGTCCATGGTCTCGACGTCACTGGTGTCGCAAACCTAACCATTCCTTACGAAAG
CGAAAGCCTGCAGAACGTTTATTTACATCCTCAGCCTGTCCTTGGACTCGGATGGGATCGTGGAGCTGTCCTTGGACTCGTCAGGTCACGGTGAGCAAACCTAACCATTCCTTACGAAAG
CGAAAGCCTGCAGAACGTTTATTTAGTTCCTCAGCACCTCGAAGGCATCGACCTCGAAGGCATCGTGCTCTGAGGGATCGCTCTCCTAGGACACGCAAACCTAACCATTCCTTACGAAAG
CGAAAGCCTGCAGAACGTTTATTTACTTCCTCAGCACCTCCAAGGGATCGACCTCCAAGGGATCGGACTCCAAGGGTTCGTGCTCAGAGGTCTCGCAAACCTAACCATTCCTTACGAAAG
CGAAAGCCTGCAGAACGTTTATTTATGACCTCAGCTCGTCGATGGACAGGGTGTCTGAGGCTAGGTGCTCTCAGGAGTCGACCTCCAAGGGATCGCAAACCTAACCATTCCTTACGAAAG
CGAAAGCCTGCAGAACGTTTATTTAAGACCTCAGCTCTGGGATCGACACGGTGTCTGAGGCTAGGGTCTCTGTCGCTTCGTGGTCTCTGGAGAGGCAAACCTAACCATTCCTTACGAAAG
CGAAAGCCTGCAGAACGTTTATTTATCACCTCAGCTCCTCGAAGGACTCGTCCTCGAAGGACTCGAGTGGACTCGTCACGACCTCCAAGGGATCGCAAACCTAACCATTCCTTACGAAAG
CGAAAGCCTGCAGAACGTTTATTTAACACCTCAGCTCGTCGATGGACAGGCAGTCCTTGGGTAGGGAGTCGTTGGCAAGGGTGTCTGAGGCTAGGCAAACCTAACCATTCCTTACGAAAG
CGAAAGCCTGCAGAACGTTTATTTAGAACCTCAGCCTCACAGTGGTGAGGGAGTCGTTGGCAAGGAGGTCACTGGTCAGGGAGTCGTTGGCAAGGCAAACCTAACCATTCCTTACGAAAG
CGAAAGCCTGCAGAACGTTTATTTACAACCTCAGCTGGACCTCTCTGAGGAGTCCTCCACGAGTCTCGTCAGAGGACAGGGAGTCGAAGGGAAGGCAAACCTAACCATTCCTTACGAAAG
CGAAAGCCTGCAGAACGTTTATTTAGTACCTCAGCTCCTGTCGAAACCTAGTCTGTCACATCGTATGGTCGTTCGTGCAGAGGAGGACTGTGTCACAAACCTAACCATTCCTTACGAAAG
CGAAAGCCTGCAGAACGTTTATTTACTACCTCAGCTCACGGTGTGCATCAACTGGGTACGTCGTGGTCAGTGTCACACAACAACCTCCTCCTAGGCAAACCTAACCATTCCTTACGAAAG
CGAAAGCCTGCAGAACGTTTATTTATGGACTCAGCACGAGGTCTGACGAAGAGTCAGAGGCAGAGAGCAGACTGACTGAAGAACGGAGTGGAAGACAAACCTAACCATTCCTTACGAAAG
CGAAAGCCTGCAGAACGTTTATTTAAGGACTCAGCGACAGTGTCATGCTACACAGTCAGAAGGTAGACAGGAAGACAGTACATCGCAGAGTGTCACAAACCTAACCATTCCTTACGAAAG
CGAAAGCCTGCAGAACGTTTATTTATCGACTCAGCGAGTGTCACACACTACTGTGGTGAAAGTGTAGCTGTCGAAAGAGTCTCAGACACATCCTACAAACCTAACCATTCCTTACGAAAG
CGAAAGCCTGCAGAACGTTTATTTAACGACTCAGCCAGTGACTCAGACAACTTGAACCAAAGAGTTGGTGAGTCATCGTAACTCATCCTAGTTCTCAAACCTAACCATTCCTTACGAAAG
CGAAAGCCTGCAGAACGTTTATTTAGAGACTCAGCTGGTGCTTCACAGAAAGCAGGTACACTCTATCCAGACAGAGTACATCGTGGTACACACTACAAACCTAACCATTCCTTACGAAAG
CGAAAGCCTGCAGAACGTTTATTTACAGACTCAGCAGCAGACTGAACTCAGTCTGGAGTACATGTTGGTGGAAGACAACATGGTGTCCAACACTACAAACCTAACCATTCCTTACGAAAG
CGAAAGCCTGCAGAACGTTTATTTAGTGACTCAGCGAAGCAGGACTGGTCTGGAGGTTGATGACATCTCGACCAGACCTGCAAGAACCTACAAGTCAAACCTAACCATTCCTTACGAAAG
CGAAAGCCTGCAGAACGTTTATTTACTGACTCAGCGAGTCCATGGTCTCGACCACACAGGTGACGGTTCCAGCACTGCTCCTACCTGTGGCTAGGCAAACCTAACCATTCCTTACGAAAG
CGAAAGCCTGCAGAACGTTTATTTATGCACTCAGCGATGGGTTCGAGGAGTCGTCTCTCGCAACGACTGGCATCGTGGAGCAGACCATGGTCTCGCAAACCTAACCATTCCTTACGAAAG
CGAAAGCCTGCAGAACGTTTATTTAAGCACTCAGCCTAGGAGGTGTGAGAAGACGCACTGCATCATCTCGCACAGTCTGAACAGGGTGAGGAGTGCAAACCTAACCATTCCTTACGAAAG
CGAAAGCCTGCAGAACGTTTATTTATCCACTCAGCTGTCGTCTGAGTACATCTGGCAGTGCAACAAGACGGATGACTACAACTCGAGTGAACGAACAAACCTAACCATTCCTTACGAAAG
CGAAAGCCTGCAGAACGTTTATTTAACCACTCAGCCTGTGTGCAATGAGTAGTCATGCTAGATCTGATCGGTTGAGAGAAAGGAGAGTCACAGTACAAACCTAACCATTCCTTACGAAAG
CGAAAGCCTGCAGAACGTTTATTTAGACACTCAGCTCGTGGAACACTCTATGCAGACTGACTTCAGACTGAGCAAACAGTACTCATCGTACTTGTCAAACCTAACCATTCCTTACGAAAG
CGAAAGCCTGCAGAACGTTTATTTACACACTCAGCCTGTCCTTGGTGACGGTCACGTGTCACTGGTGCAGGTGTGCAAGAGTGTCCACTCGAAGGCAAACCTAACCATTCCTTACGAAAG
CGAAAGCCTGCAGAACGTTTATTTAGTCACTCAGCTGCTCGAAGGAGTCGACGTCTCTGGCATGGCTGACAGCTCGATGGGTGTCTCTGGTGAGGCAAACCTAACCATTCCTTACGAAAG
CGAAAGCCTGCAGAACGTTTATTTACTCACTCAGCTCGTCACTGGGAAGGGAGTCCATGGGTAGGTCCTCGTAGGACTCGGTCACCTCTCTCTGGCAAACCTAACCATTCCTTACGAAAG
CGAAAGCCTGCAGAACGTTTATTTATGGTCTCAGCAGGTCCTCTCAGTCGTGGTCCTCTCTCTCGTGGTCTGTGGCAAGGTCGTCTCTGGTCTCGCAAACCTAACCATTCCTTACGAAAG
CGAAAGCCTGCAGAACGTTTATTTAAGGTCTCAGCCAGTCCATGGTCTCGTCCTCTCAGGCTTCGGTGTCGTTGGACTCGCAGTCCATGGTCTCGCAAACCTAACCATTCCTTACGAAAG
CGAAAGCCTGCAGAACGTTTATTTATCGTCTCAGCCTCTCCTAGGGAACGTGTGGTGTCGCAACGACCTCACAGGTGACGGTCTCGTAGGACACGCAAACCTAACCATTCCTTACGAAAG
CGAAAGCCTGCAGAACGTTTATTTAACGTCTCAGCTGGTCTGTGGCAAGGAGGTCAGTGGGTAGGCTGTCCTTGGGATCGCTGTCCTTGGGATCGCAAACCTAACCATTCCTTACGAAAG
CGAAAGCCTGCAGAACGTTTATTTAGAGTCTCAGCGAGTCGATGGAGTCGAGGTCAGTGGGTAGGACGTCACTGGTGTCGGTGTCGTTGGACTCGCAAACCTAACCATTCCTTACGAAAG
CGAAAGCCTGCAGAACGTTTATTTACAGTCTCAGCTGGTCTGTGGGAAGGTCGTCACTGGGAAGGGTCACGTCTCTCAGGTGGTCAGTGGTCAGGCAAACCTAACCATTCCTTACGAAAG
CGAAAGCCTGCAGAACGTTTATTTAGTGTCTCAGCCTCACCTCTCACAGGAGGTCTCTGGACAGGAGGTCAGTGGCAAGGACGTCGATGGCAAGGCAAACCTAACCATTCCTTACGAAAG
CGAAAGCCTGCAGAACGTTTATTTACTGTCTCAGCGACACGACTCTGAGGACCACGACTCCATGGGACACGACTCTGAGGGACACCACTCGTTGGCAAACCTAACCATTCCTTACGAAAG
CGAAAGCCTGCAGAACGTTTATTTATGCTCTCAGCTGGTCTGTGGGAAGGTGGTCAGTGGTCAGGGTCACGTCTCTCAGGCACACGTCTCCTTGGCAAACCTAACCATTCCTTACGAAAG
CGAAAGCCTGCAGAACGTTTATTTAAGCTCTCAGCTCCTCTCAGGGTTCGGACTCCAAGGGTTCGGTGTCGTTGGTCTCGCTGTCTGAGGAGTCGCAAACCTAACCATTCCTTACGAAAG
CGAAAGCCTGCAGAACGTTTATTTATCCTCTCAGCTCCTCTCAGGGTTCGGACTCCAAGGGTTCGACCTCACAGGCTTCGCTCTCTGTCGAGACGCAAACCTAACCATTCCTTACGAAAG
CGAAAGCCTGCAGAACGTTTATTTAACCTCTCAGCCACTCCAAGGAGACGTCCTCACAGGGATCGACCTCACAGGCTTCGTCCTCACAGGGATCGCAAACCTAACCATTCCTTACGAAAG
CGAAAGCCTGCAGAACGTTTATTTAGACTCTCAGCCAGTCCATGGAGTCGAGGTCTCTGGACAGGTCCTCTCAGGGTTCGCTGTCTGAGGAGTCGCAAACCTAACCATTCCTTACGAAAG
CGAAAGCCTGCAGAACGTTTATTTACACTCTCAGCCACTCGAAGGCATCGGTCTCGTAGGCATCGCAGTCGATGGCAAGGGTGTCGTTGGCAAGGCAAACCTAACCATTCCTTACGAAAG
CGAAAGCCTGCAGAACGTTTATTTAGTCTCTCAGCCACTCGAAGGCATCGTCCTCTCAGGAGTCGCTCTCGTAGGCTTCGACCTCACAGGTCTCGCAAACCTAACCATTCCTTACGAAAG
CGAAAGCCTGCAGAACGTTTATTTACTCTCTCAGCACGTCTCTGGACAGGGTCTCGTAGGCATCGACCTCTCAGGACTCGGATGGGATCGACACGCAAACCTAACCATTCCTTACGAAAG
CGAAAGCCTGCAGAACGTTTATTTATGTGGTCAGCAGCTCTGAGGAGTCGCACTCCAAGGGATCGTGGTCCTCTCTGAGGGTGTCGTTGGCAAGGCAAACCTAACCATTCCTTACGAAAG
CGAAAGCCTGCAGAACGTTTATTTAAGTGGTCAGCCAGTCTGAGGTGTCGGACTCCTAGGGTTCGGAGTCCTTGGCTAGGACGTCAGAGGCTAGGCAAACCTAACCATTCCTTACGAAAG
CGAAAGCCTGCAGAACGTTTATTTATCTGGTCAGCCAGTCGTTGGCTAGGCTCTCTCTCGAGACGCAGTCTGAGGTGTCGTGTGGACTCGTCACGCAAACCTAACCATTCCTTACGAAAG
CGAAAGCCTGCAGAACGTTTATTTAACTGGTCAGCAGTGGTGTCGAGACGTCTGGGATCGACACGTCCTCACAGGGATCGTGTGGTCTCGAGACGCAAACCTAACCATTCCTTACGAAAG
CGAAAGCCTGCAGAACGTTTATTTAGATGGTCAGCGACTCACAGGGATCGTGTGGTGTCGCTTCGAGTGGTGTCGAGACGGATGGGATCGACACGCAAACCTAACCATTCCTTACGAAAG
CGAAAGCCTGCAGAACGTTTATTTACATGGTCAGCTGTGGCTAGGTGACGGACTCGAAGGACTCGTCTGGAGTCGTCACGACTGGACTCGTCACGCAAACCTAACCATTCCTTACGAAAG
CGAAAGCCTGCAGAACGTTTATTTAGTTGGTCAGCCACTCGAAGGCATCGCTGTCCTTGGGTAGGCTCTCGTAGGCTTCGCTGTCCTTGGGTAGGCAAACCTAACCATTCCTTACGAAAG
CGAAAGCCTGCAGAACGTTTATTTACTTGGTCAGCGAGTCACTGGGAAGGCTGTCCTTGGGTAGGAGCTCTGAGGAGTCGAGCTCAGAGGTGTCGCAAACCTAACCATTCCTTACGAAAG
CGAAAGCCTGCAGAACGTTTATTTATGAGGTCAGCAGCTCTGAGGAGTCGCAGTCCATGGGAAGGCAGTCGATGGCAAGGCAGTCCATGGGAAGGCAAACCTAACCATTCCTTACGAAAG
CGAAAGCCTGCAGAACGTTTATTTAAGAGGTCAGCCACTCACAGGCTTCGCTGTCGTTGGCTAGGGTCTCGAAGGTGACGTGCTCCTTGGTGTCGCAAACCTAACCATTCCTTACGAAAG
CGAAAGCCTGCAGAACGTTTATTTATCAGGTCAGCCTCTCCAAGGAGACGCTCTCGTAGGCTTCGCACTCACAGGCTTCGACCTCTCAGGACTCGCAAACCTAACCATTCCTTACGAAAG
CGAAAGCCTGCAGAACGTTTATTTAACAGGTCAGCCTCTCCAAGGAGACGGTCTCCAAGGGTTCGCTCTCCAAGGAGACGGTCTCCAAGGGTTCGCAAACCTAACCATTCCTTACGAAAG
CGAAAGCCTGCAGAACGTTTATTTAGAAGGTCAGCGACTCTCAGGGTTCGACCTCTCAGGACTCGGTCTCGAAGGTGACGCTCTCGTAGGCTTCGCAAACCTAACCATTCCTTACGAAAG
CGAAAGCCTGCAGAACGTTTATTTACAAGGTCAGCTGTGGCTAGGTGACGCTGTCCTTGGGTAGGACCTCCTTGGAGTCGTCCTCCTTGGCTAGGCAAACCTAACCATTCCTTACGAAAG
CGAAAGCCTGCAGAACGTTTATTTAGTAGGTCAGCTGCTCCTTGGTGTCGTCCTCTCAGGAGTCGCACTCGAAGGCATCGTCCTCTCAGGAGTCGCAAACCTAACCATTCCTTACGAAAG
CGAAAGCCTGCAGAACGTTTATTTACTAGGTCAGCGACTCCAAGGGTTCGTGCTCTCAGGAGTCGAGCTCTCAGGACTCGGAGTCGTTGGCAAGGCAAACCTAACCATTCCTTACGAAAG
CGAAAGCCTGCAGAACGTTTATTTATGTCGTCAGCGTCTCAGTCGAGACGTCCTCCAAGGGATCGGACTCCTAGGCTTCGGACTCCTAGGGTTCGCAAACCTAACCATTCCTTACGAAAG
CGAAAGCCTGCAGAACGTTTATTTAAGTCGTCAGCAGTGGTCTCGACACGAGAGGACACGTCGAGCTCTCTGTCGAGACGCACTCCTAGGGTTCGCAAACCTAACCATTCCTTACGAAAG
CGAAAGCCTGCAGAACGTTTATTTATCTCGTCAGCAGCTCAGAGGCATCGCATGGGTTCGCTACGACTGGGATCGCAACGTGAGGAGACGTCGAGCAAACCTAACCATTCCTTACGAAAG
CGAAAGCCTGCAGAACGTTTATTTAACTCGTCAGCAGTGGAGTCGCAACGTGAGGTGACGGAGAGTGCTCTGAGGGATCGGATGGGATCGTGGAGCAAACCTAACCATTCCTTACGAAAG
CGAAAGCCTGCAGAACGTTTATTTAGATCGTCAGCACTGGACTCGTGGAGCTTGGCTTCGGAGAGTCTGGTCTCGCTACGGTAGGGTACGTCCAGCAAACCTAACCATTCCTTACGAAAG
CGAAAGCCTGCAGAACGTTTATTTACATCGTCAGCCAAGGGTACGACCAGGTCTCCTAGGGAACGTCTGGTCTCGGTACGACAGGACACGCTGAGCAAACCTAACCATTCCTTACGAAAG
CGAAAGCCTGCAGAACGTTTATTTAGTTCGTCAGCACCACTGTGGCTAGGGTGTCCTTGGGATCGCTCTCTCTCGAGGAGGAGTCCTTGGGTTCGCAAACCTAACCATTCCTTACGAAAG
CGAAAGCCTGCAGAACGTTTATTTACTTCGTCAGCGTACATGCTAAGAGTTGTCAACGAATCGTATGCAGCTCTGCTAGACTCTCCTAGGACACGCAAACCTAACCATTCCTTACGAAAG
CGAAAGCCTGCAGAACGTTTATTTATGACGTCAGCTGGAACTCTATGACTTGTCAGTCAAACAGTTCAGAGTGAAGTCTAAGACAAGGTACTTGTCAAACCTAACCATTCCTTACGAAAG
CGAAAGCCTGCAGAACGTTTATTTAAGACGTCAGCTCCTCTGAGGTCACGGTAGATCACAGTGTACTTCAACCAACACTACTACAACTGTAGGATCAAACCTAACCATTCCTTACGAAAG
CGAAAGCCTGCAGAACGTTTATTTATCACGTCAGCCAGTGCATGAAGTCACTGTCTGTGGCAAGGTGTGGTCAGGACACGGTTGGGATGGTCACGCAAACCTAACCATTCCTTACGAAAG
CGAAAGCCTGCAGAACGTTTATTTAACACGTCAGCTGTGCTGTGCCTTGCCATCCACCACAGGTCCTCTCTGTCGAGACGACTCCACCACAGGTCCAAACCTAACCATTCCTTACGAAAG
CGAAAGCCTGCAGAACGTTTATTTAGAACGTCAGCACACGAGCAGCTCAGCAAGGACACGCTGAGCATCGCTACGGTGAGACGTCTCTGGACAGGCAAACCTAACCATTCCTTACGAAAG
CGAAAGCCTGCAGAACGTTTATTTACAACGTCAGCACGACTGCACCTGTCGAGACTCCACCAGTCACCACCAGTCCTTGGTCTCGCTACGCACAGCAAACCTAACCATTCCTTACGAAAG
CGAAAGCCTGCAGAACGTTTATTTAGTACGTCAGCCTGACTCCACGTCACACGACCAGACGTGACTGGTCAGGTCACCTCACACCACACCAGGACCAAACCTAACCATTCCTTACGAAAG
CGAAAGCCTGCAGAACGTTTATTTACTACGTCAGCCTGACGAGTCTCGTCTGACCCAGACACGACCTGACCTCACCTCACCTGACCTCACGTCACCAAACCTAACCATTCCTTACGAAAG
CGAAAGCCTGCAGAACGTTTATTTATGGAGTCAGCTGTGCCATGCCTTGCCAGTCTCCTCACCTCCTGACCAGTCGAGTCGAGACGTCACGTCACCAAACCTAACCATTCCTTACGAAAG
CGAAAGCCTGCAGAACGTTTATTTAAGGAGTCAGCGTCACTGCTCCTCTCTGAGCCATCCCAAGCTCACCCAGACTCGACAGACCTCGACCAAGCCAAACCTAACCATTCCTTACGAAAG
CGAAAGCCTGCAGAACGTTTATTTATCGAGTCAGCCACTGCAAGATCCAACTGAGCAGTGACAGAAGAGCTCTCCGTGACGTTGGTCTCGGAACGCAAACCTAACCATTCCTTACGAAAG
CGAAAGCCTGCAGAACGTTTATTTAACGAGTCAGCCATGACAGAAGACTAGAGTGACACAAGCAATCTCAGTCAAGAAGTACTCAGTCAATCTGTCAAACCTAACCATTCCTTACGAAAG
CGAAAGCCTGCAGAACGTTTATTTAGAGAGTCAGCTGTCGAGACGGTGAGGAGACGACTCTGAGGCTCAGGTTGACATCAGACTCCTACGGACAGCAAACCTAACCATTCCTTACGAAAG
CGAAAGCCTGCAGAACGTTTATTTACAGAGTCAGCTCGACTGGTCGTGTCGTACCGACACTCGTCGAGTCGATGGTCAGGTCACCTCCACTGGTCCAAACCTAACCATTCCTTACGAAAG
CGAAAGCCTGCAGAACGTTTATTTAGTGAGTCAGCCAGACCACACGAGTCGAGACGACACACGTCAGGACACCACTCGTCTCGACGACACACGTCCAAACCTAACCATTCCTTACGAAAG
CGAAAGCCTGCAGAACGTTTATTTACTGAGTCAGCCAGACCTCACGTGTCTCCACGAGTCACCTCCTCACCTGTCGTCTCAGCACAGGTCTGCTCCAAACCTAACCATTCCTTACGAAAG
CGAAAGCCTGCAGAACGTTTATTTATGCAGTCAGCCTGTCCTTGGCAAGGGTCACGTCTCGATGGGACACTCCTCTGTGGCTCACCACTCACTGGCAAACCTAACCATTCCTTACGAAAG
CGAAAGCCTGCAGAACGTTTATTTAAGCAGTCAGCCTGTCGATGGGAAGGGTGTCGATGGTCAGGAGCTCGTTGGGTAGGACGTCAGTGGCTTGGCAAACCTAACCATTCCTTACGAAAG
CGAAAGCCTGCAGAACGTTTATTTATCCAGTCAGCGTCTCCAAGGGTTCGCACTCCAAGGGATCGCTCTCCTAGGGTTCGGTGTCACTGGACAGGCAAACCTAACCATTCCTTACGAAAG
CGAAAGCCTGCAGAACGTTTATTTAACCAGTCAGCACCTCACAGGCTTCGAGCTCTCAGGACTCGCTGTCTGAGGAGTCGAGTGGTGTCGAGACGCAAACCTAACCATTCCTTACGAAAG
CGAAAGCCTGCAGAACGTTTATTTAGACAGTCAGCCTGTCAGAGGGATCGTGTGGTGTCGGAACGTCCTCTCAGGGTTCGCACTCGTAGGCTTCGCAAACCTAACCATTCCTTACGAAAG
CGAAAGCCTGCAGAACGTTTATTTACACAGTCAGCCATGGGTTCGCTACGCACTCCTAGGGTTCGACTGGGATCGCAACGTCCTCGAAGGACTCGCAAACCTAACCATTCCTTACGAAAG
CGAAAGCCTGCAGAACGTTTATTTAGTCAGTCAGCGTCTCCTAGGTGACGGTGTCTGAGGCTAGGGATGGCATCGGTACGACCTCCAAGGGATCGCAAACCTAACCATTCCTTACGAAAG
CGAAAGCCTGCAGAACGTTTATTTACTCAGTCAGCCACTCGTAGGCTTCGAGCTCACAGGTCTCGACCTCGAAGGCATCGCAGTCCTTGGGTAGGCAAACCTAACCATTCCTTACGAAAG
CGAAAGCCTGCAGAACGTTTATTTATGGTGTCAGCTCTGGACTCGGAACGAGTGGACTCGTCACGTGTGGAGTCGTCACGGTCTCTGTCGCTTCGCAAACCTAACCATTCCTTACGAAAG
CGAAAGCCTGCAGAACGTTTATTTAAGGTGTCAGCGTTGGGTTCGTCGAGGATGGCATCGGTACGCACTCCAAGGAGACGTCCTCACAGGGATCGCAAACCTAACCATTCCTTACGAAAG
CGAAAGCCTGCAGAACGTTTATTTATCGTGTCAGCCTTGGCTTCGACGAGAGTGGTCTCGACACGGAAGGGAACGTGCAGTGAGGAGACGTCGAGCAAACCTAACCATTCCTTACGAAAG
CGAAAGCCTGCAGAACGTTTATTTAACGTGTCAGCGACTCGAAGGTGACGACCTCGAAGGCATCGCTCTCCTAGGACACGACCTCGAAGGCATCGCAAACCTAACCATTCCTTACGAAAG
CGAAAGCCTGCAGAACGTTTATTTAGAGTGTCAGCTCCTCTCAGGGTTCGGAGTCCATGGGTAGGACCTCACAGGCTTCGAGCTCTCAGGACTCGCAAACCTAACCATTCCTTACGAAAG
CGAAAGCCTGCAGAACGTTTATTTACAGTGTCAGCGAAGGCTACGGTGAGGACTCGTAGGCATCGTCTGGCATCGGAACGCAGTCCTTGGGTAGGCAAACCTAACCATTCCTTACGAAAG
CGAAAGCCTGCAGAACGTTTATTTAGTGTGTCAGCTGCTCTCAGGAGTCGTCGTCTCTGGAGAGGTGAGGACACGTCGAGTCCTCGAAGGACTCGCAAACCTAACCATTCCTTACGAAAG
CGAAAGCCTGCAGAACGTTTATTTACTGTGTCAGCGTGTCGTTGGCAAGGAGGTCGTCTCGTTGGTGGTCTCTGGAGAGGGTCACGTCTCCATGGCAAACCTAACCATTCCTTACGAAAG
CGAAAGCCTGCAGAACGTTTATTTATGCTGTCAGCTGGTCTGTGGCTTGGACGTCTGTGGTGAGGGTGTCGTTGGCAAGGTCGTCCTCTCCTTGGCAAACCTAACCATTCCTTACGAAAG
CGAAAGCCTGCAGAACGTTTATTTAAGCTGTCAGCCTGACAGCTCTGTGGACCACCACTCGATGGCTCACAGTGGTGAGGACGTCACTGGTCAGGCAAACCTAACCATTCCTTACGAAAG
CGAAAGCCTGCAGAACGTTTATTTATCCTGTCAGCGTCTCAGTCGTGACGTCCTCCAAGGGATCGCACACTGTGGCTTGGCTCACAGTGGTGAGGCAAACCTAACCATTCCTTACGAAAG
CGAAAGCCTGCAGAACGTTTATTTAACCTGTCAGCTGTGCTGTGCTGTGCTGTGCTGTGCTGTGCAGTGGCTTCGCAACGGACTCGATCGTCACGCAAACCTAACCATTCCTTACGAAAG
CGAAAGCCTGCAGAACGTTTATTTAAGTGCACAGCACCTCCATGGGAAGGTCCTCGTTGGGAAGGACCTCCATGGGAAGGCACTCCTTGGGTAGGCAAACCTAACCATTCCTTACGAAAG
CGAAAGCCTGCAGAACGTTTATTTATCTGCACAGCGAGTCTGTGGGTTGGGAGTCTGTGGGTTGGCTGTCAGTGGTGAGGGTGTCTCTGGTGAGGCAAACCTAACCATTCCTTACGAAAG
CGAAAGCCTGCAGAACGTTTATTTAACTGCACAGCACCTCAGAGGCTAGGGTCTCGAAGGTCTCGAGCTCCATGGACAGGTGCTCGTTGGGAAGGCAAACCTAACCATTCCTTACGAAAG
CGAAAGCCTGCAGAACGTTTATTTAGATGCACAGCGTCTCGAAGGTCTCGGACTCGAAGGTCTCGGACTCTCAGGTGTCGCACTCCAAGGACTCGCAAACCTAACCATTCCTTACGAAAG
CGAAAGCCTGCAGAACGTTTATTTACATGCACAGCGACTCTCAGGTGTCGTGCTCTGAGGGTAGGAGTGGCTAGGCATCGTCTGGTCTCGTGACGCAAACCTAACCATTCCTTACGAAAG
CGAAAGCCTGCAGAACGTTTATTTAGTTGCACAGCGTCTCTCAGGTGTCGTGTGGGTAGGGATCGCACTCACAGGAGTCGACCTCAGAGGCTAGGCAAACCTAACCATTCCTTACGAAAG
CGAAAGCCTGCAGAACGTTTATTTACTTGCACAGCCACTCCTTGGGTAGGCAGTCAGTGGCTTGGTGCTCGATGGTCAGGGACTCTGAGGGTAGGCAAACCTAACCATTCCTTACGAAAG
CGAAAGCCTGCAGAACGTTTATTTATGAGCACAGCAGCTCACTGGTCAGGACCTCCATGGGAAGGTGTGGTCAGGAGTCGGTGTCTCTGGTGAGGCAAACCTAACCATTCCTTACGAAAG
CGAAAGCCTGCAGAACGTTTATTTAAGAGCACAGCTCTGGCAAGGCATCGGATGGTGTCGGTTCGGTGTCAGTGGAGAGGGTGTCTCTGGTGAGGCAAACCTAACCATTCCTTACGAAAG
CGAAAGCCTGCAGAACGTTTATTTATCAGCACAGCTCTGGGTAGGTGACGGACTCAGAGGAGTCGACTGGGTAGGGTTCGGTCTCAGAGGAGTCGCAAACCTAACCATTCCTTACGAAAG
CGAAAGCCTGCAGAACGTTTATTTAACAGCACAGCGTCTCGAAGGTGACGCTTCGGTGAGCTCAGCTTGGACTCGCAACGGATCGTGGAGTCCAGCAAACCTAACCATTCCTTACGAAAG
CGAAAGCCTGCAGAACGTTTATTTAGAAGCACAGCGATGGTCTCGGTACGGACTCTCAGGGTTCGAGCTCCTTGGACTCGGATGGTCTCGGTACGCAAACCTAACCATTCCTTACGAAAG
CGAAAGCCTGCAGAACGTTTATTTACAAGCACAGCTGTGGTGTCGCTTCGGAGTCGATGGACAGGTGTGGCAAGGCATCGCACTCTCAGGTCTCGCAAACCTAACCATTCCTTACGAAAG
CGAAAGCCTGCAGAACGTTTATTTAGTAGCACAGCTGTGGTGTCGCTTCGACCTCACAGGTCTCGTCTGGTCTCGAGACGTGCTCTGAGGCTAGGCAAACCTAACCATTCCTTACGAAAG
CGAAAGCCTGCAGAACGTTTATTTACTAGCACAGCCTGTCAGAGGTGTCGACCTCCAAGGGATCGTGCTCTCAGGAGTCGGTGTCTGAGGCTAGGCAAACCTAACCATTCCTTACGAAAG
CGAAAGCCTGCAGAACGTTTATTTATGTCCACAGCACCTCGTAGGCATCGTCCTCCAAGGGATCGAGCTCGAAGGACTCGCTCTCTCTCGAGACGCAAACCTAACCATTCCTTACGAAAG
CGAAAGCCTGCAGAACGTTTATTTAAGTCCACAGCAGCTCTCAGGACTCGTCTGGACTCGGAACGACCTCGAAGGCATCGCTGTCTGAGGAGTCGCAAACCTAACCATTCCTTACGAAAG
CGAAAGCCTGCAGAACGTTTATTTATCTCCACAGCGTGTCGTTGGTCTCGAGTGGAGTCGCAACGGACTCCAAGGGTTCGGTCTCCTAGGTGACGCAAACCTAACCATTCCTTACGAAAG
CGAAAGCCTGCAGAACGTTTATTTAACTCCACAGCGAGTCGATGGAGTCGGACACGACTCAGAGGTGGTCTGTGGGAAGGTGCTCTGAGGGATCGCAAACCTAACCATTCCTTACGAAAG
CGAAAGCCTGCAGAACGTTTATTTAGATCCACAGCTCCTCTCAGGCTTCGTCGTCTCTGGCTAGGTGCTCTGAGGCATCGCTGTCCTTGGGATCGCAAACCTAACCATTCCTTACGAAAG
CGAAAGCCTGCAGAACGTTTATTTACATCCACAGCCTGTCCTTGGACTCGACGTCACTGGCTAGGAGCTCAGAGGCATCGTCGTCTCTGGGTAGGCAAACCTAACCATTCCTTACGAAAG
CGAAAGCCTGCAGAACGTTTATTTAGTTCCACAGCCTCACTGTGGAGAGGAGCTCTCAGGACTCGTCGTCTCTGGGTAGGCAGTCCATGGAGTCGCAAACCTAACCATTCCTTACGAAAG
CGAAAGCCTGCAGAACGTTTATTTACTTCCACAGCGAGTCGTTGGCAAGGCACTCCTAGGGTTCGTCGTCACTGGGAAGGGACTCCAAGGGTTCGCAAACCTAACCATTCCTTACGAAAG
CGAAAGCCTGCAGAACGTTTATTTATGACCACAGCGATGGGTTCGCAACGGACTCGTAGGCATCGACCTCCAAGGGATCGACCTCCAAGGGATCGCAAACCTAACCATTCCTTACGAAAG
CGAAAGCCTGCAGAACGTTTATTTAAGACCACAGCTCGTCGATGGACAGGTGTGGTCTCGAGACGACTGGCATCGGAACGTGAGGTCACGAGGAGCAAACCTAACCATTCCTTACGAAAG
CGAAAGCCTGCAGAACGTTTATTTATCACCACAGCGTGTCTGAGGCTAGGTGCTCTCAGGAGTCGGACACGTCTCCATGGAGCTCACAGGTCTCGCAAACCTAACCATTCCTTACGAAAG
CGAAAGCCTGCAGAACGTTTATTTAACACCACAGCCAGTCCTTGGGTAGGTCGTCGATGGACAGGACCTCCAAGGGATCGGTGTCTGAGGCTAGGCAAACCTAACCATTCCTTACGAAAG
CGAAAGCCTGCAGAACGTTTATTTAGAACCACAGCCACTCCTAGGGTTCGACGTCCATGGGAAGGCAGTCCTTGGGTAGGAGGTCACTGGTCAGGCAAACCTAACCATTCCTTACGAAAG
CGAAAGCCTGCAGAACGTTTATTTACAACCACAGCCTGTCAGTGGTCTCGCAGTCAGAGGGATCGGTTGGGTTGGTGACGGTGTCAGAGGAGTCGCAAACCTAACCATTCCTTACGAAAG
CGAAAGCCTGCAGAACGTTTATTTAGTACCACAGCTGGTGGAACAGAGTAGTAGGGTGTGCTAGAGAACGAGCTGTGAGATGTGCCATCCGAGACCAAACCTAACCATTCCTTACGAAAG
CGAAAGCCTGCAGAACGTTTATTTACTACCACAGCCTACGCATCAGTCTAACCTGGACAAGATCTACGAGCTTCAACCTAGTGTGGTGAATGAGTCAAACCTAACCATTCCTTACGAAAG
CGAAAGCCTGCAGAACGTTTATTTATGGACACAGCGTCAGCTACACTCTACTCAGTGTCACTGTAGTGTGTCCAACTAGTGTGTGCTACAGTTGTCAAACCTAACCATTCCTTACGAAAG
CGAAAGCCTGCAGAACGTTTATTTAAGGACACAGCGTACGGACTGCTTCAAGGTGGTTCATGCTATGCAGTCACAGTCTATCGAGTCTCAGTGTACAAACCTAACCATTCCTTACGAAAG
CGAAAGCCTGCAGAACGTTTATTTATCGACACAGCAGTGCGTTGCCATGCACTGGGATCGAGCAGCACACGTGTCACTGGCACAGCATGAAGGAACAAACCTAACCATTCCTTACGAAAG
CGAAAGCCTGCAGAACGTTTATTTAACGACACAGCACACCCTCACTGGTCGTTCGGACAGCTGTGACTCCGTACCACACCACGTCGTTGGCATCGCAAACCTAACCATTCCTTACGAAAG
CGAAAGCCTGCAGAACGTTTATTTAGAGACACAGCGTGTCGTTGGCAACGGTCACACTGGACAGGAGGACGAGTCAGTGGCTTCGCACAGTGCTGCAAACCTAACCATTCCTTACGAAAG
CGAAAGCCTGCAGAACGTTTATTTACAGACACAGCTCACGCACAGTCCTGCTTGCTCAGCAGACCGTACGCTCAGGACTGTGTGCTGTGCCAAGCCAAACCTAACCATTCCTTACGAAAG
CGAAAGCCTGCAGAACGTTTATTTAGTGACACAGCTGACGGTCAGTCCTGCTTCCTGGACGTCACGTAGGGAGAGTGGTGTCAGCAGTCCTGGACCAAACCTAACCATTCCTTACGAAAG
CGAAAGCCTGCAGAACGTTTATTTACTGACACAGCACCACACCTCTGAGGTGGACCACACACCTCAGTGGGATCGAGGAGCAACCTGCACGTGTCCAAACCTAACCATTCCTTACGAAAG
CGAAAGCCTGCAGAACGTTTATTTATGCACACAGCCTTGGGTAGGCTACGAGACCCTGACACGTCCTGTCCTCTCTGTCGACACCAGCACCAGTCCAAACCTAACCATTCCTTACGAAAG
CGAAAGCCTGCAGAACGTTTATTTAAGCACACAGCACTGGAGACGACCAGAGGTGACAGAAGCAAACCACCTCTCAGTCGCTAGGGAGAGGATGACAAACCTAACCATTCCTTACGAAAG
CGAAAGCCTGCAGAACGTTTATTTATCCACACAGCACGAGTCAGAGTGAAAGACGGTTGAAGGAACAACGTCCTGCTAGAAGGTGGATCAGTCAACAAACCTAACCATTCCTTACGAAAG
CGAAAGCCTGCAGAACGTTTATTTAACCACACAGCAGGAGCATCAAGCTACTACGCATCAACGTAGAACGGAAGAGTCAAAGTCGACTGACTACACAAACCTAACCATTCCTTACGAAAG
CGAAAGCCTGCAGAACGTTTATTTAGACACACAGCACACGTCAGAGTGAACAGAGAGACACTGTATGACGAGAGAAGCAAGTACGGATCATCGTACAAACCTAACCATTCCTTACGAAAG
CGAAAGCCTGCAGAACGTTTATTTACACACACAGCTGCAGGATCAAGCTATGCTGGTTCAACGTATGCAGTGACAGACTAGTCTGCAACAGTCTACAAACCTAACCATTCCTTACGAAAG
CGAAAGCCTGCAGAACGTTTATTTAGTCACACAGCGAAGGGTCAGACAGAGTGACTGTGGTGTCGCTGAGCAAGACTCAAGTCTCACACGTGGTGCAAACCTAACCATTCCTTACGAAAG
CGAAAGCCTGCAGAACGTTTATTTACTCACACAGCTGGACCTGTCCTTGGTGCTCACAGGACTCGGTCACTGAGGTGGAGTGCTCGTAGGAGACGCAAACCTAACCATTCCTTACGAAAG
CGAAAGCCTGCAGAACGTTTATTTATGGTCACAGCCAGTCCATGGGAAGGGAGTCTGTGGGAAGGCTGACAGCTCGATGGCAGTCGATGGCAAGGCAAACCTAACCATTCCTTACGAAAG
CGAAAGCCTGCAGAACGTTTATTTAAGGTCACAGCACGACGAGTCAGTGGACCACGACTCAGAGGGTCACCTCTCGAAGGGAGTCCATGGTCTCGCAAACCTAACCATTCCTTACGAAAG
CGAAAGCCTGCAGAACGTTTATTTATCGTCACAGCGTGTCCTTGGGATCGTCCTCACAGGTGACGGACACCACTCTCAGGAGGTCTCTGGCTAGGCAAACCTAACCATTCCTTACGAAAG
CGAAAGCCTGCAGAACGTTTATTTAACGTCACAGCCACACGTCTCACAGGGTCACCTCTCGAAGGACGTCGATGGAGTCGGTGTCCTTGGGATCGCAAACCTAACCATTCCTTACGAAAG
CGAAAGCCTGCAGAACGTTTATTTAGAGTCACAGCCTCACTGTGGCAAGGTCGTCACTGGTGTCGTCCACACCTCTGAGGCACACGTCTCACAGGCAAACCTAACCATTCCTTACGAAAG
CGAAAGCCTGCAGAACGTTTATTTACAGTCACAGCCTCACCTCTCGAAGGGTCACGTCTCTCAGGTGGTCTGTGGCAAGGCACACCACTCAGAGGCAAACCTAACCATTCCTTACGAAAG
CGAAAGCCTGCAGAACGTTTATTTAGTGTCACAGCTGGTCTGTGGCAAGGCTCACCTCTCACAGGCTCACCTCTCGAAGGGTCACGTCTCTCAGGCAAACCTAACCATTCCTTACGAAAG
CGAAAGCCTGCAGAACGTTTATTTACTGTCACAGCAGGTCAGTGGGTAGGTGGTCTGTGGGAAGGAGGTCAGTGGGTAGGTGGTCTGTGGGAAGGCAAACCTAACCATTCCTTACGAAAG
CGAAAGCCTGCAGAACGTTTATTTATGCTCACAGCCTCACCTCTCGAAGGCTCACCTCTCACAGGTGGTCTGTGGCAAGGCTCACCTCTCACAGGCAAACCTAACCATTCCTTACGAAAG
CGAAAGCCTGCAGAACGTTTATTTAAGCTCACAGCACGTCACTGGTGTCGGAGTCGATGGTGTCGTCGTCTCTGGCTAGGACGTCACTGGCTAGGCAAACCTAACCATTCCTTACGAAAG
CGAAAGCCTGCAGAACGTTTATTTATCCTCACAGCGTGTCGTTGGACTCGCTGTCCTTGGACTCGGAGTCGATGGAGTCGCAGTCCATGGAGTCGCAAACCTAACCATTCCTTACGAAAG
CGAAAGCCTGCAGAACGTTTATTTAACCTCACAGCTCCTCTCAGGCTTCGGACTCGAAGGTGACGAGCTCAGAGGGTTCGTCCTCTCAGGGTTCGCAAACCTAACCATTCCTTACGAAAG
CGAAAGCCTGCAGAACGTTTATTTAGACTCACAGCGAGTCGATGGAGTCGGTGTCGTTGGTCTCGTGCTCTGAGGCATCGTCCTCTCAGGGTTCGCAAACCTAACCATTCCTTACGAAAG
CGAAAGCCTGCAGAACGTTTATTTACACTCACAGCGTGTCGTTGGTCTCGCTGTCTGAGGAGTCGACGTCACTGGCTAGGCTGTCTGAGGAGTCGCAAACCTAACCATTCCTTACGAAAG
CGAAAGCCTGCAGAACGTTTATTTAGTCTCACAGCTCCTCTCAGGGTTCGTGCTCAGAGGTCTCGTCGTCTCTGGGTAGGGAGTCCATGGGTAGGCAAACCTAACCATTCCTTACGAAAG
CGAAAGCCTGCAGAACGTTTATTTACTCTCACAGCGATGGGATCGTGGAGAGCTCTCAGGACTCGTCAGGTCACGGTGAGCTCTCTGTCGAGACGCAAACCTAACCATTCCTTACGAAAG
CGAAAGCCTGCAGAACGTTTATTTATGTGGACAGCACCTCACAGGCTTCGTCGTCACTGGGAAGGCTGTCCTTGGACTCGAGGTCTCTGGACAGGCAAACCTAACCATTCCTTACGAAAG
CGAAAGCCTGCAGAACGTTTATTTAAGTGGACAGCCTGTCCTTGGACTCGACGTCGATGGCAAGGACGTCACTGGCTAGGTCGTCCATGGCAAGGCAAACCTAACCATTCCTTACGAAAG
CGAAAGCCTGCAGAACGTTTATTTATCTGGACAGCGACTCTCAGGGTTCGTCGTCACTGGGAAGGACCTCACAGGCTTCGTCGTCACTGGGAAGGCAAACCTAACCATTCCTTACGAAAG
CGAAAGCCTGCAGAACGTTTATTTAACTGGACAGCTCCTCGTTGGTCTCGGACTCACAGGGATCGAGCTCCTTGGACTCGCTGTCGTTGGCTAGGCAAACCTAACCATTCCTTACGAAAG
CGAAAGCCTGCAGAACGTTTATTTAGATGGACAGCCACTCAGAGGCATCGGACTCTGAGGTCTCGGACTCTGAGGGATCGGTCTCTCAGGGATCGCAAACCTAACCATTCCTTACGAAAG
CGAAAGCCTGCAGAACGTTTATTTACATGGACAGCACCTCACAGGCTTCGCTCTCTGTCGAGACGTCCTCTCAGGGTTCGGTCTCCTAGGTGACGCAAACCTAACCATTCCTTACGAAAG
CGAAAGCCTGCAGAACGTTTATTTAGTTGGACAGCCTTGGCTTCGACGAGGATGGCATCGGTACGTGTGGTGTCGGAACGTCTGGACTCGGAACGCAAACCTAACCATTCCTTACGAAAG
CGAAAGCCTGCAGAACGTTTATTTACTTGGACAGCACTGGACTCGCTACGAGCTCTCAGGACTCGAGAGGAGACGCAGAGCTCTCTGTCGAGACGCAAACCTAACCATTCCTTACGAAAG
CGAAAGCCTGCAGAACGTTTATTTATGAGGACAGCAGCTCAGAGGCATCGAGCTCTCAGGACTCGCACTCCAAGGAGACGCTGTCTGAGGAGTCGCAAACCTAACCATTCCTTACGAAAG
CGAAAGCCTGCAGAACGTTTATTTAAGAGGACAGCGACTCGAAGGAGACGTGCTCTGAGGGATCGACCTCACAGGTGACGGTGTCGTTGGTCTCGCAAACCTAACCATTCCTTACGAAAG
CGAAAGCCTGCAGAACGTTTATTTATCAGGACAGCGACTCGAAGGAGACGCACTCCAAGGAGACGACCTCACAGGTGACGTCCTCTCAGGGTTCGCAAACCTAACCATTCCTTACGAAAG
CGAAAGCCTGCAGAACGTTTATTTAACAGGACAGCTCTGGTCTCGCTACGCACTCCAAGGAGACGTCTGGTCTCGCTACGTGTGGTGTCGGAACGCAAACCTAACCATTCCTTACGAAAG
CGAAAGCCTGCAGAACGTTTATTTAGAAGGACAGCCTCTCCTAGGGAACGGAGTCGATGGTGTCGCTCTCCTAGGGAACGTGCTCTGAGGGATCGCAAACCTAACCATTCCTTACGAAAG
CGAAAGCCTGCAGAACGTTTATTTACAAGGACAGCCACTCACAGGCTTCGGACTCACAGGGATCGTCTGGGTAGGTCACGCTGTCACTGGCAAGGCAAACCTAACCATTCCTTACGAAAG
CGAAAGCCTGCAGAACGTTTATTTAGTAGGACAGCTCCTCTGAGGGATCGGAGTCACTGGGAAGGGTCTCGAAGGTGACGAGCTCTGAGGAGTCGCAAACCTAACCATTCCTTACGAAAG
CGAAAGCCTGCAGAACGTTTATTTACTAGGACAGCCAGTCCATGGAGTCGTCCTCACAGGGATCGACGTCACTGGCTAGGGTGTCCTTGGTGTCGCAAACCTAACCATTCCTTACGAAAG
CGAAAGCCTGCAGAACGTTTATTTATGTCGACAGCCTGTCAGAGGGATCGCACTCTGTCGTGACGAGCTCACAGGGTTCGTCCTCCAAGGCATCGCAAACCTAACCATTCCTTACGAAAG
CGAAAGCCTGCAGAACGTTTATTTAAGTCGACAGCTGTGGTGTCGGAACGACCTCGAAGGCATCGCTCTCTGTCGAGACGCACTCGTAGGCTTCGCAAACCTAACCATTCCTTACGAAAG
CGAAAGCCTGCAGAACGTTTATTTATCTCGACAGCAGTGGAGTCGCAACGGACTCGAAGGTGACGGACTCGAAGGTGACGCTCTCCTAGGACACGCAAACCTAACCATTCCTTACGAAAG
CGAAAGCCTGCAGAACGTTTATTTAACTCGACAGCGTCTCGTAGGACACGCACTCCAAGGTCACGAGTGGAGTCGGTACGACCTCACAGGCTTCGCAAACCTAACCATTCCTTACGAAAG
CGAAAGCCTGCAGAACGTTTATTTAGATCGACAGCACTGGTCTCGTCGAGGACTCGAAGGAGACGACTGGTCTCGTCGAGAGCTCAGAGGGTTCGCAAACCTAACCATTCCTTACGAAAG
CGAAAGCCTGCAGAACGTTTATTTACATCGACAGCACTGGACTCGCTACGAGAGGACACGGTGAGAGTGGAGTCGCAACGCATGGCATCGAGGAGCAAACCTAACCATTCCTTACGAAAG
CGAAAGCCTGCAGAACGTTTATTTAGTTCGACAGCCATCGAGGTGTCTGATGGTCAGAGGAGACGCAGTCTGAGGCATCGGTCTCAGTCGGTACGCAAACCTAACCATTCCTTACGAAAG
CGAAAGCCTGCAGAACGTTTATTTACTTCGACAGCTCAGACTCAAAGAGTGTTCAGTGTACAAGTTCAGAGACAAGATGTACAGATGCAACACTACAAACCTAACCATTCCTTACGAAAG
CGAAAGCCTGCAGAACGTTTATTTATGACGACAGCTCCAGGAAGAGAACAAGACATCCTAGTAGTGAACAAGTGTCTTCTTCACATCCTAAGTCTCAAACCTAACCATTCCTTACGAAAG
CGAAAGCCTGCAGAACGTTTATTTAAGACGACAGCCTCACTGCTCGACTCCTTGCCAACCACGACCTTGCTGTGCTGTGCACTCGGAACGTGGAGCAAACCTAACCATTCCTTACGAAAG
CGAAAGCCTGCAGAACGTTTATTTATCACGACAGCACCAGGACTGGTTCACTGTGCAAGACTACAACGTCGTTGGCATCGAGCACGTTGGGATCGCAAACCTAACCATTCCTTACGAAAG
CGAAAGCCTGCAGAACGTTTATTTAACACGACAGCCTACCTGCTCTGAGGTGTGCTGTGCTCAGCACGTGCTTGATGGAATGCAGACGTGCTTGACAAACCTAACCATTCCTTACGAAAG
CGAAAGCCTGCAGAACGTTTATTTAGAACGACAGCTGACGCAACGGAACGTCACGTCACGTCACGTGCTCACAGGTGTCGACACGGTACGACGAGCAAACCTAACCATTCCTTACGAAAG
CGAAAGCCTGCAGAACGTTTATTTACAACGACAGCCTTGGCATCGAGGAGCTTCCGTACCCTCACCTGTCTGTGGGTAGGCTCTCCATGGTGACGCAAACCTAACCATTCCTTACGAAAG
CGAAAGCCTGCAGAACGTTTATTTAGTACGACAGCACGTCACTGGAGAGGCTGACCTCACGTGTCGTTGGTGACGCTACGGAACCCAGACCTCACCAAACCTAACCATTCCTTACGAAAG
CGAAAGCCTGCAGAACGTTTATTTACTACGACAGCGTAGGTCACGGAGAGTGTGCGTTGCAGAGCCTTCCACGACAGCACACCACTCGTCCAGTCCAAACCTAACCATTCCTTACGAAAG
CGAAAGCCTGCAGAACGTTTATTTATGGAGACAGCCTAGAGACAATCCTATCTCGTGCAGCACAGTGTGAGATCACTACAGTAGCCTACCTCGACCAAACCTAACCATTCCTTACGAAAG
CGAAAGCCTGCAGAACGTTTATTTAAGGAGACAGCACACGCTGAGAGGTGTCTGCGAAGCCAACCAGTCAACCAACTGTACTGTCTGAGGCATCGCAAACCTAACCATTCCTTACGAAAG
CGAAAGCCTGCAGAACGTTTATTTATCGAGACAGCAGTGACAACAGAGAACACAGGATGATCACATGTGCTGTGCCTTGCCTTCCTCGACGTGTCCAAACCTAACCATTCCTTACGAAAG
CGAAAGCCTGCAGAACGTTTATTTAACGAGACAGCAGTCACTGTAACTGTTCTCATCGTACATGTGAGAACAAGTGTTCTCTACAAGTGTTGACTCAAACCTAACCATTCCTTACGAAAG
CGAAAGCCTGCAGAACGTTTATTTAGAGAGACAGCTGCACGAGTCGTCTCGAAGGTGTCGACACGACAGGACGAGCTCAGCATCGGTGAGACGTGCAAACCTAACCATTCCTTACGAAAG
CGAAAGCCTGCAGAACGTTTATTTACAGAGACAGCTCGACTGGTCGTGTCAGGACCTCACCAGTCGTCACGTCTCGATGGCACTCCAAGGACTCGCAAACCTAACCATTCCTTACGAAAG
CGAAAGCCTGCAGAACGTTTATTTAGTGAGACAGCGAGACGACACACGTCGTACCGTGACCACACGACACGTGTCCACTCTCGACGACACACGTCCAAACCTAACCATTCCTTACGAAAG
CGAAAGCCTGCAGAACGTTTATTTACTGAGACAGCAGGACACCACTCGTCGTACCTGCACCTCACTCGACTCCACAGGTCCAGACCACACGAGTCCAAACCTAACCATTCCTTACGAAAG
CGAAAGCCTGCAGAACGTTTATTTATGCAGACAGCTCCACTCCTCTGTGGGTGTCGTTGGGAAGGACACCAGCACCTCACTCGACTGGTCGTGTCCAAACCTAACCATTCCTTACGAAAG
CGAAAGCCTGCAGAACGTTTATTTAAGCAGACAGCTCCTCAGAGGTCTCGACGTCACTGGTCAGGCAGTCGATGGCAAGGGAGTCGATGGACAGGCAAACCTAACCATTCCTTACGAAAG
CGAAAGCCTGCAGAACGTTTATTTATCCAGACAGCTGTGGTGTCGGAACGCACTCGTAGGCTTCGCAGTCGTTGGCTAGGGTCTCCAAGGGTTCGCAAACCTAACCATTCCTTACGAAAG
CGAAAGCCTGCAGAACGTTTATTTAACCAGACAGCTCCTCACAGGTGACGCACTCCTAGGTCACGGTTGGTGACGACGAGTCCTCTCAGGGTTCGCAAACCTAACCATTCCTTACGAAAG
CGAAAGCCTGCAGAACGTTTATTTAGACAGACAGCTGTGGACTCGTGGAGACCTCGAAGGAGACGAGCTCTCAGGCTTCGACCTCCAAGGTGACGCAAACCTAACCATTCCTTACGAAAG
CGAAAGCCTGCAGAACGTTTATTTACACAGACAGCGAAGGGTACGAGCAGACTGGGTTCGGTACGTGAGGTCACGCAGAGCTCTCTCTCGTCACGCAAACCTAACCATTCCTTACGAAAG
CGAAAGCCTGCAGAACGTTTATTTAGTCAGACAGCTGAGGTCACGCAGAGACTGGGTTCGGTACGCAAGGCTACGTCCAGCATGGTGACGTGGAGCAAACCTAACCATTCCTTACGAAAG
CGAAAGCCTGCAGAACGTTTATTTACTCAGACAGCACTGGCATCGTGGAGCATGGTGACGTGGAGACTGGCATCGTGGAGTCTGGCATCGCAACGCAAACCTAACCATTCCTTACGAAAG
CGAAAGCCTGCAGAACGTTTATTTATGGTGACAGCACTGGCATCGTGGAGTCAGGCAACGCAGAGACTGGCATCGTGGAGAGAGGGAACGGAGAGCAAACCTAACCATTCCTTACGAAAG
CGAAAGCCTGCAGAACGTTTATTTAAGGTGACAGCGATGGCATCGTCGAGAGTGGACTCGGTACGGAAGGCAACGTCCAGCATGGCTTCGTCGAGCAAACCTAACCATTCCTTACGAAAG
CGAAAGCCTGCAGAACGTTTATTTATCGTGACAGCTGAGGAGACGGTGAGCTTGGAGACGGAGAGACTGGGATCGAGGAGTCTGGGATCGCTACGCAAACCTAACCATTCCTTACGAAAG
CGAAAGCCTGCAGAACGTTTATTTAACGTGACAGCTCTGGACTCGTGGAGCATGGCTTCGTCGAGAGAGGTCACGCTGAGAGAGGACACGGTGAGCAAACCTAACCATTCCTTACGAAAG
CGAAAGCCTGCAGAACGTTTATTTAGAGTGACAGCTCTGGACTCGTGGAGCTCTCAGTCGGAACGCTCTCTGTCGCAACGAGTGGACTCGGTACGCAAACCTAACCATTCCTTACGAAAG
CGAAAGCCTGCAGAACGTTTATTTACAGTGACAGCCTCTCCTTCGCAACGTGTCGGTGAGGACAGCTTGGCTACGCAGAGCAAGGACGAGAGCAGCAAACCTAACCATTCCTTACGAAAG
CGAAAGCCTGCAGAACGTTTATTTAGTGTGACAGCTGAGGGTACGGAGAGGTTGGAGACGTGGAGAGTGGAGACGCTACGGTAGGGAGAGTCCAGCAAACCTAACCATTCCTTACGAAAG
CGAAAGCCTGCAGAACGTTTATTTACTGTGACAGCTGCTCACAGGTCTCGACCTCCAAGGGATCGTGTGGGTTCGGAACGGACTCCTAGGGTTCGCAAACCTAACCATTCCTTACGAAAG
CGAAAGCCTGCAGAACGTTTATTTATGCTGACAGCTCTGGCATCGGAACGAGCTCACAGGTCTCGTCCTCCAAGGGATCGGACTCGTAGGCATCGCAAACCTAACCATTCCTTACGAAAG
CGAAAGCCTGCAGAACGTTTATTTAAGCTGACAGCTGCACACCTCTCTGGAGGACGAGTCACCTCAGGTCGATGGACAGGACCACCACTCGATGGCAAACCTAACCATTCCTTACGAAAG
CGAAAGCCTGCAGAACGTTTATTTATCCTGACAGCCTCTCTCTCGAGACGCACTCTGTCGCTTCGTGGTCACTGGTCAGGACCACGTCTCCATGGCAAACCTAACCATTCCTTACGAAAG
CGAAAGCCTGCAGAACGTTTATTTAACCTGACAGCTGTGCTGTGCTGTGCTGTGCTGTGCTGTGCTGTGGACTCGTCACGAGTGGGATCGACACGCAAACCTAACCATTCCTTACGAAAG
CGAAAGCCTGCAGAACGTTTATTTAAGTGCGAAGCCTGTCAGTGGTGAGGTCCTCGATGGACAGGTCCTCTCTGGAGAGGGTGTCTGTGGCTTGGCAAACCTAACCATTCCTTACGAAAG
CGAAAGCCTGCAGAACGTTTATTTATCTGCGAAGCTCGTCGACTCACTGGCAGTCAGTGGCTTGGTCGTCGACTCACTGGTGCTCTCTGGAGAGGCAAACCTAACCATTCCTTACGAAAG
CGAAAGCCTGCAGAACGTTTATTTAACTGCGAAGCCTCTCACAGGAGTCGTGCTCGTTGGGAAGGACCTCCTTGGCAAGGTGCTCGATGGTCAGGCAAACCTAACCATTCCTTACGAAAG
CGAAAGCCTGCAGAACGTTTATTTAGATGCGAAGCCTCTCCAAGGACTCGTCTGGTGTCGGTTCGACCTCAGAGGCTAGGTCCTCTGAGGGTAGGCAAACCTAACCATTCCTTACGAAAG
CGAAAGCCTGCAGAACGTTTATTTACATGCGAAGCAGTGGCTAGGCATCGAGTGGCTAGGCATCGTCTGGTGTCGGTTCGACCTCAGAGGCTAGGCAAACCTAACCATTCCTTACGAAAG
CGAAAGCCTGCAGAACGTTTATTTAGTTGCGAAGCCAGTCAGTGGCTTGGACCTCCTTGGCAAGGTCCTCGTTGGGAAGGAGTGGCTAGGCATCGCAAACCTAACCATTCCTTACGAAAG
CGAAAGCCTGCAGAACGTTTATTTACTTGCGAAGCCACTCCTTGGGTAGGTCCTCGATGGACAGGACCTCCATGGGAAGGCAGTCAGTGGCTTGGCAAACCTAACCATTCCTTACGAAAG
CGAAAGCCTGCAGAACGTTTATTTATGAGCGAAGCACTGGACAGGTCTCGTGTGGTCAGGAGTCGCACTCCTTGGGTAGGTGTGGTCAGGAGTCGCAAACCTAACCATTCCTTACGAAAG
CGAAAGCCTGCAGAACGTTTATTTAAGAGCGAAGCCTGTCTCTGGTCAGGTCCTCCATGGCAAGGAGAGGGATCGGAACGCTCTCTCAGGTCTCGCAAACCTAACCATTCCTTACGAAAG
CGAAAGCCTGCAGAACGTTTATTTATCAGCGAAGCCACTCAGAGGACTCGTCCTCGTTGGTGTCGGTGTCTGTGGTCAGGGACTCGTTGGTGTCGCAAACCTAACCATTCCTTACGAAAG
CGAAAGCCTGCAGAACGTTTATTTAACAGCGAAGCCACTCACAGGCTTCGACCTCAGAGGCATCGGTCTCTCAGGGTTCGCTGTCACTGGCTAGGCAAACCTAACCATTCCTTACGAAAG
CGAAAGCCTGCAGAACGTTTATTTAGAAGCGAAGCTCCTCCTTGGCATCGGTGTCGATGGTGTCGCTCTCCAAGGAGACGGTCTCGAAGGTGACGCAAACCTAACCATTCCTTACGAAAG
CGAAAGCCTGCAGAACGTTTATTTACAAGCGAAGCACCTCACAGGTCTCGACTGGACTCGTCACGTGTGGCAAGGCATCGAGTGGGTAGGGTTCGCAAACCTAACCATTCCTTACGAAAG
CGAAAGCCTGCAGAACGTTTATTTAGTAGCGAAGCCAGTCCATGGGAAGGACCTCACAGGTCTCGCTGTCCTTGGGTAGGTGTGGTGTCGCTTCGCAAACCTAACCATTCCTTACGAAAG
CGAAAGCCTGCAGAACGTTTATTTACTAGCGAAGCCTGTCAGAGGTGTCGTCGTCGATGGACAGGCAGTCCTTGGGTAGGGTGTCTGAGGCTAGGCAAACCTAACCATTCCTTACGAAAG
CGAAAGCCTGCAGAACGTTTATTTATGTCCGAAGCCTGTCTCAGGAGTCGCTGTCTCAGGAGTCGGTGTCAGAGGTGTCGAGGTCGATGGACAGGCAAACCTAACCATTCCTTACGAAAG
CGAAAGCCTGCAGAACGTTTATTTAAGTCCGAAGCCTGTCTGAGGAGTCGAGGTCTCTGGACAGGGTCTCCTAGGTGACGAGCTCTCAGGACTCGCAAACCTAACCATTCCTTACGAAAG
CGAAAGCCTGCAGAACGTTTATTTATCTCCGAAGCACGTCACTGGCTAGGGTCACGTCTCTCAGGCAGTCGTTGGCTAGGCAGTCGTTGGCTAGGCAAACCTAACCATTCCTTACGAAAG
CGAAAGCCTGCAGAACGTTTATTTAACTCCGAAGCCTCTCCTAGGGAACGACCTCACAGGTGACGGAGTCGATGGTGTCGCACACCACTCAGAGGCAAACCTAACCATTCCTTACGAAAG
CGAAAGCCTGCAGAACGTTTATTTAGATCCGAAGCCTCTCCTAGGGAACGTGTGGTGTCGCAACGGATGGGATCGAGGAGGTCTCGTAGGACACGCAAACCTAACCATTCCTTACGAAAG
CGAAAGCCTGCAGAACGTTTATTTACATCCGAAGCACCTCACAGGCTTCGCTGTCCTTGGACTCGAGCTCAGAGGCATCGCAGTCCATGGAGTCGCAAACCTAACCATTCCTTACGAAAG
CGAAAGCCTGCAGAACGTTTATTTAGTTCCGAAGCAGGTCTCTGGACAGGAGGTCTCTGGACAGGGTGTCGTTGGTCTCGGAGTCGATGGTGTCGCAAACCTAACCATTCCTTACGAAAG
CGAAAGCCTGCAGAACGTTTATTTACTTCCGAAGCACCACCACTCGATGGGTCACTGTGGCTTGGCTCACTGTGGAGAGGAGGTCTCTGGACAGGCAAACCTAACCATTCCTTACGAAAG
CGAAAGCCTGCAGAACGTTTATTTATGACCGAAGCGACTCGTAGGCATCGACCTCCAAGGGATCGCTCACAGTGGTGAGGTGGTCTCTGGAGAGGCAAACCTAACCATTCCTTACGAAAG
CGAAAGCCTGCAGAACGTTTATTTAAGACCGAAGCTCCTCGAAGGACTCGGTGTCTGAGGCTAGGTCGTCGATGGACAGGGTCTCTGTCGCTTCGCAAACCTAACCATTCCTTACGAAAG
CGAAAGCCTGCAGAACGTTTATTTATCACCGAAGCTCCTCGAAGGACTCGAGCTCACAGGTCTCGCACTCCTAGGGTTCGACGTCCATGGGAAGGCAAACCTAACCATTCCTTACGAAAG
CGAAAGCCTGCAGAACGTTTATTTAACACCGAAGCGATGGGTTCGCAACGAGCTCACAGGTCTCGCACTCCTAGGGTTCGCACTCCTAGGGTTCGCAAACCTAACCATTCCTTACGAAAG
CGAAAGCCTGCAGAACGTTTATTTAGAACCGAAGCGTGTCTGAGGCTAGGCTGTCAGAGGTGTCGTGTGGTCTCGAGACGGTGTCTGAGGCTAGGCAAACCTAACCATTCCTTACGAAAG
CGAAAGCCTGCAGAACGTTTATTTACAACCGAAGCACCAGAGAGAGAACAACGTCCATGGGTTCGGTGTCTGTCGGAACGTCAGGTCAGGGAACGCAAACCTAACCATTCCTTACGAAAG
CGAAAGCCTGCAGAACGTTTATTTAGTACCGAAGCTCCTGAGCAATGAGTTCCTGCACAACTTGTCTGAGGTAGATCCAAAGCAGAGTCAGAGAACAAACCTAACCATTCCTTACGAAAG
CGAAAGCCTGCAGAACGTTTATTTACTACCGAAGCTGGTGCTACATCCTAGTCAGACACACACTACTCAGCAGAAGTCTAACCAGGAACAGACTACAAACCTAACCATTCCTTACGAAAG
CGAAAGCCTGCAGAACGTTTATTTATGGACGAAGCACTCGACGAGTGAGACACTGTCCAAACAGTGACAGAGAGATGCAAAGCTGGTGAATGAGTCAAACCTAACCATTCCTTACGAAAG
CGAAAGCCTGCAGAACGTTTATTTAAGGACGAAGCCTCTCTGAGGTCTCGCATCCCAGACTCGTCTGGTCTCCTCTCCTCCAGTGACAGACTTCACAAACCTAACCATTCCTTACGAAAG
CGAAAGCCTGCAGAACGTTTATTTATCGACGAAGCTGAGAAGACATCCTATGACGGTGAGTGCTGGACTGCTTGACAACAAGCACACGTCCATGGCAAACCTAACCATTCCTTACGAAAG
CGAAAGCCTGCAGAACGTTTATTTAACGACGAAGCCTACGAGTGAGTACATCGTGCTAGAGTACAGTCTGTGACAGACTAAGCTGAGTCAACGAACAAACCTAACCATTCCTTACGAAAG
CGAAAGCCTGCAGAACGTTTATTTAGAGACGAAGCACCACCATCGTCGAGGACAGCTCTGGTAGAACAGGACGTGGTTGACTACGAGCTGCTTGACAAACCTAACCATTCCTTACGAAAG
CGAAAGCCTGCAGAACGTTTATTTACAGACGAAGCCACACTCCTCTCAGGGTAGGGTCAGAGCTGGACTCACTGGTCTCGGTACGGACTGCTTGACAAACCTAACCATTCCTTACGAAAG
CGAAAGCCTGCAGAACGTTTATTTAGTGACGAAGCCTGAGGATGAACTCATCAGGTCCAGCTGTGGAACGAGGTGTGTGATGTGGTCGAGCTCAGCAAACCTAACCATTCCTTACGAAAG
CGAAAGCCTGCAGAACGTTTATTTACTGACGAAGCCTAGGCACAGGTCTGCACACAGTGGTCTCGCAACGGTCTGGTAGATGGTCTCAGGTCACGCAAACCTAACCATTCCTTACGAAAG
CGAAAGCCTGCAGAACGTTTATTTATGCACGAAGCCTCTCCTTCGACCAGAGTGGGTTGGACACGCTCTCTCACGGTCAGTCCACGTGTCTGAGGCAAACCTAACCATTCCTTACGAAAG
CGAAAGCCTGCAGAACGTTTATTTAAGCACGAAGCAGACCGTCACCACTCTCCACTCTGGTGAGGAGGACTGTGGCATCGCAGACAGTGGTGAGGCAAACCTAACCATTCCTTACGAAAG
CGAAAGCCTGCAGAACGTTTATTTATCCACGAAGCCAGACAGGTCCACTCCATCGTGGTGGATGACACACTGCTCTGTGGCAGACAGCTCGATGGCAAACCTAACCATTCCTTACGAAAG
CGAAAGCCTGCAGAACGTTTATTTAACCACGAAGCTGTCGACGTGGATCAACCAGCATCACTCTACAGTCGAAGGTCGAGCTGAGTCAGAGACAACAAACCTAACCATTCCTTACGAAAG
CGAAAGCCTGCAGAACGTTTATTTAGACACGAAGCTCGAGTGTCATCGTATCGAGAGAGACTCAATGGAGTCAGACACAATGGAGTCAGAGAGTACAAACCTAACCATTCCTTACGAAAG
CGAAAGCCTGCAGAACGTTTATTTACACACGAAGCACAGGTGTGAAGGAACTCTCACGTGCTTCATCTCGACAGACAGAATCTCGTGAGAAGCAACAAACCTAACCATTCCTTACGAAAG
CGAAAGCCTGCAGAACGTTTATTTAGTCACGAAGCCTTGGCTCAGTGGAAGAACGTCTGAGACAAAGCTCGTGAGTCTCAACTCGCTCTGTGCAACAAACCTAACCATTCCTTACGAAAG
CGAAAGCCTGCAGAACGTTTATTTACTCACGAAGCAGCTGACACACTCTAAGAGGGTGAGAGTGAACCAGGAAGACACTATGACGTGCTGGAACACAAACCTAACCATTCCTTACGAAAG
CGAAAGCCTGCAGAACGTTTATTTATGGTCGAAGCCTCTCTCGAGTGGTGGTGACAGTGGACAGGAGCAGACAGAACGAAGTCACTGAGGAGACGCAAACCTAACCATTCCTTACGAAAG
CGAAAGCCTGCAGAACGTTTATTTAAGGTCGAAGCTCCACCACTCTCAGGTGCACACCTCTGAGGTCGACCAGTCTCTGGTCCACCACTCTCAGGCAAACCTAACCATTCCTTACGAAAG
CGAAAGCCTGCAGAACGTTTATTTATCGTCGAAGCCTGTCTCAGGCTTCGTGCTCACAGGTGACGGACTCCTAGGGAACGGTGTCAGAGGGTTCGCAAACCTAACCATTCCTTACGAAAG
CGAAAGCCTGCAGAACGTTTATTTAACGTCGAAGCCAGTCTGAGGCATCGGAGTCCTTGGGATCGCTCACTCTGGCTAGGACGTCGTTGGACTCGCAAACCTAACCATTCCTTACGAAAG
CGAAAGCCTGCAGAACGTTTATTTAGAGTCGAAGCGAGTCCTTGGGATCGGAGTCCTTGGGATCGGAGTCCTTGGGATCGAGGTCGATGGAGTCGCAAACCTAACCATTCCTTACGAAAG
CGAAAGCCTGCAGAACGTTTATTTACAGTCGAAGCTCCTCTCAGGCTTCGCAGTCCATGGTCTCGCTGTCCTTGGGATCGGAGTCGATGGAGTCGCAAACCTAACCATTCCTTACGAAAG
CGAAAGCCTGCAGAACGTTTATTTAGTGTCGAAGCCAGTCCATGGTCTCGACGTCACTGGTGTCGTCCTCTCAGGCTTCGCAGTCCATGGTCTCGCAAACCTAACCATTCCTTACGAAAG
CGAAAGCCTGCAGAACGTTTATTTACTGTCGAAGCTCCACTCCTCCTTGGGTCACGTCTCACAGGCACACCACTCTCAGGTGGTCTGTGGCAAGGCAAACCTAACCATTCCTTACGAAAG
CGAAAGCCTGCAGAACGTTTATTTATGCTCGAAGCGAGTCGATGGAGTCGAGGTCAGTGGGTAGGGTCACGTCTCACAGGTGGTCTGTGGCAAGGCAAACCTAACCATTCCTTACGAAAG
CGAAAGCCTGCAGAACGTTTATTTAAGCTCGAAGCCAGTCCATGGTCTCGAGCTCAGAGGGTTCGGAGTCGATGGAGTCGTGCTCTGAGGCATCGCAAACCTAACCATTCCTTACGAAAG
CGAAAGCCTGCAGAACGTTTATTTATCCTCGAAGCACCTCACAGGTGACGCACTCCAAGGTCACGTGCTCTGAGGCATCGACCTCACAGGTGACGCAAACCTAACCATTCCTTACGAAAG
CGAAAGCCTGCAGAACGTTTATTTAACCTCGAAGCTCCTCTCAGGCTTCGCACTCCAAGGTCACGGACTCGAAGGAGACGGTCTCGTAGGACACGCAAACCTAACCATTCCTTACGAAAG
CGAAAGCCTGCAGAACGTTTATTTAGACTCGAAGCGTGTCGTTGGACTCGAGCTCAGAGGGTTCGTGCTCTGAGGCATCGACCTCACAGGTGACGCAAACCTAACCATTCCTTACGAAAG
CGAAAGCCTGCAGAACGTTTATTTACACTCGAAGCCAGTCCTTGGTCTCGGTGTCTGAGGACTCGAGCTCACAGGGTTCGAGGTCACTGGGTAGGCAAACCTAACCATTCCTTACGAAAG
CGAAAGCCTGCAGAACGTTTATTTAGTCTCGAAGCGATGGGTTCGAGGAGAGTGGACTCGGTACGGTCTCTGTCGACACGTCCTCGAAGGCTTCGCAAACCTAACCATTCCTTACGAAAG
CGAAAGCCTGCAGAACGTTTATTTACTCTCGAAGCAGCTCACAGGGTTCGTGTGGTCTCGCAACGACCTCCAAGGTGACGGTTGGTGACGACGAGCAAACCTAACCATTCCTTACGAAAG
CGAAAGCCTGCAGAACGTTTATTTATGTGGGAAGCGAAGGGTACGAGCAGTGAGGTCACGCAGAGGATGGGTTCGAGGAGCACTCCTAGGTCACGCAAACCTAACCATTCCTTACGAAAG
CGAAAGCCTGCAGAACGTTTATTTAAGTGGGAAGCAGAGGCTTCGACGAGCATGGCATCGAGGAGAGAGGAGACGCAGAGAGTGGAGTCGCAACGCAAACCTAACCATTCCTTACGAAAG
CGAAAGCCTGCAGAACGTTTATTTATCTGGGAAGCACTGGAGTCGCAACGTGAGGGTTCGTCGAGCATGGACTCGCTACGTCAGGTGACGGAGAGCAAACCTAACCATTCCTTACGAAAG
CGAAAGCCTGCAGAACGTTTATTTAACTGGGAAGCCTCTCACAGGCTTCGTGTGGGAAGGTGACGTCTGGGTAGGTCACGGATGGTGTCGGAACGCAAACCTAACCATTCCTTACGAAAG
CGAAAGCCTGCAGAACGTTTATTTAGATGGGAAGCCACTCGTTGGACTCGGATGGCAAGGTCACGGTCTCCTTGGGATCGTGTGGGAAGGTGACGCAAACCTAACCATTCCTTACGAAAG
CGAAAGCCTGCAGAACGTTTATTTACATGGGAAGCGACTCGTAGGAGACGCTGTCAGAGGGATCGGACTCGTAGGAGACGTCCTCGAAGGCTTCGCAAACCTAACCATTCCTTACGAAAG
CGAAAGCCTGCAGAACGTTTATTTAGTTGGGAAGCCACTCCTAGGTCACGTGCTCTCAGGCATCGCACTCCTAGGTCACGCAGTCCTTGGTCTCGCAAACCTAACCATTCCTTACGAAAG
CGAAAGCCTGCAGAACGTTTATTTACTTGGGAAGCTGCTCTCAGGCATCGACCTCCAAGGTGACGTCCTCGAAGGCTTCGTCCTCGAAGGCTTCGCAAACCTAACCATTCCTTACGAAAG
CGAAAGCCTGCAGAACGTTTATTTATGAGGGAAGCCATGGCTTCGTCGAGCTCTCAGTCGGAACGGTCTCTGTCGACACGGACTCGTAGGAGACGCAAACCTAACCATTCCTTACGAAAG
CGAAAGCCTGCAGAACGTTTATTTAAGAGGGAAGCCTTGGTGACGCAGAGTGTGGAGTCGGTACGCTTGGTGACGCAGAGTCTGGACTCGTGGAGCAAACCTAACCATTCCTTACGAAAG
CGAAAGCCTGCAGAACGTTTATTTATCAGGGAAGCGTCTCCTAGGGAACGCTGTCTGAGGCATCGTGTGGAGTCGGTACGAGCTCTCAGGCTTCGCAAACCTAACCATTCCTTACGAAAG
CGAAAGCCTGCAGAACGTTTATTTAACAGGGAAGCGTTGGCTTCGGAGAGAGTGGTCTCGCTACGCATGGGTTCGACGAGGTCTCCTAGGGAACGCAAACCTAACCATTCCTTACGAAAG
CGAAAGCCTGCAGAACGTTTATTTAGAAGGGAAGCCATGGGTTCGACGAGGTTGGCTTCGGAGAGACTGGGATCGAGGAGTCTGGACTCGTGGAGCAAACCTAACCATTCCTTACGAAAG
CGAAAGCCTGCAGAACGTTTATTTACAAGGGAAGCCATGGACTCGCTACGCATGGACTCGCTACGGTTGGTCTCGGTACGGAAGGTGACGGAGAGCAAACCTAACCATTCCTTACGAAAG
CGAAAGCCTGCAGAACGTTTATTTAGTAGGGAAGCGATGGTCTCGGTACGGATGGTCTCGGTACGACTGGAGTCGCAACGCATGGACTCGCTACGCAAACCTAACCATTCCTTACGAAAG
CGAAAGCCTGCAGAACGTTTATTTACTAGGGAAGCCACTCCAAGGAGACGTGCTCTGAGGGATCGACTGGACTCGCTACGTCCTCTCAGGGTTCGCAAACCTAACCATTCCTTACGAAAG
CGAAAGCCTGCAGAACGTTTATTTATGTCGGAAGCAGTGGACTCGGTACGTGCTCTCAGGCATCGTCCTCGAAGGCTTCGAGCTCACAGGGTTCGCAAACCTAACCATTCCTTACGAAAG
CGAAAGCCTGCAGAACGTTTATTTAAGTCGGAAGCCTCTCCTAGGACACGGATGGGATCGTGGAGTCCTCTCAGGGTTCGAGTGGAGTCGCAACGCAAACCTAACCATTCCTTACGAAAG
CGAAAGCCTGCAGAACGTTTATTTATCTCGGAAGCAGTGGAGTCGGTACGTGTGGTGTCGCAACGGTTGGGTTCGACGAGCTCTCCTAGGACACGCAAACCTAACCATTCCTTACGAAAG
CGAAAGCCTGCAGAACGTTTATTTAACTCGGAAGCGTAGGCAACGCACAGCATGGGATCGGAGAGGATGGGATCGAGGAGTCTGGTCTCGCTACGCAAACCTAACCATTCCTTACGAAAG
CGAAAGCCTGCAGAACGTTTATTTAGATCGGAAGCGTTGGCATCGCAGAGACAGGTCACGTCCAGAGAGGTGACGTGCAGCAAGGGAACGGACAGCAAACCTAACCATTCCTTACGAAAG
CGAAAGCCTGCAGAACGTTTATTTACATCGGAAGCTGCTCAGAGGTCTCGGTTGGGTTCGTCGAGCTAGGCTACGACCAGCATGGCATCGAGGAGCAAACCTAACCATTCCTTACGAAAG
CGAAAGCCTGCAGAACGTTTATTTAGTTCGGAAGCCTTGAGTGAAACCTAAGCTGCTTCATCCAAGAAGGCTACGGACAGCTCACTCTGGCTAGGCAAACCTAACCATTCCTTACGAAAG
CGAAAGCCTGCAGAACGTTTATTTACTTCGGAAGCTGAGAGTGTACATCTAGAGAACGTATGTCTGATGAGTCAAACAGTGATGAACCAACTTGTCAAACCTAACCATTCCTTACGAAAG
CGAAAGCCTGCAGAACGTTTATTTATGACGGAAGCTCACCCACTCTCAGGCTCTCTCGAGTGGTGGTCAGCTTCACACAAGATCAACCTAAGTCTCAAACCTAACCATTCCTTACGAAAG
CGAAAGCCTGCAGAACGTTTATTTAAGACGGAAGCGTCACGAGTCACCTCCACACTGCTCGACTCACGACCAGTCGTGTCAGGACCAACCGAACCCAAACCTAACCATTCCTTACGAAAG
CGAAAGCCTGCAGAACGTTTATTTATCACGGAAGCCACAGGTCTGAGTCAGACAGGATGATCACAGTTGGACAGGTCACGTCGTCAGAGGTGACGCAAACCTAACCATTCCTTACGAAAG
CGAAAGCCTGCAGAACGTTTATTTAACACGGAAGCCTCTCCTTCGACCAGGATCGTCGAGCAGTGCACAGACAGAGTACACTAGATGGAATCCTACAAACCTAACCATTCCTTACGAAAG
CGAAAGCCTGCAGAACGTTTATTTAGAACGGAAGCCAACGTCCAGTCCTGACCTCACAGGAGTCGCATGGACTCGCAGAGGTGACGAGTCTGTGGCAAACCTAACCATTCCTTACGAAAG
CGAAAGCCTGCAGAACGTTTATTTACAACGGAAGCGTTGGCAACGCTACGTGCAGACCTGTCTGATGAGGCAGAGAGCAGTCCTCCAAGGCATCGCAAACCTAACCATTCCTTACGAAAG
CGAAAGCCTGCAGAACGTTTATTTAGTACGGAAGCGTGTCAGAGGTGTCGCACTCCTAGGGTTCGGATGGCATCGTGACGACGAGGTGTGACCTGCAAACCTAACCATTCCTTACGAAAG
CGAAAGCCTGCAGAACGTTTATTTACTACGGAAGCCTGACTGAGGTGACGTGGTGCATGAGATCACTACCTCCTCGATGGGTTCCAGCACAGGTCCAAACCTAACCATTCCTTACGAAAG
CGAAAGCCTGCAGAACGTTTATTTATGGAGGAAGCGAAGATGCAAGTTGTCTTCAGTGTACAAGTAGGAGAGTGATGACACAACATGCTAGAAGTCAAACCTAACCATTCCTTACGAAAG
CGAAAGCCTGCAGAACGTTTATTTAAGGAGGAAGCCTGAAACCTATCACTAGGAATCGTACTCTAAGAGATGCTATGACTCAACAGATGTACTCTCAAACCTAACCATTCCTTACGAAAG
CGAAAGCCTGCAGAACGTTTATTTATCGAGGAAGCGTGTGACAGACTGAAACGAGCACTGAGAGAACGAGAGCAGGTTGAACTCCGAACCGTGACCAAACCTAACCATTCCTTACGAAAG
CGAAAGCCTGCAGAACGTTTATTTAACGAGGAAGCGAAGAACCAATCAGTTGTCAGTGTATGAGTTGGAAACTGTGAGATACGAAGAAGTACACTCAAACCTAACCATTCCTTACGAAAG
CGAAAGCCTGCAGAACGTTTATTTAGAGAGGAAGCGAGTCCTTGGGATCGCACACACTGGGTAGGACACGTCGTGTGAGAACTCGCACAGCACTGCAAACCTAACCATTCCTTACGAAAG
CGAAAGCCTGCAGAACGTTTATTTACAGAGGAAGCTGGTCGTCTCGATGGGACACTCCTCTGTGGGACTCGAAGGTCTCGTCGTCTCTGGTGAGGCAAACCTAACCATTCCTTACGAAAG
CGAAAGCCTGCAGAACGTTTATTTAGTGAGGAAGCGAGACGACACACGTCGTGACGTCACCAGTCTGGACTCCACAGGTCACCACCAGTCGACTCCAAACCTAACCATTCCTTACGAAAG
CGAAAGCCTGCAGAACGTTTATTTACTGAGGAAGCTCCACGAGTCACCTCGTGACTGGTCCTGTCTCGACTCCACAGGTCTGGACTGCACCTCACCAAACCTAACCATTCCTTACGAAAG
CGAAAGCCTGCAGAACGTTTATTTATGCAGGAAGCGTGTCGTTGGGAAGGCTCACCTCTCCATGGCACACACCTCAGTGGCAGACACGTCAGCTCCAAACCTAACCATTCCTTACGAAAG
CGAAAGCCTGCAGAACGTTTATTTAAGCAGGAAGCACCTCGAAGGCATCGGTCTCCTAGGTGACGCACTCGTAGGCTTCGGACTCACAGGGATCGCAAACCTAACCATTCCTTACGAAAG
CGAAAGCCTGCAGAACGTTTATTTATCCAGGAAGCGATGGGTTCGAGGAGGATGGGATCGTGGAGAGTGGAGTCGCAACGTGCTCAGAGGTCTCGCAAACCTAACCATTCCTTACGAAAG
CGAAAGCCTGCAGAACGTTTATTTAACCAGGAAGCGTTGGAGACGGTGAGCACTCGTAGGACACGCTTGGTGACGCAGAGACAGGCAACGTGCAGCAAACCTAACCATTCCTTACGAAAG
CGAAAGCCTGCAGAACGTTTATTTAGACAGGAAGCAGTGGGATCGACGAGAGTGGGATCGAGGAGCTCTCTCTCGCTACGTGCTCACAGGTGACGCAAACCTAACCATTCCTTACGAAAG
CGAAAGCCTGCAGAACGTTTATTTACACAGGAAGCTGTCGGAGAGCTCAGAGTCGCAGAGTGGTGGTAGGTCGAGCACAGGTAGGTCGAGCACAGCAAACCTAACCATTCCTTACGAAAG
CGAAAGCCTGCAGAACGTTTATTTAGTCAGGAAGCAGAGGCAACGTGCAGTGAGGGAACGCTGAGCTAGGACGAGGTCAGCTAGGACGAGGTCAGCAAACCTAACCATTCCTTACGAAAG
CGAAAGCCTGCAGAACGTTTATTTACTCAGGAAGCGTTGGTCACGCAGAGAGTGGCATCGTGGAGCATGGAGACGGAGAGTCTGGGTTCGAGGAGCAAACCTAACCATTCCTTACGAAAG
CGAAAGCCTGCAGAACGTTTATTTATGGTGGAAGCTGAGGGAACGCTGAGCTCTCACTCGGTACGTGAGGGAACGCTGAGTGTGGGATCGCTACGCAAACCTAACCATTCCTTACGAAAG
CGAAAGCCTGCAGAACGTTTATTTAAGGTGGAAGCCACTCTGTCGCAACGGATGGCTTCGGAGAGGTCTCAGTCGGTACGGTTGGAGACGGTGAGCAAACCTAACCATTCCTTACGAAAG
CGAAAGCCTGCAGAACGTTTATTTATCGTGGAAGCGAGTCCTTGGGATCGAGTGGGATCGAGGAGAGCTCGAAGGAGACGACTGGGTTCGACGAGCAAACCTAACCATTCCTTACGAAAG
CGAAAGCCTGCAGAACGTTTATTTAACGTGGAAGCTCGTCCATGGTCTCGGAGTCCTTGGGATCGAGGTCGATGGAGTCGTCCTCCAAGGTCACGCAAACCTAACCATTCCTTACGAAAG
CGAAAGCCTGCAGAACGTTTATTTAGAGTGGAAGCGAGTCCTTGGGATCGACCTCGTAGGACACGACGTCGTTGGACTCGCAGTCTGAGGCATCGCAAACCTAACCATTCCTTACGAAAG
CGAAAGCCTGCAGAACGTTTATTTACAGTGGAAGCGACACGTTGGGAAGGGTCACTGAGGGTAGGCACACCTTGGCAAGGGTGTCTGTCGGTTCGCAAACCTAACCATTCCTTACGAAAG
CGAAAGCCTGCAGAACGTTTATTTAGTGTGGAAGCTCGTCTCAGGTGTCGACCTCACTCGAGACGAGGTCACAGGAGTCGGAGTCGAAGGTCTCGCAAACCTAACCATTCCTTACGAAAG
CGAAAGCCTGCAGAACGTTTATTTACTGTGGAAGCTGGTCGTTGGGAAGGTGGTCGTTGGGAAGGGACACGATGGTCAGGCTGTCCAAGGACTCGCAAACCTAACCATTCCTTACGAAAG
CGAAAGCCTGCAGAACGTTTATTTATGCTGGAAGCAGCTCCTAGGCATCGTGTGGACTCGTCACGTGCTCGTAGGGATCGGTGTCGAAGGTCTCGCAAACCTAACCATTCCTTACGAAAG
CGAAAGCCTGCAGAACGTTTATTTAAGCTGGAAGCTGGTCGTTGGGAAGGAGGTCGATGGACAGGGACTCTCTCGTGACGTCCTCTGTCGGTTCGCAAACCTAACCATTCCTTACGAAAG
CGAAAGCCTGCAGAACGTTTATTTATCCTGGAAGCTGCTCTCAGGAGTCGGTCTCAGTCGTGACGACGTCGTTGGCAAGGGTGTCAGAGGTGTCGCAAACCTAACCATTCCTTACGAAAG
CGAAAGCCTGCAGAACGTTTATTTAACCTGGAAGCTGTGCTGTGCTGTGCTGTGCTGTGCTGTGCTCGTCGATGGACAGGCACTCCTAGGGTTCGCAAACCTAACCATTCCTTACGAAAG
CGAAAGCCTGCAGAACGTTTATTTAAGTGCCAAGCTCGTCGTCTCTCTGGGTCTCTCAGGGTAGGAGCTCCATGGAGAGGGTGTCTCTGGGTTGGCAAACCTAACCATTCCTTACGAAAG
CGAAAGCCTGCAGAACGTTTATTTATCTGCCAAGCTCGTCGTCTCTCTGGTGGTCGACTCTGTGGACGTCCTCTCACTGGTCGTCGTCTCTCTGGCAAACCTAACCATTCCTTACGAAAG
CGAAAGCCTGCAGAACGTTTATTTAACTGCCAAGCAGCTCCATGGAGAGGTCCTCGTTGGTCAGGTGGTCGACTCTGTGGTCCTCGTTGGTCAGGCAAACCTAACCATTCCTTACGAAAG
CGAAAGCCTGCAGAACGTTTATTTAGATGCCAAGCCTGTCACTGGCTTGGACCTCCTTGGACAGGGTCTCTCAGGGTAGGACCTCCTTGGACAGGCAAACCTAACCATTCCTTACGAAAG
CGAAAGCCTGCAGAACGTTTATTTACATGCCAAGCGACTCTGAGGGAAGGTGTGGGAAGGTGTCGTCCTCGTTGGTCAGGCTCTCACAGGCTAGGCAAACCTAACCATTCCTTACGAAAG
CGAAAGCCTGCAGAACGTTTATTTAGTTGCCAAGCAGCTCCATGGAGAGGACCTCCTTGGACAGGGACTCTGAGGGAAGGTGTGGGAAGGTGTCGCAAACCTAACCATTCCTTACGAAAG
CGAAAGCCTGCAGAACGTTTATTTACTTGCCAAGCGTGTCTCTGGGTTGGCTGTCACTGGCTTGGGTGTCTCTGGGTTGGCTGTCACTGGCTTGGCAAACCTAACCATTCCTTACGAAAG
CGAAAGCCTGCAGAACGTTTATTTATGAGCCAAGCGTCTCTCAGGGTAGGCTCTCACAGGCTAGGTCCTCGTTGGTCAGGACCTCCTTGGACAGGCAAACCTAACCATTCCTTACGAAAG
CGAAAGCCTGCAGAACGTTTATTTAAGAGCCAAGCTGTGGCAAGGCATCGACCTCTGAGGTGTCGACTGGTGTCGTGACGCTCTCGAAGGGATCGCAAACCTAACCATTCCTTACGAAAG
CGAAAGCCTGCAGAACGTTTATTTATCAGCCAAGCGTCTCACAGGACTCGCTCTCGAAGGGATCGCACTCTCAGGTCTCGTCCTCCTTGGCTAGGCAAACCTAACCATTCCTTACGAAAG
CGAAAGCCTGCAGAACGTTTATTTAACAGCCAAGCAGTGGGTAGGGTTCGTCAGGCTTCGCTACGTCTGGCTAGGCTTCGTGAGGCATCGCAACGCAAACCTAACCATTCCTTACGAAAG
CGAAAGCCTGCAGAACGTTTATTTAGAAGCCAAGCGTGTCACTGGACAGGACCTCTGAGGTGTCGGACTCAGAGGAGTCGGATGGAGTCGAGACGCAAACCTAACCATTCCTTACGAAAG
CGAAAGCCTGCAGAACGTTTATTTACAAGCCAAGCCTGTCGTTGGCTAGGTCCTCTGAGGGATCGCTGTCCATGGAGTCGACCTCAGAGGCATCGCAAACCTAACCATTCCTTACGAAAG
CGAAAGCCTGCAGAACGTTTATTTAGTAGCCAAGCGTCACTCCTCGATGGTCGTCGTCTCTGAGGGTCACCACTCGTTGGGACACACCTCGATGGCAAACCTAACCATTCCTTACGAAAG
CGAAAGCCTGCAGAACGTTTATTTACTAGCCAAGCTCGTCCACTCCATGGCACTCTGAGGTGTCGTCGTCCTCTCCTTGGGACTCAGAGGAGTCGCAAACCTAACCATTCCTTACGAAAG
CGAAAGCCTGCAGAACGTTTATTTATGTCCCAAGCAGGTCCACTCACTGGCTGTCACTGGAGAGGAGGTCCACTCACTGGCACTCTGAGGTGTCGCAAACCTAACCATTCCTTACGAAAG
CGAAAGCCTGCAGAACGTTTATTTAAGTCCCAAGCTCCTCACAGGGATCGACGTCGATGGCAAGGGACTCACAGGGATCGCAGTCGTTGGCTAGGCAAACCTAACCATTCCTTACGAAAG
CGAAAGCCTGCAGAACGTTTATTTATCTCCCAAGCCACTCGTAGGCTTCGGTGTCAGAGGAGTCGAGCTCTCAGGACTCGCAGTCGTTGGCTAGGCAAACCTAACCATTCCTTACGAAAG
CGAAAGCCTGCAGAACGTTTATTTAACTCCCAAGCCTGTCTCAGGTCTCGACCTCTGTCGTGACGTGTGGACTCGACACGCTGTCTCAGGTCTCGCAAACCTAACCATTCCTTACGAAAG
CGAAAGCCTGCAGAACGTTTATTTAGATCCCAAGCAGGTCGTTGGGTAGGTGCTCCAAGGCATCGGTCACACTGGACAGGGTCTCACTCGACACGCAAACCTAACCATTCCTTACGAAAG
CGAAAGCCTGCAGAACGTTTATTTACATCCCAAGCTCCTCTCAGGAGTCGGTCTCGTAGGCATCGCTGTCGATGGGAAGGACCTCTGAGGTGTCGCAAACCTAACCATTCCTTACGAAAG
CGAAAGCCTGCAGAACGTTTATTTAGTTCCCAAGCACCTCTCAGGACTCGGAGTCACTGGGAAGGGACTCGAAGGACTCGCACTCCAAGGGATCGCAAACCTAACCATTCCTTACGAAAG
CGAAAGCCTGCAGAACGTTTATTTACTTCCCAAGCACCTCACAGGCTTCGGACACGACTCTGAGGAGCTCTCAGGACTCGACCACGACTCCATGGCAAACCTAACCATTCCTTACGAAAG
CGAAAGCCTGCAGAACGTTTATTTATGACCCAAGCAGCTCACAGGGTTCGGAGTCGTTGGAGTCGTCCTCGAAGGCTTCGAGGTCACTGGGTAGGCAAACCTAACCATTCCTTACGAAAG
CGAAAGCCTGCAGAACGTTTATTTAAGACCCAAGCCACTCACAGGCTTCGTGTGGGAAGGTGACGCAGTCGTCTCGAAGGCATGGAGAGGACACGCAAACCTAACCATTCCTTACGAAAG
CGAAAGCCTGCAGAACGTTTATTTATCACCCAAGCGACACCTTGGACAGGCACACGAAGGCAAGGGACTCTCTCGTGACGTGGTCTGAGGGTAGGCAAACCTAACCATTCCTTACGAAAG
CGAAAGCCTGCAGAACGTTTATTTAACACCCAAGCGTCACTGAGGGTAGGTCGTCAGTCGTGTCGTGGTCCAAGGAGTCGGTCACAGTCGCAAGGCAAACCTAACCATTCCTTACGAAAG
CGAAAGCCTGCAGAACGTTTATTTAGAACCCAAGCTGCTCACAGGTGACGACTGGGATCGCTTCGCTGTCGTAGGGTTCGACGTCTCAGGGAAGGCAAACCTAACCATTCCTTACGAAAG
CGAAAGCCTGCAGAACGTTTATTTACAACCCAAGCCAGAGCAAGAAGCAATCGAGTCTGAAGACAGTCTCGTGAGTCGTGGTAGGGAACGTCGAGCAAACCTAACCATTCCTTACGAAAG
CGAAAGCCTGCAGAACGTTTATTTAGTACCCAAGCTCAGGAGGAGCTGTGCACAGGTTCAGACAACTAGGCTCAGTCTCAGAGAGAGTCATCGTACAAACCTAACCATTCCTTACGAAAG
CGAAAGCCTGCAGAACGTTTATTTACTACCCAAGCTGTGGAGACGACGAGACGAGAGTGAGAAGAGAAGGGTACGAGCAGTGGTGACTCACAACACAAACCTAACCATTCCTTACGAAAG
CGAAAGCCTGCAGAACGTTTATTTATGGACCAAGCCATGGAGACGGAGAGACTGGGAAGGGTTCGTCCTCGATCGTGGAGAGTGGGTTCGCAGAGCAAACCTAACCATTCCTTACGAAAG
CGAAAGCCTGCAGAACGTTTATTTAAGGACCAAGCGTTCGCAGTGTCAGACTACGGTCTGACTCACAGAGGACTGTCTCAAGTCGTGCAGGTCTGCAAACCTAACCATTCCTTACGAAAG
CGAAAGCCTGCAGAACGTTTATTTATCGACCAAGCCACAGAGTCAAGCAAAGTCGACGTGTCAGACTAGGGAGTGTCAGAAGTCGGAGTGTGAGACAAACCTAACCATTCCTTACGAAAG
CGAAAGCCTGCAGAACGTTTATTTAACGACCAAGCTGGTGACTCACAGTAAGGAGGTCTGCAACAACGTGTCTCAAGGTACAACGTCCTGCATCACAAACCTAACCATTCCTTACGAAAG
CGAAAGCCTGCAGAACGTTTATTTAGAGACCAAGCAGGTGGAGAAGAAGTAGACGAGAGACACAACACTGGTGAACAAGTACTCGAGCTGGAACACAAACCTAACCATTCCTTACGAAAG
CGAAAGCCTGCAGAACGTTTATTTACAGACCAAGCTGGTGACTCAGTCTACAGTGTCTCACTGTACTCAGTCTCACACTAAGGAGACCTGTGGAACAAACCTAACCATTCCTTACGAAAG
CGAAAGCCTGCAGAACGTTTATTTAGTGACCAAGCGAACGGTTGAAGCAAAGGTGGAACACACTATCGTGAGACACTCTAAGGTGCATCAAGCTACAAACCTAACCATTCCTTACGAAAG
CGAAAGCCTGCAGAACGTTTATTTACTGACCAAGCTGACGTCTGACTACACTAGGACCTGTCACAACACGGATGAGAGAACTCAGACACATCCTACAAACCTAACCATTCCTTACGAAAG
CGAAAGCCTGCAGAACGTTTATTTATGCACCAAGCCTACGGATGAGTACACTTCGACCTGAGACAAGCAGAGTCATCCAAGAACGGATGAAGGAACAAACCTAACCATTCCTTACGAAAG
CGAAAGCCTGCAGAACGTTTATTTAAGCACCAAGCTGTCGACCAGTGTGAGATGGGATCGCAGAGCTGAGTGTCAGTGAATCAGGTGGTGTCTGACAAACCTAACCATTCCTTACGAAAG
CGAAAGCCTGCAGAACGTTTATTTATCCACCAAGCCAGTCCTTGGTGACGACGTCGTTGGACAGGTGCTCAGAGGGAACGAGCTCACTGGCAAGGCAAACCTAACCATTCCTTACGAAAG
CGAAAGCCTGCAGAACGTTTATTTAACCACCAAGCAGCACAGCTCGTTGGTCGTCAGCTCCAAGGTGCACAGCTCGTTGGGTACCCACACGTGTCCAAACCTAACCATTCCTTACGAAAG
CGAAAGCCTGCAGAACGTTTATTTAGACACCAAGCCAACCAGCTCGATGGACAGGCTTGACAGAAGTTCCAGCACGTGTCTCTGGCAACGTGCTGCAAACCTAACCATTCCTTACGAAAG
CGAAAGCCTGCAGAACGTTTATTTACACACCAAGCACGAGTCTCAAGGTAGTGAGAGTCATGCTATGACGACCTGAGAGATGGAGGATCAACTGTCAAACCTAACCATTCCTTACGAAAG
CGAAAGCCTGCAGAACGTTTATTTAGTCACCAAGCAGTCGAGAGATCGTAAGAGGACGTGTGACACTTCGAGTCAACCTATGACGGTCTGTGGAACAAACCTAACCATTCCTTACGAAAG
CGAAAGCCTGCAGAACGTTTATTTACTCACCAAGCGTTGGTGTGATCCAAGTACGTCAGAACGTAAGAGGTGTGACTGAAACAGGCTGTGTGGAACAAACCTAACCATTCCTTACGAAAG
CGAAAGCCTGCAGAACGTTTATTTATGGTCCAAGCTGCAGGAACATGTGTTCGAGCTAGATCCTAGTTCGTGTCATCCTACTCAGACACAGATGTCAAACCTAACCATTCCTTACGAAAG
CGAAAGCCTGCAGAACGTTTATTTAAGGTCCAAGCGATCGTGCTGGTTCACACACTCTGGCTTCGCACTGGTGAACTTGTTGTCGGTGAGCTCTGCAAACCTAACCATTCCTTACGAAAG
CGAAAGCCTGCAGAACGTTTATTTATCGTCCAAGCACGACACCTCCTAGGCAGTCTCAGGTCTCGAGGTCCTAGGTGCAGACCACTGTGGCTAGGCAAACCTAACCATTCCTTACGAAAG
CGAAAGCCTGCAGAACGTTTATTTAACGTCCAAGCGTGTCGAAGGTGACGTCGTCCTTGGCTAGGCTCACGATGGACTCGTGGTCGTTGGGAAGGCAAACCTAACCATTCCTTACGAAAG
CGAAAGCCTGCAGAACGTTTATTTAGAGTCCAAGCCACACTGAGGTCTCGCACACAGTGGTCTCGTCCACACTGGCAAGGACGTCGTTGGACTCGCAAACCTAACCATTCCTTACGAAAG
CGAAAGCCTGCAGAACGTTTATTTACAGTCCAAGCCACACTGTGGCAAGGAGCACACTGGCTAGGAGGTCGATGGAGTCGACGACCTCTCTCAGGCAAACCTAACCATTCCTTACGAAAG
CGAAAGCCTGCAGAACGTTTATTTAGTGTCCAAGCGTCACTGTGGACAGGACGTCCTTGGTCTCGGTCACCTCTCGAAGGTCGTCTCAGGGTTCGCAAACCTAACCATTCCTTACGAAAG
CGAAAGCCTGCAGAACGTTTATTTACTGTCCAAGCCACACGACTCCATGGTGGTCGACTCTGAGGGACACGACTCTGAGGCACACCACTCAGAGGCAAACCTAACCATTCCTTACGAAAG
CGAAAGCCTGCAGAACGTTTATTTATGCTCCAAGCGTGTCTCTGGGAAGGCAGTCGTCTCTGAGGAGGTCTGTGGAGAGGCAGTCCTCTCAGAGGCAAACCTAACCATTCCTTACGAAAG
CGAAAGCCTGCAGAACGTTTATTTAAGCTCCAAGCCTCTCAGAGGTCACGGTCACTGCTCTCAGGTGCTCTCTGGACTCGGTCACTGCTCTCAGGCAAACCTAACCATTCCTTACGAAAG
CGAAAGCCTGCAGAACGTTTATTTATCCTCCAAGCCACTCTCAGGTGACGCACTCTCAGGTCACGTGCTCCATGGACTCGTCCTCGATGGCATCGCAAACCTAACCATTCCTTACGAAAG
CGAAAGCCTGCAGAACGTTTATTTAACCTCCAAGCTGTGGTGTCGGAACGAGTGGAGTCGGTACGGATGGGATCGTGGAGCTCTCGTAGGGTACGCAAACCTAACCATTCCTTACGAAAG
CGAAAGCCTGCAGAACGTTTATTTAGACTCCAAGCCAGTCCTTGGTCTCGGATGGCATCGTCGAGACCTCACAGGCTTCGGTCTCCTAGGGAACGCAAACCTAACCATTCCTTACGAAAG
CGAAAGCCTGCAGAACGTTTATTTACACTCCAAGCCATGGCATCGTCGAGGATGGGATCGAGGAGCTCTCGAAGGTCACGCATGGTCTCGTGGAGCAAACCTAACCATTCCTTACGAAAG
CGAAAGCCTGCAGAACGTTTATTTAGTCTCCAAGCAGCTCCTAGGACACGTGCTCGTAGGTCACGGTGTCAGAGGGTTCGTCCTCCAAGGTCACGCAAACCTAACCATTCCTTACGAAAG
CGAAAGCCTGCAGAACGTTTATTTACTCTCCAAGCCACTCGTAGGACACGGTCTCGTAGGACACGGTGTCAGAGGGTTCGAGTGGGATCGAGGAGCAAACCTAACCATTCCTTACGAAAG
CGAAAGCCTGCAGAACGTTTATTTATGTGGCAAGCTCCTCACTGGAGTCGTCTGGACAGGAGACGAGTGGGAAGGTCACGTGAGGACTCGAGGAGCAAACCTAACCATTCCTTACGAAAG
CGAAAGCCTGCAGAACGTTTATTTAAGTGGCAAGCAGCTCACAGGGTTCGCTCTCAGTCGGAACGTGCTCTCAGGCATCGTCTGGGATCGCTACGCAAACCTAACCATTCCTTACGAAAG
CGAAAGCCTGCAGAACGTTTATTTATCTGGCAAGCACCTCAGAGGCATCGTCCTCTGAGGGATCGTCCTCTCAGGGTTCGGACTCGAAGGTGACGCAAACCTAACCATTCCTTACGAAAG
CGAAAGCCTGCAGAACGTTTATTTAACTGGCAAGCCTCTCTGAGGCATCGTGTGGAGAGGGTTCGCACTCAGAGGCATCGGACTCTGAGGGATCGCAAACCTAACCATTCCTTACGAAAG
CGAAAGCCTGCAGAACGTTTATTTAGATGGCAAGCAGTGGAGAGGGTTCGCTTGGCTAGGGAACGCTCTCTGAGGCATCGGATGGGAAGGAGACGCAAACCTAACCATTCCTTACGAAAG
CGAAAGCCTGCAGAACGTTTATTTACATGGCAAGCTGTGGTGTCGCAACGGACTCGAAGGAGACGAGTGGAGTCGGTACGCACTCCAAGGTCACGCAAACCTAACCATTCCTTACGAAAG
CGAAAGCCTGCAGAACGTTTATTTAGTTGGCAAGCGTCTCGTAGGACACGTCCTCTCAGGCTTCGCTCTCCTAGGGAACGGTCTCGTAGGACACGCAAACCTAACCATTCCTTACGAAAG
CGAAAGCCTGCAGAACGTTTATTTACTTGGCAAGCCAGTCCATGGTCTCGACCTCACAGGTGACGTCCTCTCAGGCTTCGGAGTCGATGGAGTCGCAAACCTAACCATTCCTTACGAAAG
CGAAAGCCTGCAGAACGTTTATTTATGAGGCAAGCCTCTCCTAGGGAACGACTGGACTCGTGGAGCTGTCCTTGGGATCGGATGGGATCGAGGAGCAAACCTAACCATTCCTTACGAAAG
CGAAAGCCTGCAGAACGTTTATTTAAGAGGCAAGCACTGGACTCGTGGAGTCTGGTCTCGCTACGGATGGGATCGAGGAGCATGGCATCGTCGAGCAAACCTAACCATTCCTTACGAAAG
CGAAAGCCTGCAGAACGTTTATTTATCAGGCAAGCGTTGGGTTCGACGAGCTTGGCTTCGGAGAGCATGGCATCGTCGAGGATGGGATCGAGGAGCAAACCTAACCATTCCTTACGAAAG
CGAAAGCCTGCAGAACGTTTATTTAACAGGCAAGCCACTCCAAGGTCACGGATGGGATCGAGGAGTCTGGTCTCGCTACGTGAGGTGACGCAGAGCAAACCTAACCATTCCTTACGAAAG
CGAAAGCCTGCAGAACGTTTATTTAGAAGGCAAGCTGTGGTGTCGCAACGACTGGACTCGTGGAGCACTCCAAGGTCACGTCTGGTCTCGCTACGCAAACCTAACCATTCCTTACGAAAG
CGAAAGCCTGCAGAACGTTTATTTACAAGGCAAGCGTCTCTCTCGCAACGGACTCTGTCGACACGGTCTCTCTCGCAACGTGTGGGATCGCTACGCAAACCTAACCATTCCTTACGAAAG
CGAAAGCCTGCAGAACGTTTATTTAGTAGGCAAGCTGTGGAGTCGGTACGACTGGGATCGAGGAGTGTGGTCTCGCAACGCTCTCAGTCGGAACGCAAACCTAACCATTCCTTACGAAAG
CGAAAGCCTGCAGAACGTTTATTTACTAGGCAAGCTCCTCAGAGGAGACGAGTGGTGTCGTGGAGCACTCCAAGGTCACGCATGGCATCGTCGAGCAAACCTAACCATTCCTTACGAAAG
CGAAAGCCTGCAGAACGTTTATTTATGTCGCAAGCCACTCTCAGGTCACGGTCTCACAGGACACGACCTCTGAGGTGACGGTCTCACAGGACACGCAAACCTAACCATTCCTTACGAAAG
CGAAAGCCTGCAGAACGTTTATTTAAGTCGCAAGCTGTGGTGTCGTGGAGAGTGGAGTCGAGGAGCACTCCAAGGCAACGAGCTCAGAGGAGACGCAAACCTAACCATTCCTTACGAAAG
CGAAAGCCTGCAGAACGTTTATTTATCTCGCAAGCACCTCACAGGACACGGACTCGAAGGGAACGGTCTCGTAGGGTACGCTCTCCTAGGCTACGCAAACCTAACCATTCCTTACGAAAG
CGAAAGCCTGCAGAACGTTTATTTAACTCGCAAGCACTGGACTCGACGAGCATGGCATCGCAGAGGTCTCGTAGGGTACGTCTGGTCTCGTCGAGCAAACCTAACCATTCCTTACGAAAG
CGAAAGCCTGCAGAACGTTTATTTAGATCGCAAGCAGAGGAGACGAGCAGAGAGGAGACGAGCAGGTTGGGTTCGGTGAGGATGGGATCGGAGAGCAAACCTAACCATTCCTTACGAAAG
CGAAAGCCTGCAGAACGTTTATTTACATCGCAAGCAGCACGTCTCACTCGGTCACACTGGTGACGCATGGCATCGGTGAGACAGGACACGGACAGCAAACCTAACCATTCCTTACGAAAG
CGAAAGCCTGCAGAACGTTTATTTAGTTCGCAAGCTGAGATCCAACTTGTGTTGACTGAAAGTGTCTGAGCATGAGTACACAACGTGCTGTCTCACAAACCTAACCATTCCTTACGAAAG
CGAAAGCCTGCAGAACGTTTATTTACTTCGCAAGCAGCTGTCACACACAAGATGACAGAATGCTAGTTGAACCAACATGTTCAGAGTCAAGTTGTCAAACCTAACCATTCCTTACGAAAG
CGAAAGCCTGCAGAACGTTTATTTATGACGCAAGCTGGACTGCTCGTCTCGAAGCCAGACAGCACTCCACGTTGGAGTCGAGAGGGTGAGCTCAGCAAACCTAACCATTCCTTACGAAAG
CGAAAGCCTGCAGAACGTTTATTTAAGACGCAAGCCTCTCACTCGGTACGAGCACGTCTCGTTGGTCCACGTCTCAGAGGCTGACGACTCGATGGCAAACCTAACCATTCCTTACGAAAG
CGAAAGCCTGCAGAACGTTTATTTATCACGCAAGCCACTCAGTCGGAACGGATCGAGCAGAGGTGTGTGGGATCGCTACGAGCTCGTAGGGTTCGCAAACCTAACCATTCCTTACGAAAG
CGAAAGCCTGCAGAACGTTTATTTAACACGCAAGCGTCTCTCTCGCAACGCTTGGGAACGGAGAGTGAGGGAACGCTGAGTGACGCACAGCAGTGCAAACCTAACCATTCCTTACGAAAG
CGAAAGCCTGCAGAACGTTTATTTAGAACGCAAGCTCTCCGTGACAGGTCTGTCGCAGAGCACAGTCGTCGTTGGAGTCGCAACGTCGTGTCCTGCAAACCTAACCATTCCTTACGAAAG
CGAAAGCCTGCAGAACGTTTATTTACAACGCAAGCTGTGAAGTCAGTACATGCAGTGTGAGAAGATCTGCGATCCCATCCTGCTCAGTCGCAAGGCAAACCTAACCATTCCTTACGAAAG
CGAAAGCCTGCAGAACGTTTATTTAGTACGCAAGCAGCTGTCCAATCAGTAGTCGGTCTGTGGAAGAGAAAGTGTGAACTCTCAGCTAGAGACAACAAACCTAACCATTCCTTACGAAAG
CGAAAGCCTGCAGAACGTTTATTTACTACGCAAGCTCGAGACTGACAACACAGTCCAAGGAGCAGGATGAGTGTAGATCTTGACGCTCTGCTACACAAACCTAACCATTCCTTACGAAAG
CGAAAGCCTGCAGAACGTTTATTTATGGAGCAAGCAGAGAGAGAACTCTAAGGTGTCTCAGACAACACACGATGGGTACGAGTGCGTTCCAGGTCCAAACCTAACCATTCCTTACGAAAG
CGAAAGCCTGCAGAACGTTTATTTAAGGAGCAAGCACAGACTGAACATGTACACACAGTAACTCTCTACACAGTAAGTCTCAGAAAGCTATGACTCAAACCTAACCATTCCTTACGAAAG
CGAAAGCCTGCAGAACGTTTATTTATCGAGCAAGCCATCAGACTATGACTGAAGAACGTACTAGTCTTGAAGCAAGTTGTAGCAGAGAGAGTGAACAAACCTAACCATTCCTTACGAAAG
CGAAAGCCTGCAGAACGTTTATTTAACGAGCAAGCACCTGAGACAGACAAAGAGACTGAATCCTATGGAAGATGTGAACTTGGAAGATGTGAACTCAAACCTAACCATTCCTTACGAAAG
CGAAAGCCTGCAGAACGTTTATTTAGAGAGCAAGCTCTGGAGTCGTCACGGATGGTGTCGGAACGTGAGGGTACGTCCAGACACGGTCAGCACTGCAAACCTAACCATTCCTTACGAAAG
CGAAAGCCTGCAGAACGTTTATTTACAGAGCAAGCAGGACTGCACAGGTCAGCACTGGTCAGCTCCAGTCGACTCCATGGCAAGGGATCGCAACGCAAACCTAACCATTCCTTACGAAAG
CGAAAGCCTGCAGAACGTTTATTTAGTGAGCAAGCCTACCTGCACGACACTGGACAGCACCACACACGACACCACTCGTCACGACACCACTCGTCCAAACCTAACCATTCCTTACGAAAG
CGAAAGCCTGCAGAACGTTTATTTACTGAGCAAGCCAGACCTCACCTCACTCCACGAGTCGAGTCGAGACCACACTGGTCACCACGAGTCCTGTCCAAACCTAACCATTCCTTACGAAAG
CGAAAGCCTGCAGAACGTTTATTTATGCAGCAAGCCTGTCTCTGGTGTGGTGCTCACTGGTGTGGGTCACAGCTCCTGTCCTCACTCCTCTGCTCCAAACCTAACCATTCCTTACGAAAG
CGAAAGCCTGCAGAACGTTTATTTAAGCAGCAAGCGTGTCGATGGTCAGGAGCTCCATGGACAGGAGCTCCATGGACAGGCAGTCAGTGGCTTGGCAAACCTAACCATTCCTTACGAAAG
CGAAAGCCTGCAGAACGTTTATTTATCCAGCAAGCAGTGGGTAGGGTTCGCAGTCTCTGGTCAGGGTCTCACAGGACTCGCAGTCTCTGGTCAGGCAAACCTAACCATTCCTTACGAAAG
CGAAAGCCTGCAGAACGTTTATTTAACCAGCAAGCTGCTCCTTGGTGTCGTCCTCAGAGGTCTCGAGCTCAGAGGTGTCGTGCTCTGAGGCTAGGCAAACCTAACCATTCCTTACGAAAG
CGAAAGCCTGCAGAACGTTTATTTAGACAGCAAGCACGTCGATGGCAAGGTCTGGACTCGGAACGTGCTCAGAGGTCTCGCACTCGAAGGCATCGCAAACCTAACCATTCCTTACGAAAG
CGAAAGCCTGCAGAACGTTTATTTACACAGCAAGCGACTCACAGGGATCGGTAGGCAACGGTGAGCTGTCGTTGGCTAGGGTTGGCATCGGTACGCAAACCTAACCATTCCTTACGAAAG
CGAAAGCCTGCAGAACGTTTATTTAGTCAGCAAGCCATGGCATCGAGGAGAGTCGAGGAGCACAGTCTGGACTCGGAACGAGTCGAGGAGCACAGCAAACCTAACCATTCCTTACGAAAG
CGAAAGCCTGCAGAACGTTTATTTACTCAGCAAGCTCTGGACTCGTGGAGGATGGCATCGTCGAGTCTGGGATCGCTACGACAGGGAACGAGCAGCAAACCTAACCATTCCTTACGAAAG
CGAAAGCCTGCAGAACGTTTATTTATGGTGCAAGCACTGGGTTCGACGAGTGTGGACTCGTCGAGTCTGGCATCGTCGAGCTCTCTCTCGCTACGCAAACCTAACCATTCCTTACGAAAG
CGAAAGCCTGCAGAACGTTTATTTAAGGTGCAAGCTGAGGGAACGCTGAGTCTGGGTTCGAGGAGGATGGTGACGACGAGACTGGCTTCGTCGAGCAAACCTAACCATTCCTTACGAAAG
CGAAAGCCTGCAGAACGTTTATTTATCGTGCAAGCCTTGGAGACGGAGAGACTGGCATCGTGGAGTCAGGGAACGCTGAGGATGGGTTCGAGGAGCAAACCTAACCATTCCTTACGAAAG
CGAAAGCCTGCAGAACGTTTATTTAACGTGCAAGCGATGGGATCGTGGAGCACTCCAAGGAGACGCATGGCATCGAGGAGAGTGGAGTCGCAACGCAAACCTAACCATTCCTTACGAAAG
CGAAAGCCTGCAGAACGTTTATTTAGAGTGCAAGCACCTCAGAGGCATCGACCTCAGAGGCATCGAGTGGCTAGGACACGGACTCTCAGGGTTCGCAAACCTAACCATTCCTTACGAAAG
CGAAAGCCTGCAGAACGTTTATTTACAGTGCAAGCCAGTCACAGGAGTCGCTGTCCAAGGACTCGCTGTCCTAGGCATCGAGCACAGTGGCTTGGCAAACCTAACCATTCCTTACGAAAG
CGAAAGCCTGCAGAACGTTTATTTAGTGTGCAAGCTCCTCTGTCGGTTCGGTGTCGAAGGTCTCGTGCTCGTAGGGATCGCTCTCCATCGACACGCAAACCTAACCATTCCTTACGAAAG
CGAAAGCCTGCAGAACGTTTATTTACTGTGCAAGCTCGTCCATGGGAAGGCACTCTGTCGCTTCGGTGTCAGAGGTGTCGTCGTCCATGGGAAGGCAAACCTAACCATTCCTTACGAAAG
CGAAAGCCTGCAGAACGTTTATTTATGCTGCAAGCCTCACAGTGGTGAGGCAGTCCTTGGGTAGGACGTCCATGGGAAGGTCTGGGATCGACACGCAAACCTAACCATTCCTTACGAAAG
CGAAAGCCTGCAGAACGTTTATTTAAGCTGCAAGCCACACCACTCGATGGTCGTCCTCTCCTTGGCTCACCTCTCGTTGGACGTCTGTGGTGAGGCAAACCTAACCATTCCTTACGAAAG
CGAAAGCCTGCAGAACGTTTATTTATCCTGCAAGCTGCTCTGAGGCTAGGTCTGGCTAGGCTTCGACGTCACTGGTCAGGACCTCTGAGGTGTCGCAAACCTAACCATTCCTTACGAAAG
CGAAAGCCTGCAGAACGTTTATTTAACCTGCAAGCTGTGCTGTGCTGTGCTGTGCTGTGCTGTGCGAGTCGATGGACAGGCACTCTCAGGTCTCGCAAACCTAACCATTCCTTACGAAAG
CGAAAGCCTGCAGAACGTTTATTTAAGTGCGTAGCACGTCAGTGGCTTGGTCGTCGTCTCGATGGCACTCACAGGAGTCGAGCTCCATGGACAGGCAAACCTAACCATTCCTTACGAAAG
CGAAAGCCTGCAGAACGTTTATTTATCTGCGTAGCACGTCAGTGGCTTGGGTCACTCCTCTGTGGCAGTCACTGGAGAGGGAGTCTGTGGGTTGGCAAACCTAACCATTCCTTACGAAAG
CGAAAGCCTGCAGAACGTTTATTTAACTGCGTAGCTGCTCGTTGGGAAGGTCCTCGTTGGGAAGGTGGTCGTCTCGATGGAGGTCCACTCACTGGCAAACCTAACCATTCCTTACGAAAG
CGAAAGCCTGCAGAACGTTTATTTAGATGCGTAGCTGCTCGTTGGGAAGGTCCTCGTTGGGAAGGTCCTCTGAGGGTAGGCTGTCACTGGAGAGGCAAACCTAACCATTCCTTACGAAAG
CGAAAGCCTGCAGAACGTTTATTTACATGCGTAGCACCTCAGAGGCTAGGGACTCTGAGGGTAGGTCCTCTGAGGGTAGGTCCTCGTTGGGAAGGCAAACCTAACCATTCCTTACGAAAG
CGAAAGCCTGCAGAACGTTTATTTAGTTGCGTAGCCACTCACAGGAGTCGGACTCTGAGGGTAGGCACTCACAGGAGTCGGTCTCTCAGGTGTCGCAAACCTAACCATTCCTTACGAAAG
CGAAAGCCTGCAGAACGTTTATTTACTTGCGTAGCAGCTCCTTGGCAAGGAGCTCCATGGACAGGTCCTCTGAGGGTAGGAGCTCCATGGACAGGCAAACCTAACCATTCCTTACGAAAG
CGAAAGCCTGCAGAACGTTTATTTATGAGCGTAGCCTTGGCATCGACACGGATGGTGTCGGTTCGCTCTCCAAGGACTCGCTCTCACAGGAGTCGCAAACCTAACCATTCCTTACGAAAG
CGAAAGCCTGCAGAACGTTTATTTAAGAGCGTAGCTGTGGCAAGGCATCGTCTGGCTAGGCTTCGAGTGGGTAGGGTTCGGATGGAGTCGAGACGCAAACCTAACCATTCCTTACGAAAG
CGAAAGCCTGCAGAACGTTTATTTATCAGCGTAGCGACTCAGAGGAGTCGCACTCTCAGGTCTCGCTCTCGAAGGGATCGCTCTCGAAGGGATCGCAAACCTAACCATTCCTTACGAAAG
CGAAAGCCTGCAGAACGTTTATTTAACAGCGTAGCCAGTCTCTGGTCAGGTGCTCCATGGCAAGGTGCTCCATGGCAAGGACCTCTGAGGTGTCGCAAACCTAACCATTCCTTACGAAAG
CGAAAGCCTGCAGAACGTTTATTTAGAAGCGTAGCCTCTCGAAGGGATCGCTGTCGATGGGAAGGAGCTCGTTGGGTAGGCTGTCGATGGGAAGGCAAACCTAACCATTCCTTACGAAAG
CGAAAGCCTGCAGAACGTTTATTTACAAGCGTAGCGTGTCCATGGGTAGGCAGTCGATGGCAAGGCTGTCGTTGGCTAGGGAGTCACTGGGAAGGCAAACCTAACCATTCCTTACGAAAG
CGAAAGCCTGCAGAACGTTTATTTAGTAGCGTAGCAGGTCGTCTCGTTGGCTCACGACTCGATGGCTGTCCTTGGGTAGGACGTCTCTGGACAGGCAAACCTAACCATTCCTTACGAAAG
CGAAAGCCTGCAGAACGTTTATTTACTAGCGTAGCTGCTCGATGGTCAGGACGTCCTCTCCATGGTCGTCTGTGGGTTGGAGGTCGTCTCGTTGGCAAACCTAACCATTCCTTACGAAAG
CGAAAGCCTGCAGAACGTTTATTTATGTCCGTAGCGTCTCTCAGGGTAGGTCCTCGTTGGGAAGGGAGTCTGTGGGTTGGTCGTCGTCTCGATGGCAAACCTAACCATTCCTTACGAAAG
CGAAAGCCTGCAGAACGTTTATTTAAGTCCGTAGCAGGTCTGTGGAGAGGACCTCTCAGGACTCGGACTCACAGGGATCGAGTGGTGTCGAGACGCAAACCTAACCATTCCTTACGAAAG
CGAAAGCCTGCAGAACGTTTATTTATCTCCGTAGCGTCTCCTAGGTGACGGTCTCCTAGGTGACGCAGTCGATGGCAAGGCTGTCTGAGGAGTCGCAAACCTAACCATTCCTTACGAAAG
CGAAAGCCTGCAGAACGTTTATTTAACTCCGTAGCGACACCTCTCCTTGGTGGTCACTGGACAGGTGCTCAGAGGTCTCGGTCTCAGTCGAGACGCAAACCTAACCATTCCTTACGAAAG
CGAAAGCCTGCAGAACGTTTATTTAGATCCGTAGCCTGTCTCAGGTCTCGGTGTCACAGGACTCGCTCACTCTGGTCAGGACCACGTCTCGTTGGCAAACCTAACCATTCCTTACGAAAG
CGAAAGCCTGCAGAACGTTTATTTACATCCGTAGCCAGTCCATGGGAAGGGTGTCGTTGGCAAGGGTGTCACTGGACAGGCAGTCTCTGGTCAGGCAAACCTAACCATTCCTTACGAAAG
CGAAAGCCTGCAGAACGTTTATTTAGTTCCGTAGCAGCTCTGAGGAGTCGGTCTCCAAGGGTTCGGTGTCGTTGGCAAGGTCCTCTCAGGAGTCGCAAACCTAACCATTCCTTACGAAAG
CGAAAGCCTGCAGAACGTTTATTTACTTCCGTAGCTGTGGTGTCGGAACGGATGGGATCGTGGAGGACTCCAAGGGTTCGTCTGGACTCGGAACGCAAACCTAACCATTCCTTACGAAAG
CGAAAGCCTGCAGAACGTTTATTTATGACCGTAGCCACTCCTAGGTCACGACCTCCAAGGTGACGCTCTCAGTCGGAACGTGTGGTCTCGCAACGCAAACCTAACCATTCCTTACGAAAG
CGAAAGCCTGCAGAACGTTTATTTAAGACCGTAGCCTGTCTCAGGTCTCGCTCTCTGTCGAGACGGTCACCATGGCAAGGAGCTCACAGGGTTCGCAAACCTAACCATTCCTTACGAAAG
CGAAAGCCTGCAGAACGTTTATTTATCACCGTAGCTGTGGGAAGGTGACGTGCTCTCAGGAGTCGCTCACGTCTCCTTGGCAGTCCTTGGGTAGGCAAACCTAACCATTCCTTACGAAAG
CGAAAGCCTGCAGAACGTTTATTTAACACCGTAGCTCTGGGATCGACCAGACGTCTCAGGAGACGACCTCCTTGGAGACGGTGTCTCAGGCATCGCAAACCTAACCATTCCTTACGAAAG
CGAAAGCCTGCAGAACGTTTATTTAGAACCGTAGCCTCAGTGTCAAGGTAAGCTCACTCGACCAGCTACGAGCTGCTTCATCCTCACTCGCTGAGCAAACCTAACCATTCCTTACGAAAG
CGAAAGCCTGCAGAACGTTTATTTACAACCGTAGCCACAGACACAGATGTGACTGAGCAAACAGTTCCTGTCCAAGTAGTGACAGTGGAACTGTACAAACCTAACCATTCCTTACGAAAG
CGAAAGCCTGCAGAACGTTTATTTAGTACCGTAGCAGCTGTGACACTCAACTCTCGATCGTCCAGAGTGATGCAAGTAGTCAGAGCATGAAGCAACAAACCTAACCATTCCTTACGAAAG
CGAAAGCCTGCAGAACGTTTATTTACTACCGTAGCACGTCGTTGGAGAGGCTCACTGAGGGAAGGGACACACTGGACAGGTCTCCCAGACGACACCAAACCTAACCATTCCTTACGAAAG
CGAAAGCCTGCAGAACGTTTATTTATGGACGTAGCCTGTGCTTGATGACAGTCAGCTCTGGAAGAGTAGGAGGAGAGCAGGAGTCCAAGGCTTCGCAAACCTAACCATTCCTTACGAAAG
CGAAAGCCTGCAGAACGTTTATTTAAGGACGTAGCGATCGGAGTGACAGAAGACGTGCTGCAAGATCACGCAGTGAGAGACAGTGGTAGATCGAACAAACCTAACCATTCCTTACGAAAG
CGAAAGCCTGCAGAACGTTTATTTATCGACGTAGCAGGTGGAACACACTATGCTGGTACAGACTAACGTGTCACAGTGTATGCAGGTAGAGTGAACAAACCTAACCATTCCTTACGAAAG
CGAAAGCCTGCAGAACGTTTATTTAACGACGTAGCACCAGTGACAACTGTCACAGGTTCACACTATCGTGCTACACATGTTCGTGTGACAACCTACAAACCTAACCATTCCTTACGAAAG
CGAAAGCCTGCAGAACGTTTATTTAGAGACGTAGCGTCAGAGGAAGAAGTTCGAGCATCATGTGTGTACGCTAGAACCTACACAGTCACACATGTCAAACCTAACCATTCCTTACGAAAG
CGAAAGCCTGCAGAACGTTTATTTACAGACGTAGCCTCTGGACAAGTAGTTGCTGCAGAATGTCTCTTGACTGTAAGACTTCCAGTCACAGATGTCAAACCTAACCATTCCTTACGAAAG
CGAAAGCCTGCAGAACGTTTATTTAGTGACGTAGCTGTGAGTGAAGTTGTGAGAGGAAGACTCAACATGAACCAACAAGTACCTGGTGAACAAGTCAAACCTAACCATTCCTTACGAAAG
CGAAAGCCTGCAGAACGTTTATTTACTGACGTAGCGTGTGGTACAACCTACAACGCATGAAGGAATCGTGTGACATGCTACTGAGGTAGAGTCAACAAACCTAACCATTCCTTACGAAAG
CGAAAGCCTGCAGAACGTTTATTTATGCACGTAGCTGACGACAGACAGAACATCGAGTGATGACAACCAGTCACAGTGTACAAGGCTGTGGTAGACAAACCTAACCATTCCTTACGAAAG
CGAAAGCCTGCAGAACGTTTATTTAAGCACGTAGCCTACGACTGAACACACTGTCACACGACGTGCAACGCTTGAGAGAATCTCGCACTGTGACACAAACCTAACCATTCCTTACGAAAG
CGAAAGCCTGCAGAACGTTTATTTATCCACGTAGCGAGTCCATGGTCTCGGTCACCACTCTGTCGGTAGGTGCAGAGCTGCTCACGTTGGGAACGCAAACCTAACCATTCCTTACGAAAG
CGAAAGCCTGCAGAACGTTTATTTAACCACGTAGCAGGTCGATGGACAGGTCCACTGTGGGTTGGCACTCGTAGGCTTCGGAGTCCATGGTCTCGCAAACCTAACCATTCCTTACGAAAG
CGAAAGCCTGCAGAACGTTTATTTAGACACGTAGCCTCACACCTCCTTGGACCTCGATGGCTTGGGACACCTCTCCTTGGGACACCACTCTGTGGCAAACCTAACCATTCCTTACGAAAG
CGAAAGCCTGCAGAACGTTTATTTACACACGTAGCGTTCCGAACCACACCACGTCTGTCGAGACGTCGTCTCCTCTCCTCACCACCTCTCTCCTCCAAACCTAACCATTCCTTACGAAAG
CGAAAGCCTGCAGAACGTTTATTTAGTCACGTAGCGTCTCCAACGGACTGCATCGTGTCACACTATGTGCCTAGCTGACCGTTCGGATGAACGAACAAACCTAACCATTCCTTACGAAAG
CGAAAGCCTGCAGAACGTTTATTTACTCACGTAGCCTGTGGAGAATGTCTCAGAGGAACACTTGTAGCAGACTCATGTGTGAACGCTTCATGAGTCAAACCTAACCATTCCTTACGAAAG
CGAAAGCCTGCAGAACGTTTATTTATGGTCGTAGCTCGTGGAACAAGAGTACTCGCTTGACTCAAAGGTGACACAGTTGTACACGCTAGACTGTACAAACCTAACCATTCCTTACGAAAG
CGAAAGCCTGCAGAACGTTTATTTAAGGTCGTAGCTGGAGTGTCATCCTATGGTGAGGAAAGAGTGTGAGTCTCAACCTAAGCAGCAACAGTTGTCAAACCTAACCATTCCTTACGAAAG
CGAAAGCCTGCAGAACGTTTATTTATCGTCGTAGCGACAGGAGAACAAGTTGAGGGTCAGGTAGAACCAGAGGAATCAGTTGCAGGATCAAGCTACAAACCTAACCATTCCTTACGAAAG
CGAAAGCCTGCAGAACGTTTATTTAACGTCGTAGCACAGGTGCTGACTCAACGACAGTGGTCTCGGTTCGTCAGAGTCAACTCACTGTCGTCCAGCAAACCTAACCATTCCTTACGAAAG
CGAAAGCCTGCAGAACGTTTATTTAGAGTCGTAGCGAGTCAGTCGTGGAGCTGACCATGGTCAGGCATGGTGCAGGACTGGTACCTCCTCCATGGCAAACCTAACCATTCCTTACGAAAG
CGAAAGCCTGCAGAACGTTTATTTACAGTCGTAGCTGGTCAGTGGGATCGTGCTCCATGGCATCGGTGACAGCTCGTAGGTCCTCCTTGGCTTCGCAAACCTAACCATTCCTTACGAAAG
CGAAAGCCTGCAGAACGTTTATTTAGTGTCGTAGCCTGTCCTTGGCTTCGCTGACGAGTCTCTGGCAGTCCTTGGTGACGCTCACGACTCTCAGGCAAACCTAACCATTCCTTACGAAAG
CGAAAGCCTGCAGAACGTTTATTTACTGTCGTAGCAGTGGCTAGGACACGCAGTCGATGGCAAGGACCTCACAGGTGACGACCACAGCTCCATGGCAAACCTAACCATTCCTTACGAAAG
CGAAAGCCTGCAGAACGTTTATTTATGCTCGTAGCTCAGGGTTCGTGGAGAGCTCACAGGTCTCGCTTGGACTCGCAACGTCCTCAGAGGTCTCGCAAACCTAACCATTCCTTACGAAAG
CGAAAGCCTGCAGAACGTTTATTTAAGCTCGTAGCCAGTCCTTGGTCTCGCTCTCCAAGGAGACGTGTGGTCTCGCAACGTGCTCCATGGACTCGCAAACCTAACCATTCCTTACGAAAG
CGAAAGCCTGCAGAACGTTTATTTATCCTCGTAGCGTCTCCTAGGTGACGTCCTCTCAGGGTTCGTGCTCACAGGACTCGTGCTCTGAGGGATCGCAAACCTAACCATTCCTTACGAAAG
CGAAAGCCTGCAGAACGTTTATTTAACCTCGTAGCCTTGGAGACGTGGAGCTGTCTGAGGAGTCGACTGGCATCGGAACGGACTCCAAGGGTTCGCAAACCTAACCATTCCTTACGAAAG
CGAAAGCCTGCAGAACGTTTATTTAGACTCGTAGCGTTGGAGACGGTACGACCTCCAAGGGATCGACTGGGTTCGACACGTCCTCGAAGGACTCGCAAACCTAACCATTCCTTACGAAAG
CGAAAGCCTGCAGAACGTTTATTTACACTCGTAGCCTTGGTGACGCAGAGAGGTCTCTGGCTAGGGAAGGGAACGAGCAGGTCTCGTAGGACACGCAAACCTAACCATTCCTTACGAAAG
CGAAAGCCTGCAGAACGTTTATTTAGTCTCGTAGCGACACTCTGGGTAGGGACTCTCTCGGTACGCTGTCCAAGGAGACGCAGTCTGAGGCATCGCAAACCTAACCATTCCTTACGAAAG
CGAAAGCCTGCAGAACGTTTATTTACTCTCGTAGCTCCTCACAGGTGACGTGTGGAGTCGGTACGTCCTCTGTCGGAACGCTCTCCATCGAGGAGCAAACCTAACCATTCCTTACGAAAG
CGAAAGCCTGCAGAACGTTTATTTATGTGGGTAGCGTGTCAGTGGCTAGGTCTGGACAGGAGACGTGCTCCATGGACTCGCTCTCGAAGGTCACGCAAACCTAACCATTCCTTACGAAAG
CGAAAGCCTGCAGAACGTTTATTTAAGTGGGTAGCAGCTCTCAGGACTCGCAGTCCATGGAGTCGTGCTCAGAGGTCTCGCAGTCCTTGGTCTCGCAAACCTAACCATTCCTTACGAAAG
CGAAAGCCTGCAGAACGTTTATTTATCTGGGTAGCAGCTCTGAGGAGTCGCAGTCACTGGCTAGGAGCTCTCAGGACTCGGAGTCGATGGTGTCGCAAACCTAACCATTCCTTACGAAAG
CGAAAGCCTGCAGAACGTTTATTTAACTGGGTAGCCAGTCGATGGCAAGGCACTCAGAGGCATCGCTGTCGTTGGCTAGGGTGTCGATGGTGTCGCAAACCTAACCATTCCTTACGAAAG
CGAAAGCCTGCAGAACGTTTATTTAGATGGGTAGCTGCTCCTTGGTGTCGACAGGGATCGAGGAGCTGTCGTTGGCTAGGACTGGCTAGGACACGCAAACCTAACCATTCCTTACGAAAG
CGAAAGCCTGCAGAACGTTTATTTACATGGGTAGCCTCTCTGTCGCAACGTGAGGAGACGGTGAGCTCTCTGTCGCAACGGTTGGCTTCGGAGAGCAAACCTAACCATTCCTTACGAAAG
CGAAAGCCTGCAGAACGTTTATTTAGTTGGGTAGCACGTCGATGGAGTCGCTTGGTGACGCAGAGCTGTCTGAGGCATCGGTTGGCTTCGGAGAGCAAACCTAACCATTCCTTACGAAAG
CGAAAGCCTGCAGAACGTTTATTTACTTGGGTAGCACCTCGAAGGAGACGCTCTCTGTCGCAACGTGCTCAGAGGGTTCGAGAGGTCACGCTGAGCAAACCTAACCATTCCTTACGAAAG
CGAAAGCCTGCAGAACGTTTATTTATGAGGGTAGCTCGTCACTGGTGTCGAGCTCTCAGGCTTCGGTGTCCTTGGGATCGCAGTCGTTGGACTCGCAAACCTAACCATTCCTTACGAAAG
CGAAAGCCTGCAGAACGTTTATTTAAGAGGGTAGCTCGTCTCTGGCTAGGACTGGACTCGTGGAGAGGTCAGTGGGTAGGGTCTCGTAGGACACGCAAACCTAACCATTCCTTACGAAAG
CGAAAGCCTGCAGAACGTTTATTTATCAGGGTAGCCTGTCCTTGGGATCGGAAGGGAACGAGCAGCAGTCCATGGTCTCGAGAGGAGACGGTGAGCAAACCTAACCATTCCTTACGAAAG
CGAAAGCCTGCAGAACGTTTATTTAACAGGGTAGCACCTCACAGGTGACGGTTGGGTTCGACGAGAGCTCAGAGGGTTCGTCAGGTCACGCTGAGCAAACCTAACCATTCCTTACGAAAG
CGAAAGCCTGCAGAACGTTTATTTAGAAGGGTAGCAGTGGAGTCGGTACGTCAGGTCACGCTGAGGTCTCGTAGGACACGCTTGGCTTCGGAGAGCAAACCTAACCATTCCTTACGAAAG
CGAAAGCCTGCAGAACGTTTATTTACAAGGGTAGCACCTCCTAGGTCACGAGTGGCATCGTGGAGGTCTCTCTCGCAACGAGTGGCATCGTGGAGCAAACCTAACCATTCCTTACGAAAG
CGAAAGCCTGCAGAACGTTTATTTAGTAGGGTAGCTCGTCACTGGTGTCGGACTCCAAGGTCACGGTGTCTGAGGACTCGTGTGGTCTCGCAACGCAAACCTAACCATTCCTTACGAAAG
CGAAAGCCTGCAGAACGTTTATTTACTAGGGTAGCACCTCTCAGGTCACGTCCTCAGAGGAGACGGTGTCGTTGGACTCGTCCTCTCAGGCTTCGCAAACCTAACCATTCCTTACGAAAG
CGAAAGCCTGCAGAACGTTTATTTATGTCGGTAGCACGTCTGTGGTGTCGGACTCAGAGGAGACGTCCTCCTTGGCTTCGCACTCTCAGGTCACGCAAACCTAACCATTCCTTACGAAAG
CGAAAGCCTGCAGAACGTTTATTTAAGTCGGTAGCCAGTCCATGGCATCGGACTCGAAGGGAACGCAGTCCATGGCATCGGACTCGAAGGGAACGCAAACCTAACCATTCCTTACGAAAG
CGAAAGCCTGCAGAACGTTTATTTATCTCGGTAGCCACTCCAAGGCAACGGACTCGAAGGGAACGTCCTCTCAGGTCACGGACTCGAAGGGAACGCAAACCTAACCATTCCTTACGAAAG
CGAAAGCCTGCAGAACGTTTATTTAACTCGGTAGCGTCTCGTAGGGTACGAGTGGAGTCGAGGAGTCCTCTCAGGTCACGGACTCGAAGGGAACGCAAACCTAACCATTCCTTACGAAAG
CGAAAGCCTGCAGAACGTTTATTTAGATCGGTAGCCTGTCCTTGGCTTCGTCTGGTCTCGTCGAGCTCTCCTAGGCTACGCATGGCATCGCAGAGCAAACCTAACCATTCCTTACGAAAG
CGAAAGCCTGCAGAACGTTTATTTACATCGGTAGCTGCTCTGTCGGAGAGGTCACACTGGTGACGCTCACCACTCCTAGGTGGTCGTCTCTGTCGCAAACCTAACCATTCCTTACGAAAG
CGAAAGCCTGCAGAACGTTTATTTAGTTCGGTAGCCTCTGAGCAAGTTGTCATGAGACAATGAGTCTCTGTGGAATCCTAACCTGTCACAACGTACAAACCTAACCATTCCTTACGAAAG
CGAAAGCCTGCAGAACGTTTATTTACTTCGGTAGCTCACGTGTGATGACAAGACGGACTGTGTCAGTGAGTCTCACTCAATGGTGTGACAGAGTACAAACCTAACCATTCCTTACGAAAG
CGAAAGCCTGCAGAACGTTTATTTATGACGGTAGCGTACGAGGTGTGTGACAGAGACCTGGTTGAAGAGGCAGAGGTGTGTGGTCACAGGAGACGCAAACCTAACCATTCCTTACGAAAG
CGAAAGCCTGCAGAACGTTTATTTAAGACGGTAGCGTACGGTGTGGAAGAAGAGGTGGAGTGGTGTCCAGTCTGATGACAAGGAGTGCTGTGAGACAAACCTAACCATTCCTTACGAAAG
CGAAAGCCTGCAGAACGTTTATTTATCACGGTAGCCATCGCACAGACTGATCAGGAGGAGAGGTGACGAGACCTGAGTCACTTGGGTACGGTCAGCAAACCTAACCATTCCTTACGAAAG
CGAAAGCCTGCAGAACGTTTATTTAACACGGTAGCTCACGTCGTGTGAGAGAGTCACAGGACACGCAAGGCAGAGACCTGTCTGGAGACGAGCAGCAAACCTAACCATTCCTTACGAAAG
CGAAAGCCTGCAGAACGTTTATTTAGAACGGTAGCTGAGGTGGAGGTGTGCACACGATGGGATCGGTTCGGTCAGGATGAGAGTCACAGGACACGCAAACCTAACCATTCCTTACGAAAG
CGAAAGCCTGCAGAACGTTTATTTACAACGGTAGCCACTCCTTGGAGACGTCCACGAGTCCATGGTCCTCACAGGTGACGGACACTCCTCTGTGGCAAACCTAACCATTCCTTACGAAAG
CGAAAGCCTGCAGAACGTTTATTTAGTACGGTAGCCAAGACAGTAAGTCTCTTGACTGTAACTCTACCTGGAAGAGTGAAGATCAACCAACATGTCAAACCTAACCATTCCTTACGAAAG
CGAAAGCCTGCAGAACGTTTATTTACTACGGTAGCCTTGAACGTAACAGTAGCTGTCGAAACCTACATGACACTAGTTCTCTGTGTGGTATCAGTCAAACCTAACCATTCCTTACGAAAG
CGAAAGCCTGCAGAACGTTTATTTATGGAGGTAGCGTGTGGATCACACAAGAGTGGAAGATGCAAACCAGTCAGAACGAAACGAGGTCTGTGACACAAACCTAACCATTCCTTACGAAAG
CGAAAGCCTGCAGAACGTTTATTTAAGGAGGTAGCCATCAAGCTAAGTCTACAGAGACAAGTTGTGTTCATGCTATGTCTGTTGAGAGAACACTACAAACCTAACCATTCCTTACGAAAG
CGAAAGCCTGCAGAACGTTTATTTATCGAGGTAGCGTACAGATGTGAACTCTTCACTCTATGACTACGAAAGAGTAGGATTGACACACTACTTCTCAAACCTAACCATTCCTTACGAAAG
CGAAAGCCTGCAGAACGTTTATTTAACGAGGTAGCACACGTGCTGCTTGACACAGACAGAGAACACATGAGTGAATCCTAAGACAGTCTAGATCTCAAACCTAACCATTCCTTACGAAAG
CGAAAGCCTGCAGAACGTTTATTTAGAGAGGTAGCTGGACTCGTCAGCTCAGCTCTCAGGACTCGACTGGAGACGGAGAGGAGTCTCAGGGTTCGCAAACCTAACCATTCCTTACGAAAG
CGAAAGCCTGCAGAACGTTTATTTACAGAGGTAGCGAACCGTGACCACACTGGACTGCACCTCACACGACCACACGAGTCTGCACTGGTCCTGTCCAAACCTAACCATTCCTTACGAAAG
CGAAAGCCTGCAGAACGTTTATTTAGTGAGGTAGCGTGACAGGTCCAGTCCAGACGTCACTCGTCAGGACACCACTCGTCCTGACCTCACGTGTCCAAACCTAACCATTCCTTACGAAAG
CGAAAGCCTGCAGAACGTTTATTTACTGAGGTAGCAGCACGAGTCTGCTCTCCACACGTCGTGTCCTGACTCGTCGTGTCGTGACCTCACTCGTCCAAACCTAACCATTCCTTACGAAAG
CGAAAGCCTGCAGAACGTTTATTTATGCAGGTAGCTCGTCCACTCAGTGGAGCTCACTGGACTGGCTCACTCCTCGTCTCACGTCCACTCCACTCCAAACCTAACCATTCCTTACGAAAG
CGAAAGCCTGCAGAACGTTTATTTAAGCAGGTAGCAGCTCCTTGGCAAGGTGCTCGTTGGGAAGGAGGTCCTCTCCATGGACGTCAGTGGCTTGGCAAACCTAACCATTCCTTACGAAAG
CGAAAGCCTGCAGAACGTTTATTTATCCAGGTAGCACCTCACAGGTCTCGGACTCGAAGGACTCGTCCTCTCAGGAGTCGCACTCTCAGGTCTCGCAAACCTAACCATTCCTTACGAAAG
CGAAAGCCTGCAGAACGTTTATTTAACCAGGTAGCAGTGGTCTCGACACGTCCTCACAGGGATCGCTCTCAGTCGTGACGCACTCCAAGGGATCGCAAACCTAACCATTCCTTACGAAAG
CGAAAGCCTGCAGAACGTTTATTTAGACAGGTAGCGAAGGCTACGCTGAGGTCTCCTAGGTGACGGATGGCATCGGTACGACCTCGAAGGCATCGCAAACCTAACCATTCCTTACGAAAG
CGAAAGCCTGCAGAACGTTTATTTACACAGGTAGCCATGGCATCGGAACGCACTCGAAGGCATCGGTAGGGTACGCAGAGTGTGGCTAGGTGACGCAAACCTAACCATTCCTTACGAAAG
CGAAAGCCTGCAGAACGTTTATTTAGTCAGGTAGCGTTGGCTTCGTGGAGGATGGGATCGTGGAGGTTGGCTTCGTGGAGAGTGGTCTCGACACGCAAACCTAACCATTCCTTACGAAAG
CGAAAGCCTGCAGAACGTTTATTTACTCAGGTAGCAGTGGACTCGGTACGAGTGGTCTCGCTACGCACTCCTAGGTCACGGTCTCTGTCGACACGCAAACCTAACCATTCCTTACGAAAG
CGAAAGCCTGCAGAACGTTTATTTATGGTGGTAGCTGTGGACTCGTGGAGACTGGGTTCGACGAGGTTGGTCACGCAGAGCATGGTGACGCAGAGCAAACCTAACCATTCCTTACGAAAG
CGAAAGCCTGCAGAACGTTTATTTAAGGTGGTAGCACTGGTGACGTGGAGAGAGGCAACGTGCAGACTGGTGACGTGGAGCATGGAGACGGAGAGCAAACCTAACCATTCCTTACGAAAG
CGAAAGCCTGCAGAACGTTTATTTATCGTGGTAGCCACTCTGTCGTGACGGATGGGTTCGAGGAGAGTGGGATCGGAACGTCAGGGAACGCTGAGCAAACCTAACCATTCCTTACGAAAG
CGAAAGCCTGCAGAACGTTTATTTAACGTGGTAGCTCTGGACTCGGAACGCTTGGCTTCGACGAGCTCTCTGTCGAGACGGATGGGATCGTGGAGCAAACCTAACCATTCCTTACGAAAG
CGAAAGCCTGCAGAACGTTTATTTAGAGTGGTAGCACCTCTCAGGACTCGTCCTCTGAGGGATCGAGTGGTGTCGAGACGGATGGTCTCGGTACGCAAACCTAACCATTCCTTACGAAAG
CGAAAGCCTGCAGAACGTTTATTTACAGTGGTAGCACGTCAGAGGCTAGGGACACTCTGGTGAGGGAGTCGAAGGTCTCGACGTCACAGGAGTCGCAAACCTAACCATTCCTTACGAAAG
CGAAAGCCTGCAGAACGTTTATTTAGTGTGGTAGCTCGTCTGAGGGTAGGTCGTCTGAGGGTAGGTCGTCTGAGGGTAGGACCACAGTGGCTTGGCAAACCTAACCATTCCTTACGAAAG
CGAAAGCCTGCAGAACGTTTATTTACTGTGGTAGCACGTCGTTGGCAAGGAGCTCGAAGGACTCGGAGTCCTTGGGTAGGAGCTCGAAGGACTCGCAAACCTAACCATTCCTTACGAAAG
CGAAAGCCTGCAGAACGTTTATTTATGCTGGTAGCGTCACTGTGGCTTGGTGGTCTCTGGAGAGGTCGTCGATGGACAGGGTGTCTGAGGCTAGGCAAACCTAACCATTCCTTACGAAAG
CGAAAGCCTGCAGAACGTTTATTTAAGCTGGTAGCCACACCACTCGATGGGTCACGTCTCCATGGACCACACCTCTCTGGCTCACCTCTCGTTGGCAAACCTAACCATTCCTTACGAAAG
CGAAAGCCTGCAGAACGTTTATTTATCCTGGTAGCACGTCACTGGTCAGGAGGTCAGTGGTGAGGAGGTCAGTGGTGAGGTGGTCTGTGGCTTGGCAAACCTAACCATTCCTTACGAAAG
CGAAAGCCTGCAGAACGTTTATTTAACCTGGTAGCTGTGCTGTGCTGTGCTGTGCTGTGCTGTGCTGGTCTGTGGCTTGGACCACACCTCTCTGGCAAACCTAACCATTCCTTACGAAAG
CGAAAGCCTGCAGAACGTTTATTTAAGTGCCTAGCGTTGGGTTCGCAACGTGTGGCAAGGCATCGCTCTCCTAGGGTTCGTCTGGCTAGGCTTCGCAAACCTAACCATTCCTTACGAAAG
CGAAAGCCTGCAGAACGTTTATTTATCTGCCTAGCGTGTCGTTGGCAAGGTGCTCCATGGCAAGGCAGTCCATGGGAAGGCTGTCGATGGGAAGGCAAACCTAACCATTCCTTACGAAAG
CGAAAGCCTGCAGAACGTTTATTTAACTGCCTAGCTCCTCTCAGGAGTCGTCCTCCTTGGCTAGGAGTGGAGTCGTGACGTCCTCCTTGGCTAGGCAAACCTAACCATTCCTTACGAAAG
CGAAAGCCTGCAGAACGTTTATTTAGATGCCTAGCGTCTCGTAGGCATCGGACTCAGAGGAGTCGTGCTCTGAGGCTAGGCACTCTCAGGTCTCGCAAACCTAACCATTCCTTACGAAAG
CGAAAGCCTGCAGAACGTTTATTTACATGCCTAGCTGCTCTGAGGCTAGGAGCTCGTTGGGTAGGAGCTCAGAGGTGTCGTGCTCCATGGCAAGGCAAACCTAACCATTCCTTACGAAAG
CGAAAGCCTGCAGAACGTTTATTTAGTTGCCTAGCTCCTCTCAGGAGTCGACCTCTGAGGTGTCGTCCTCTCAGGAGTCGACCTCTGAGGTGTCGCAAACCTAACCATTCCTTACGAAAG
CGAAAGCCTGCAGAACGTTTATTTACTTGCCTAGCCAGTCCATGGGAAGGGTGTCACTGGACAGGGTGTCGTTGGCAAGGCTGTCGATGGGAAGGCAAACCTAACCATTCCTTACGAAAG
CGAAAGCCTGCAGAACGTTTATTTATGAGCCTAGCACAGGACACGTCGAGCTTGGGATCGGAACGGTCTCGTAGGCATCGCACTCTCAGGTCTCGCAAACCTAACCATTCCTTACGAAAG
CGAAAGCCTGCAGAACGTTTATTTAAGAGCCTAGCTCTGGTCTCGAGACGGTCTCGTAGGCATCGCTTGGCTTCGGTACGTGTGGTGTCGCTTCGCAAACCTAACCATTCCTTACGAAAG
CGAAAGCCTGCAGAACGTTTATTTATCAGCCTAGCGTCTCGTAGGCATCGGACTCGAAGGACTCGCTCTCCTAGGGTTCGCACTCCAAGGGATCGCAAACCTAACCATTCCTTACGAAAG
CGAAAGCCTGCAGAACGTTTATTTAACAGCCTAGCCTGTCCTTGGGTAGGCAGTCCATGGGAAGGACCTCACAGGTCTCGCTGTCCTTGGGTAGGCAAACCTAACCATTCCTTACGAAAG
CGAAAGCCTGCAGAACGTTTATTTAGAAGCCTAGCTGTGGTGTCGCTTCGTCTGGTCTCGAGACGAGCTCAGAGGTGTCGTCCTCTCAGGAGTCGCAAACCTAACCATTCCTTACGAAAG
CGAAAGCCTGCAGAACGTTTATTTACAAGCCTAGCGAGTCGATGGACAGGCAGTCCATGGGAAGGGTGTCGTTGGCAAGGAGCTCAGAGGTGTCGCAAACCTAACCATTCCTTACGAAAG
CGAAAGCCTGCAGAACGTTTATTTAGTAGCCTAGCCACACACCTCAGTGGCACACACCTCAGTGGCTCACCTCTCCATGGACGTCACTGGTCAGGCAAACCTAACCATTCCTTACGAAAG
CGAAAGCCTGCAGAACGTTTATTTACTAGCCTAGCGAGTCTGTGGGATGGGAGTCTGTGGGATGGAGGTCTGTGGACTGGTGGTCGTCTCGATGGCAAACCTAACCATTCCTTACGAAAG
CGAAAGCCTGCAGAACGTTTATTTATGTCCCTAGCAGGTCGTCTCTGTGGACGTCCTCTCACTGGGTCACTCCTCGTCTCCACACAGCTCCACTCCAAACCTAACCATTCCTTACGAAAG
CGAAAGCCTGCAGAACGTTTATTTAAGTCCCTAGCGACACAGCTCAGTGGCACACTCCTCTCTGGGTGACACGTCACCTCCTCACGACTCGATGGCAAACCTAACCATTCCTTACGAAAG
CGAAAGCCTGCAGAACGTTTATTTATCTCCCTAGCCTCACCTCTCGTTGGGTCTCGTAGGCATCGGTCACACCTCACTGGCAGTCCATGGGAAGGCAAACCTAACCATTCCTTACGAAAG
CGAAAGCCTGCAGAACGTTTATTTAACTCCCTAGCGTCACTGTGGCTTGGCACACCTCTCGTTGGTCGTCTCTGGAGAGGGTGTCTGAGGCTAGGCAAACCTAACCATTCCTTACGAAAG
CGAAAGCCTGCAGAACGTTTATTTAGATCCCTAGCGTGTCTGAGGCTAGGCTCACTCTGGAGAGGCTCACAGTGGTGAGGGTCACTGTGGCTTGGCAAACCTAACCATTCCTTACGAAAG
CGAAAGCCTGCAGAACGTTTATTTACATCCCTAGCAGCTCAGAGGTGTCGCTGTCCTTGGGTAGGCACTCTCAGGTCTCGTCCTCCTTGGCTAGGCAAACCTAACCATTCCTTACGAAAG
CGAAAGCCTGCAGAACGTTTATTTAGTTCCCTAGCGAGTCACTGGGAAGGACGTCTCTGGACAGGCTGTCCTTGGGTAGGCAGTCCATGGGAAGGCAAACCTAACCATTCCTTACGAAAG
CGAAAGCCTGCAGAACGTTTATTTACTTCCCTAGCCAGTCCATGGAGTCGCTGTCCTTGGACTCGAGGTCTCTGGACAGGACGTCGATGGCAAGGCAAACCTAACCATTCCTTACGAAAG
CGAAAGCCTGCAGAACGTTTATTTATGACCCTAGCAGAGGACACGGTGAGACTGGCATCGTGGAGCTCTCAGTCGGAACGCACTCCTAGGTCACGCAAACCTAACCATTCCTTACGAAAG
CGAAAGCCTGCAGAACGTTTATTTAAGACCCTAGCTCTGGCATCGCAACGACTGGGTTCGGTACGGTTGGCAACGCAGAGCACTCCTTCGGTACGCAAACCTAACCATTCCTTACGAAAG
CGAAAGCCTGCAGAACGTTTATTTATCACCCTAGCCTCTCTGAGGGTTCGGTCTCCATGGGATCGGACTCTGAGGTCTCGTGTGGGAAGGGTTCGCAAACCTAACCATTCCTTACGAAAG
CGAAAGCCTGCAGAACGTTTATTTAACACCCTAGCGTTCGGACAGCATGACATGGTGACGACGTGTGTGGGTAGGTGGAGCACTCTGAGGGAACGCAAACCTAACCATTCCTTACGAAAG
CGAAAGCCTGCAGAACGTTTATTTAGAACCCTAGCTCCTGACGAAGATGTGTCTGGAGAACTTGTAGCTGACACAAGCTACAGTGAGTCAACGTACAAACCTAACCATTCCTTACGAAAG
CGAAAGCCTGCAGAACGTTTATTTACAACCCTAGCTCGTGGTACAACTGTGACAGGAACAGTTGTGTGTGGATCACACTAAGGTGCAACAGTTGTCAAACCTAACCATTCCTTACGAAAG
CGAAAGCCTGCAGAACGTTTATTTAGTACCCTAGCACGAGGATCAGAGTAACAGATGGTATCAGTTCGAGAGACAGTCTACAGTGGAGAATCAGTCAAACCTAACCATTCCTTACGAAAG
CGAAAGCCTGCAGAACGTTTATTTACTACCCTAGCGTACCCTGACAGGTCTGTGCACTGCCTTGCCTGTGTCTCAGTGAAGTACGCTCAGGACTGCAAACCTAACCATTCCTTACGAAAG
CGAAAGCCTGCAGAACGTTTATTTATGGACCTAGCGACTCTCACGACGTGGTTCGGAGTGCTTGATCACCCTGACCAGTCCTCACTGTGGAGAGGCAAACCTAACCATTCCTTACGAAAG
CGAAAGCCTGCAGAACGTTTATTTAAGGACCTAGCTGCTGCAACAAGCTACTCAGAGTCAAGCAAAGCAGTGTCAGTGAATCCAGACAGACTACACAAACCTAACCATTCCTTACGAAAG
CGAAAGCCTGCAGAACGTTTATTTATCGACCTAGCGTCTGACCAAAGTCTGACAGTGACACACTATGCTGTGGAAACTGTCTCAGGTTCAGTGTACAAACCTAACCATTCCTTACGAAAG
CGAAAGCCTGCAGAACGTTTATTTAACGACCTAGCGAGTGGAGAAGTTGTTCGAGACTCAACCTATCGTGACGAAACAGTACCAGGAACAGATGTCAAACCTAACCATTCCTTACGAAAG
CGAAAGCCTGCAGAACGTTTATTTAGAGACCTAGCGTCAGCTAGAAGCAATCTCACACTAGAGATTGTCATGCTACATCTGACTGACCAAAGTCTCAAACCTAACCATTCCTTACGAAAG
CGAAAGCCTGCAGAACGTTTATTTACAGACCTAGCGTCACGATGGCTAGGCATCGTGCTGGAAGAGTCTCGATCGTCACGGAGTGTCACAGACAACAAACCTAACCATTCCTTACGAAAG
CGAAAGCCTGCAGAACGTTTATTTAGTGACCTAGCAGCTCTCTCGGTGAGGAACGTCCTGCATCAGACACACTGGTCTCGACTGGACGAGTCCTGCAAACCTAACCATTCCTTACGAAAG
CGAAAGCCTGCAGAACGTTTATTTACTGACCTAGCTCAGGGACAGTCAGAAGCAGTGTCATGGTACTAGGCACAGGTTGATGGTGTCTCATGGTACAAACCTAACCATTCCTTACGAAAG
CGAAAGCCTGCAGAACGTTTATTTATGCACCTAGCCTTCAAGTGTGAGATTGCTGCACAAGTAGTACAGAAGGTAACTCTGACTGACCAAACAGTCAAACCTAACCATTCCTTACGAAAG
CGAAAGCCTGCAGAACGTTTATTTAAGCACCTAGCTCCTGTGCAATCAGTGTGAGCAAGAAGCAATCTCAACCTAGAACTAGGTGTCACATCCTACAAACCTAACCATTCCTTACGAAAG
CGAAAGCCTGCAGAACGTTTATTTATCCACCTAGCACACGGTAGAGTCAATCTGGACGAGACGTGGACAGAGGAATCTGTCAACGGATGATCACACAAACCTAACCATTCCTTACGAAAG
CGAAAGCCTGCAGAACGTTTATTTAACCACCTAGCGATGGACTCGACGAGCTACCACCACCTGTCAGAGGCACAGCATGACAAGCCAGACAGGTCCAAACCTAACCATTCCTTACGAAAG
CGAAAGCCTGCAGAACGTTTATTTAGACACCTAGCTGCACCACACACCACCAACCCACACGAGTCACCACCTCACGAGTCTCCACGAGTCGTCTCCAAACCTAACCATTCCTTACGAAAG
CGAAAGCCTGCAGAACGTTTATTTACACACCTAGCCATCCTGCACCACACGTACCCTGACACCACTCTCCGTGACACCACTGGTCCTGTCTCCTCCAAACCTAACCATTCCTTACGAAAG
CGAAAGCCTGCAGAACGTTTATTTAGTCACCTAGCGACACCTGTCGAGTCAGTCCTGACCACACCAGACCTGCACTCCACCTACCGTGACAGCACCAAACCTAACCATTCCTTACGAAAG
CGAAAGCCTGCAGAACGTTTATTTACTCACCTAGCGAACGCTGTGCATGAACCAGTGTCAGTGTACTGACCAGTCGAGTCAGTCGACGAGGAGTGCAAACCTAACCATTCCTTACGAAAG
CGAAAGCCTGCAGAACGTTTATTTATGGTCCTAGCTGCAGCAACACTAGTACGTGCTACAGTAGTTGCAGTCTCACAGTAAGCAGCTTCACTTGTCAAACCTAACCATTCCTTACGAAAG
CGAAAGCCTGCAGAACGTTTATTTAAGGTCCTAGCGTCAGTGTCACTGAACAACGTGAGAAGCAACTCAGTGTCAACGAACACAGACTCAACGTACAAACCTAACCATTCCTTACGAAAG
CGAAAGCCTGCAGAACGTTTATTTATCGTCCTAGCCAGTGACACACACTATGGAGTGACAAGTGTTCCAGCTAGAACCAAGAGAGCATCAACCTACAAACCTAACCATTCCTTACGAAAG
CGAAAGCCTGCAGAACGTTTATTTAACGTCCTAGCGAACGGTAGATGCTAACGTGTGCAACAAGTGACAGCTTCAGTCTATCCAGTCGAAACAGTCAAACCTAACCATTCCTTACGAAAG
CGAAAGCCTGCAGAACGTTTATTTAGAGTCCTAGCAGCAGACGAACAAGTGAGAGCAAGACACAAGAGAGACACAGTTGTTCGAGAGTCAAGGTACAAACCTAACCATTCCTTACGAAAG
CGAAAGCCTGCAGAACGTTTATTTACAGTCCTAGCTGCAGCTTCACTGTAGACTCGTACGGTGTGGTGAGGTTCATGCTAAGACGGACTGGTTCACAAACCTAACCATTCCTTACGAAAG
CGAAAGCCTGCAGAACGTTTATTTAGTGTCCTAGCCTTGGAGCAGGTTGAGAGTCCAAGGAGGAGTGTCGTCCTGCTTCACACACAGAGGAGGAGCAAACCTAACCATTCCTTACGAAAG
CGAAAGCCTGCAGAACGTTTATTTACTGTCCTAGCAGTGGTGACGGTCAGTCTGGAGTCGAGGAGCATCGAGGTGAGAGACACTCAGTCGACGAGCAAACCTAACCATTCCTTACGAAAG
CGAAAGCCTGCAGAACGTTTATTTATGCTCCTAGCTGTGGTGTCGAGGAGCAAGGGTTCGACGAGGTCACCTCTCTCTCGAGAGGGATCGTCGAGCAAACCTAACCATTCCTTACGAAAG
CGAAAGCCTGCAGAACGTTTATTTAAGCTCCTAGCTGTGGCTTCGGTGAGACCTCCTAGGTCACGTCGTCAGAGGTGACGCACTCACTCGGTACGCAAACCTAACCATTCCTTACGAAAG
CGAAAGCCTGCAGAACGTTTATTTATCCTCCTAGCTCGTCCATGGTCTCGACCTCGTAGGGTTCGCTGTCCAAGGAGACGACCTCCTAGGTCACGCAAACCTAACCATTCCTTACGAAAG
CGAAAGCCTGCAGAACGTTTATTTAACCTCCTAGCACCTCACAGGCTTCGTCTGGGATCGACACGACCTCCAAGGTGACGAGTGGTCTCGACACGCAAACCTAACCATTCCTTACGAAAG
CGAAAGCCTGCAGAACGTTTATTTAGACTCCTAGCACTGGCTAGGAGACGTGCTCTGAGGCTAGGCTCTCCAAGGAGACGTGCTCTGAGGCTAGGCAAACCTAACCATTCCTTACGAAAG
CGAAAGCCTGCAGAACGTTTATTTACACTCCTAGCAGAGGGAACGAGCAGACCTCGTAGGACACGGTCTCCTAGGGAACGAGTGGTCTCGCTACGCAAACCTAACCATTCCTTACGAAAG
CGAAAGCCTGCAGAACGTTTATTTAGTCTCCTAGCTGCTCTGTCGGAACGAGGTCAGAGGCATCGAGTCGAGCAGCAGTGTGCACGTCTCTCAGGCAAACCTAACCATTCCTTACGAAAG
CGAAAGCCTGCAGAACGTTTATTTACTCTCCTAGCTGGTCACTGGTGTCGAGGTCGATGGAGTCGTGGACTGCTCGATGGCACACCATGGAGTCGCAAACCTAACCATTCCTTACGAAAG
CGAAAGCCTGCAGAACGTTTATTTATGTGGCTAGCACCACTGCTCGTTGGCAGTCTGTGGGTAGGTCGTCTCTGGCTAGGTGCTCTGAGGCATCGCAAACCTAACCATTCCTTACGAAAG
CGAAAGCCTGCAGAACGTTTATTTAAGTGGCTAGCTCGTCTCTGGAGAGGCTCACGTCTCCTTGGGAGTCGATGGACAGGCTCACGTCTCCTTGGCAAACCTAACCATTCCTTACGAAAG
CGAAAGCCTGCAGAACGTTTATTTATCTGGCTAGCCTCACAGTGGTGAGGGACACCACTCGTTGGAGGTCAGTGGTGAGGCACACGTCTCCTTGGCAAACCTAACCATTCCTTACGAAAG
CGAAAGCCTGCAGAACGTTTATTTAACTGGCTAGCTGCTCACAGGTCTCGTCCACACCTCGATGGTCGTCCATGGGAAGGTCCACACCTCGATGGCAAACCTAACCATTCCTTACGAAAG
CGAAAGCCTGCAGAACGTTTATTTAGATGGCTAGCAGTGGCTTCGCAACGGACACCACTCGTTGGCACTCACTCGAGACGTCCACACCTCGATGGCAAACCTAACCATTCCTTACGAAAG
CGAAAGCCTGCAGAACGTTTATTTACATGGCTAGCCATGGTGACGCAGAGCAGTCTGAGGCATCGAGTGGGATCGAGGAGGAGTCCTTGGGATCGCAAACCTAACCATTCCTTACGAAAG
CGAAAGCCTGCAGAACGTTTATTTAGTTGGCTAGCGAACGCTCAGGACTGACCTCGTAGGACACGCATCGTGCAGCAGTGTCCTCCAAGGTCACGCAAACCTAACCATTCCTTACGAAAG
CGAAAGCCTGCAGAACGTTTATTTACTTGGCTAGCCACTCTGTCGCAACGGTCTCAGTCGGTACGCAAGGTGGAGCACAGACCTCGTAGGACACGCAAACCTAACCATTCCTTACGAAAG
CGAAAGCCTGCAGAACGTTTATTTATGAGGCTAGCTGGTCACTGGTGTCGGTGTCAGAGGGTTCGGTGTCAGAGGGTTCGGTCTCAGTCGGTACGCAAACCTAACCATTCCTTACGAAAG
CGAAAGCCTGCAGAACGTTTATTTAAGAGGCTAGCCTCTCCTAGGGAACGGTCTCGTAGGACACGGATGGGATCGAGGAGCATGGCATCGTCGAGCAAACCTAACCATTCCTTACGAAAG
CGAAAGCCTGCAGAACGTTTATTTATCAGGCTAGCCTGTCCTTGGGATCGACGTCACTGGTGTCGTGCTCTGAGGCATCGGTGTCGTTGGACTCGCAAACCTAACCATTCCTTACGAAAG
CGAAAGCCTGCAGAACGTTTATTTAACAGGCTAGCTGTGGTGTCGCAACGCACTCCAAGGTCACGGACTCGAAGGAGACGCTGTCCTTGGGATCGCAAACCTAACCATTCCTTACGAAAG
CGAAAGCCTGCAGAACGTTTATTTAGAAGGCTAGCCTGTCCTTGGGATCGAGTGGAGTCGGTACGCACTCCAAGGTCACGTGTGGTGTCGCAACGCAAACCTAACCATTCCTTACGAAAG
CGAAAGCCTGCAGAACGTTTATTTACAAGGCTAGCTCGTCGTTGGAGTCGCTCTCACTCGGTACGTGGTCGATGGCTAGGTCTGGGTTCGAGGAGCAAACCTAACCATTCCTTACGAAAG
CGAAAGCCTGCAGAACGTTTATTTAGTAGGCTAGCTCGTCACTGGTGTCGTCCTCACAGGTGACGGAGTCGTTGGAGTCGGACTCGTAGGAGACGCAAACCTAACCATTCCTTACGAAAG
CGAAAGCCTGCAGAACGTTTATTTACTAGGCTAGCGAGTCACTGGACTCGGATGGACTCGACGAGACGTCACTGGTGTCGCTCTCCTAGGGAACGCAAACCTAACCATTCCTTACGAAAG
CGAAAGCCTGCAGAACGTTTATTTATGTCGCTAGCGTGTCACTGGACTCGACCTCTGAGGTGACGCTGTCGATGGGATCGACTGGTGTCGTGGAGCAAACCTAACCATTCCTTACGAAAG
CGAAAGCCTGCAGAACGTTTATTTAAGTCGCTAGCGAGTCGATGGGATCGAGGTCAGTGGAGTCGTCGTCTCTGGTCTCGAGGTCAGTGGAGTCGCAAACCTAACCATTCCTTACGAAAG
CGAAAGCCTGCAGAACGTTTATTTATCTCGCTAGCACGTCACTGGACTCGAGCTCAGAGGAGACGGTGTCGTTGGGTTCGCTGTCCTTGGCTTCGCAAACCTAACCATTCCTTACGAAAG
CGAAAGCCTGCAGAACGTTTATTTAACTCGCTAGCACGTCACTGGACTCGTGCTCTGAGGTGACGTGGTCTGTGGTGTCGCAGTCCATGGCATCGCAAACCTAACCATTCCTTACGAAAG
CGAAAGCCTGCAGAACGTTTATTTAGATCGCTAGCACGTCACTGGACTCGAGGTCAGTGGAGTCGGTGTCGTTGGGTTCGAGCTCAGAGGAGACGCAAACCTAACCATTCCTTACGAAAG
CGAAAGCCTGCAGAACGTTTATTTACATCGCTAGCACAGGACGAGCTGTGACTGGACACGCTCAGTGGTCCACTCCAAGGACCACCTGTCAGAGGCAAACCTAACCATTCCTTACGAAAG
CGAAAGCCTGCAGAACGTTTATTTAGTTCGCTAGCAGCAGCAACAACCTATGCTGCTGAAGTTGTCACTGCAGAAGTCTAGATGAAGCAAACTGTCAAACCTAACCATTCCTTACGAAAG
CGAAAGCCTGCAGAACGTTTATTTACTTCGCTAGCCAGAGCTAGAGACAACAACGGATGATGGAAGATCGCTTGACTGAACATCGGATGAACGAACAAACCTAACCATTCCTTACGAAAG
CGAAAGCCTGCAGAACGTTTATTTATGACGCTAGCTCCTGTGAGACTACACTTCGTGCAGACCTGCAGACGTCTCTGACGACTGGGTACGACGTGCAAACCTAACCATTCCTTACGAAAG
CGAAAGCCTGCAGAACGTTTATTTAAGACGCTAGCCAACGGACTGACTCAAGTCGCACAGCATGACACAGGAAGAACGAACTAGGACCAGACTGACAAACCTAACCATTCCTTACGAAAG
CGAAAGCCTGCAGAACGTTTATTTATCACGCTAGCGATCGACGTGTCAGAGATCGTGGTGTGAGACAACGGACTGACTCATCGAGGTCTGGTTCACAAACCTAACCATTCCTTACGAAAG
CGAAAGCCTGCAGAACGTTTATTTAACACGCTAGCGTAGGCACAGGATGACAACGAGCTGAGTCACAAGGGACAGACTGAGAAGGTGCAGTGTGACAAACCTAACCATTCCTTACGAAAG
CGAAAGCCTGCAGAACGTTTATTTAGAACGCTAGCCTTGGGTGAGCACTGCTTGGACGAGACCTGTCCTCAGACGTGGTGTGTCGGACAGGATGACAAACCTAACCATTCCTTACGAAAG
CGAAAGCCTGCAGAACGTTTATTTACAACGCTAGCTGAGGCTACGCAGTGGTACGGACAGTCTGAACAGGCTCAGCTTGAGTTCGTCGTGACTGACAAACCTAACCATTCCTTACGAAAG
CGAAAGCCTGCAGAACGTTTATTTAGTACGCTAGCGAAGGCACAGAGTGAGAGTGGTTCAGTCAATCGTCCTTGGGAACGACACGAGCAGTGTGACAAACCTAACCATTCCTTACGAAAG
CGAAAGCCTGCAGAACGTTTATTTACTACGCTAGCGTACAACCTAGTTCTAGTGAAGCAATCTGTGAACATGTGTTGACTGTTGATCGTATCAGTCAAACCTAACCATTCCTTACGAAAG
CGAAAGCCTGCAGAACGTTTATTTATGGAGCTAGCAGACAACTGTGTTCTGTTCACACTAACTCTTCGAATGTGTAGACTCTAGAAGGTAAGAGTCAAACCTAACCATTCCTTACGAAAG
CGAAAGCCTGCAGAACGTTTATTTAAGGAGCTAGCACACAGTCTATCTCTTGGAACATGTACACTGAACAAGTGTCATCTTCACACTCTACATCTCAAACCTAACCATTCCTTACGAAAG
CGAAAGCCTGCAGAACGTTTATTTATCGAGCTAGCCTTCACTCAACATGTGTTGAGTGAACACTAAGTCATGGTACTTGTACACACACTACATCTCAAACCTAACCATTCCTTACGAAAG
CGAAAGCCTGCAGAACGTTTATTTAACGAGCTAGCAGAGGAGACGGTGAGTCGTGAGAGATGACACATGAAGACAACCAATCGTGCAAGAAGGAACAAACCTAACCATTCCTTACGAAAG
CGAAAGCCTGCAGAACGTTTATTTAGAGAGCTAGCACCACCTGTCACCTCGATCCGAGACTCCACGATCCAGGACAGCACTGCTCACAGGACTCGCAAACCTAACCATTCCTTACGAAAG
CGAAAGCCTGCAGAACGTTTATTTACAGAGCTAGCGTGACTCGTCGTGTCTGGACACCACCTCACCAGACAGGTCCAGTCGTGACAGGTCCAGTCCAAACCTAACCATTCCTTACGAAAG
CGAAAGCCTGCAGAACGTTTATTTAGTGAGCTAGCGACTCTGAGGGTAGGTGGTCTCCTCAGTGGACCACCTGTCACCTCGAGACCTCACACGTCCAAACCTAACCATTCCTTACGAAAG
CGAAAGCCTGCAGAACGTTTATTTACTGAGCTAGCGAGTCCTCTCCTTGGCACACCTGTCGTCTCGTGTCAGTGGAGAGGCTCACAGCTCTGTGGCAAACCTAACCATTCCTTACGAAAG
CGAAAGCCTGCAGAACGTTTATTTATGCAGCTAGCTCAGGGATCGGTACGTCCTCGATGGACAGGCTCTCAGAGGACTCGGAGTCGTCTCCATGGCAAACCTAACCATTCCTTACGAAAG
CGAAAGCCTGCAGAACGTTTATTTAAGCAGCTAGCCATGGCATCGACACGTCCTCTCAGGTGTCGCATGGCATCGACACGTCCTCTCAGGTGTCGCAAACCTAACCATTCCTTACGAAAG
CGAAAGCCTGCAGAACGTTTATTTATCCAGCTAGCGATGGGTTCGCAACGCATGGCTTCGGTACGGATGGGTTCGCAACGACTGGACTCGTCACGCAAACCTAACCATTCCTTACGAAAG
CGAAAGCCTGCAGAACGTTTATTTAACCAGCTAGCTCTGGCATCGCAACGTCTGGCATCGCAACGAGTGGGATCGACACGAGTGGACTCGTCACGCAAACCTAACCATTCCTTACGAAAG
CGAAAGCCTGCAGAACGTTTATTTAGACAGCTAGCGATGGAGACGAGGAGCATGGTGACGTGGAGCATGGTGACGTGGAGCTTGGTCACGTCGAGCAAACCTAACCATTCCTTACGAAAG
CGAAAGCCTGCAGAACGTTTATTTACACAGCTAGCAGCTCAGAGGCTAGGCACTCCAAGGGATCGCTCTCCTAGGCATCGCTTGGCTTCGGTACGCAAACCTAACCATTCCTTACGAAAG
CGAAAGCCTGCAGAACGTTTATTTAGTCAGCTAGCACCTCCAAGGGATCGCTCTCTGTCGAGACGAGCTCACAGGTCTCGGTCTCTGTCGCTTCGCAAACCTAACCATTCCTTACGAAAG
CGAAAGCCTGCAGAACGTTTATTTACTCAGCTAGCACCTCGTAGGGTTCGCACTCCTAGGTCACGGTGTCAGAGGAGTCGCTGTCTCAGGTCTCGCAAACCTAACCATTCCTTACGAAAG
CGAAAGCCTGCAGAACGTTTATTTATGGTGCTAGCGACTCTGTCGACACGGTCTCTCTCGCAACGCTCTCGATCGGAACGACTGGCTTCGTCGAGCAAACCTAACCATTCCTTACGAAAG
CGAAAGCCTGCAGAACGTTTATTTAAGGTGCTAGCACCTCAGTCGCTTCGGACTCAGTCGAGACGCTCTCCATCGACACGAGTGGGTTCGGTACGCAAACCTAACCATTCCTTACGAAAG
CGAAAGCCTGCAGAACGTTTATTTATCGTGCTAGCTGAGGACACGTCGAGAGTGGGATCGGAACGCTCTCTCTCGAGACGCACTCTGTCGTGACGCAAACCTAACCATTCCTTACGAAAG
CGAAAGCCTGCAGAACGTTTATTTAACGTGCTAGCACTGGCATCGGAACGAGTGGTCTCGACACGACAGGCAACGGAGAGGATGGCATCGGTACGCAAACCTAACCATTCCTTACGAAAG
CGAAAGCCTGCAGAACGTTTATTTAGAGTGCTAGCTGTGGTGTCGCTTCGCTCTCGTAGGCTTCGCTCTCCTAGGGTTCGCTCTCGTAGGCTTCGCAAACCTAACCATTCCTTACGAAAG
CGAAAGCCTGCAGAACGTTTATTTACAGTGCTAGCGACTCTCTCGTGACGGACTCTCTCGTGACGCAGTCCAAGGACTCGTGCTCTGTCGGTTCGCAAACCTAACCATTCCTTACGAAAG
CGAAAGCCTGCAGAACGTTTATTTAGTGTGCTAGCCACACACTGGAGAGGTGCTCGTAGGGATCGCTGTCCAAGGACTCGCACTCACTCGAGACGCAAACCTAACCATTCCTTACGAAAG
CGAAAGCCTGCAGAACGTTTATTTACTGTGCTAGCTCGTCCATGGGAAGGCTGACTCCTCAGTGGGTCACAGTGGTGAGGTGGTCACTGGTCAGGCAAACCTAACCATTCCTTACGAAAG
CGAAAGCCTGCAGAACGTTTATTTATGCTGCTAGCGAGTCGTTGGCAAGGACGTCCATGGGAAGGACGTCCATGGGAAGGACCACCACTCGATGGCAAACCTAACCATTCCTTACGAAAG
CGAAAGCCTGCAGAACGTTTATTTAAGCTGCTAGCTGTGGTCTCGAGACGCTCACAGTGGTGAGGGTCTCTGTCGCTTCGGACACGTCTCCATGGCAAACCTAACCATTCCTTACGAAAG
CGAAAGCCTGCAGAACGTTTATTTATCCTGCTAGCTGGTCTCTGGAGAGGGTCACTGTGGCTTGGTCCTCGAAGGACTCGTGGTCTCTGGAGAGGCAAACCTAACCATTCCTTACGAAAG
CGAAAGCCTGCAGAACGTTTATTTAACCTGCTAGCTGTGCTGTGCTGTGCTGTGCTGTGCTGTGCACCACCACTCGATGGACCACCACTCGATGGCAAACCTAACCATTCCTTACGAAAG
CGAAAGCCTGCAGAACGTTTATTTAAGTGCTGTCCTGGTCCTCTCTGAGGTGCTCTGAGGCTAGGTCCTCAGAGGTCTCGCTCTCCTAGGGTTCGCAAACCTAACCATTCCTTACGAAAG
CGAAAGCCTGCAGAACGTTTATTTATCTGCTGTCCCTGTCGTTGGCTAGGACCTCACAGGTCTCGCAGTCGATGGCAAGGGTGTCGTTGGCAAGGCAAACCTAACCATTCCTTACGAAAG
CGAAAGCCTGCAGAACGTTTATTTAACTGCTGTCCACCTCTCAGGACTCGAGCTCAGAGGTGTCGTGCTCCTTGGTGTCGTCCTCTCAGGAGTCGCAAACCTAACCATTCCTTACGAAAG
CGAAAGCCTGCAGAACGTTTATTTAGATGCTGTCCAGCTCTGAGGAGTCGAGCTCAGAGGTGTCGCTGTCGTTGGCTAGGGACTCGAAGGACTCGCAAACCTAACCATTCCTTACGAAAG
CGAAAGCCTGCAGAACGTTTATTTACATGCTGTCCCAGTCGATGGCAAGGAGCTCAGAGGTGTCGCTGTCGTTGGCTAGGACCTCACAGGTCTCGCAAACCTAACCATTCCTTACGAAAG
CGAAAGCCTGCAGAACGTTTATTTAGTTGCTGTCCTGCTCCTTGGTGTCGGACTCGAAGGACTCGGTGTCCATGGGTAGGACCTCACAGGTCTCGCAAACCTAACCATTCCTTACGAAAG
CGAAAGCCTGCAGAACGTTTATTTACTTGCTGTCCGTGTCCATGGGTAGGTGCTCTGAGGCTAGGGTGTCCATGGGTAGGAGCTCAGAGGTGTCGCAAACCTAACCATTCCTTACGAAAG
CGAAAGCCTGCAGAACGTTTATTTATGAGCTGTCCGATCGACGAGGACAGACTCGACGAGTCCAGACTGGTCTCGACACGGATGGGATCGACACGCAAACCTAACCATTCCTTACGAAAG
CGAAAGCCTGCAGAACGTTTATTTAAGAGCTGTCCTCTGGGATCGACACGTCTGGGATCGACACGCAAGGCTACGGTGAGACAGGCAACGGAGAGCAAACCTAACCATTCCTTACGAAAG
CGAAAGCCTGCAGAACGTTTATTTATCAGCTGTCCGTCTCTGTCGCTTCGGTCTCTGTCGCTTCGGACTCGTAGGCATCGCACTCCTAGGGTTCGCAAACCTAACCATTCCTTACGAAAG
CGAAAGCCTGCAGAACGTTTATTTAACAGCTGTCCAGCTCACAGGTCTCGCTGTCAGAGGTGTCGCTCTCAGTCGTGACGGACTCGTAGGCATCGCAAACCTAACCATTCCTTACGAAAG
CGAAAGCCTGCAGAACGTTTATTTAGAAGCTGTCCCAGTCCTTGGGTAGGAGCTCACAGGTCTCGCAGTCCTTGGGTAGGCAGTCCTTGGGTAGGCAAACCTAACCATTCCTTACGAAAG
CGAAAGCCTGCAGAACGTTTATTTACAAGCTGTCCTCCTCTCAGGTGTCGGTGTCGTTGGGAAGGACGTCACTGGAGAGGACGTCACTGGTCAGGCAAACCTAACCATTCCTTACGAAAG
CGAAAGCCTGCAGAACGTTTATTTAGTAGCTGTCCCAGTCGATGGCTTGGTCGTCTGTGGGTTGGACGTCACTGGAGAGGTGGTCTGTGGGTTGGCAAACCTAACCATTCCTTACGAAAG
CGAAAGCCTGCAGAACGTTTATTTACTAGCTGTCCCTCACGACTCGTCTCCAGTCAGTGGCATGGGAGTCACTGGGTTGGCAGTCGATGGCTTGGCAAACCTAACCATTCCTTACGAAAG
CGAAAGCCTGCAGAACGTTTATTTATGTCCTGTCCAGGTCGTCTCTGTGGCAGTCTCTGGGATGGAGGTCGTCTCTGTGGGAGTCAGTGGACTGGCAAACCTAACCATTCCTTACGAAAG
CGAAAGCCTGCAGAACGTTTATTTAAGTCCTGTCCGACACTGCTCGTCTCACCACAGCTCCTCTCGTGTCTCTGGTGAGGGACACTGCTCGTCTCCAAACCTAACCATTCCTTACGAAAG
CGAAAGCCTGCAGAACGTTTATTTATCTCCTGTCCGACACTCCTCTGTGGGTGACGAGTCTCCTCAGCACCTGTCCACTCCTGACCAGTCACCTCCAAACCTAACCATTCCTTACGAAAG
CGAAAGCCTGCAGAACGTTTATTTAACTCCTGTCCCTGACCTGTCCACTCCACACCACTCACTGGGTGACGTGTCGACTCTCCACTCCTCTGTGGCAAACCTAACCATTCCTTACGAAAG
CGAAAGCCTGCAGAACGTTTATTTAGATCCTGTCCCAGTCTGAGGCAAGGGTCTCAGTCGGTTCGTGGTCTGTGGGTTGGTCGTCCATGGTCAGGCAAACCTAACCATTCCTTACGAAAG
CGAAAGCCTGCAGAACGTTTATTTACATCCTGTCCAGCTCAGAGGTGTCGTCCTCTCAGGAGTCGGACTCAGAGGAGTCGCACTCTCAGGTCTCGCAAACCTAACCATTCCTTACGAAAG
CGAAAGCCTGCAGAACGTTTATTTAGTTCCTGTCCAGTGGTGTCGAGACGACCTCTCAGGACTCGGACTCGAAGGACTCGTCCTCTCAGGAGTCGCAAACCTAACCATTCCTTACGAAAG
CGAAAGCCTGCAGAACGTTTATTTACTTCCTGTCCTCCTCTCAGGGTTCGTGCTCTGAGGGATCGCTCTCTGTCGAGACGTGCTCAGAGGTCTCGCAAACCTAACCATTCCTTACGAAAG
CGAAAGCCTGCAGAACGTTTATTTATGACCTGTCCCTGTCAGAGGGATCGACTGGCATCGTGGAGGTGTCTGAGGACTCGGACTCGTAGGAGACGCAAACCTAACCATTCCTTACGAAAG
CGAAAGCCTGCAGAACGTTTATTTAAGACCTGTCCCTCTCCAAGGAGACGCACTCCAAGGAGACGACTGGTGTCGGTACGTGTGGTCTCGCAACGCAAACCTAACCATTCCTTACGAAAG
CGAAAGCCTGCAGAACGTTTATTTATCACCTGTCCTGGTCAGTGGTCAGGTGTGGGTAGGTCACGCTCTCCAAGGAGACGGACTCTGAGGTCTCGCAAACCTAACCATTCCTTACGAAAG
CGAAAGCCTGCAGAACGTTTATTTAACACCTGTCCCTCAGGTAGACAACATCGAGCACTGAGTCAAGTGGCTTCGACGAGGTCTCAGTCGTGGAGCAAACCTAACCATTCCTTACGAAAG
CGAAAGCCTGCAGAACGTTTATTTAGAACCTGTCCACTCGGTCTGACTCATGGTGTGACAGAGTACACTGACGAACAGTACTGTGACACAACGTACAAACCTAACCATTCCTTACGAAAG
CGAAAGCCTGCAGAACGTTTATTTACAACCTGTCCTGTGACTGAAACTGTAGGTGCTTCACTGTAGACTCCAGAGGTCTGGTCTGCTTCAAGCTACAAACCTAACCATTCCTTACGAAAG
CGAAAGCCTGCAGAACGTTTATTTAGTACCTGTCCTGACGGACTGTCCAAACGAGCTTCACTCTATCGAGAGAGACTCAACTGAGACACACTCTACAAACCTAACCATTCCTTACGAAAG
CGAAAGCCTGCAGAACGTTTATTTACTACCTGTCCCTTCGTGCAGACCTGTCTCGAGGAGAGGTGGTCTGTGACAGACTACACTGTCGAAGTCTACAAACCTAACCATTCCTTACGAAAG
CGAAAGCCTGCAGAACGTTTATTTATGGACTGTCCGTAGGTGCTGCATCAAGACGCAGTGACTCAGATGGGTACGCTCAGTCCACTCCTCACAGGCAAACCTAACCATTCCTTACGAAAG
CGAAAGCCTGCAGAACGTTTATTTAAGGACTGTCCACAGAGAGTACATCTAGTGATGCAATGAGTGACAGACACAGTGTATCCAGGTTCAGTCAACAAACCTAACCATTCCTTACGAAAG
CGAAAGCCTGCAGAACGTTTATTTATCGACTGTCCACTGATGGTAGTTCTACTGATGGTAGTTCTTGAGAAGGTATGACTCTTGAGTCAAGATCTCAAACCTAACCATTCCTTACGAAAG
CGAAAGCCTGCAGAACGTTTATTTAACGACTGTCCGATCAGTCTACATCTAGAGAGTGTAAGTCTCACTGCACAACTAGTTCGTGGAGAATGAGTCAAACCTAACCATTCCTTACGAAAG
CGAAAGCCTGCAGAACGTTTATTTAGAGACTGTCCAGACCCTGACCACACCTCACCATGGAGTCGGAGTGTGTCAACACAAGTGATCGAACAGTACAAACCTAACCATTCCTTACGAAAG
CGAAAGCCTGCAGAACGTTTATTTACAGACTGTCCACCACCAGTCGACTCACGACAGGTCCTGTCTCGACTGCACCACACGAGACCTCACACGTCCAAACCTAACCATTCCTTACGAAAG
CGAAAGCCTGCAGAACGTTTATTTAGTGACTGTCCCAACCAGGTCGACTCTGCACGTCTCTCAGGCTGACCTGTCGTCTCACCACGACTCCATGGCAAACCTAACCATTCCTTACGAAAG
CGAAAGCCTGCAGAACGTTTATTTACTGACTGTCCAGCTCACAGGGAACGACCACCATGGCAACGGTGACGACTCTGAGGGTCACGTTGGTGACGCAAACCTAACCATTCCTTACGAAAG
CGAAAGCCTGCAGAACGTTTATTTATGCACTGTCCGATCGCTACGCAGTGCAAGACAGAAAGTGTGACTCTCAGGCAACGCTGAGTGTGATCACACAAACCTAACCATTCCTTACGAAAG
CGAAAGCCTGCAGAACGTTTATTTAAGCACTGTCCACCTGAGGTACTAGTCTGTGGACAACAAGTCACAGACTCAAGGTACAAGAGAGTAGATCTCAAACCTAACCATTCCTTACGAAAG
CGAAAGCCTGCAGAACGTTTATTTATCCACTGTCCTGTCAAGCTATCACTGTCTGTCGTACTTCTTGTGAGTGTACATCTTCTGAGTCTATCGATCAAACCTAACCATTCCTTACGAAAG
CGAAAGCCTGCAGAACGTTTATTTAACCACTGTCCAGTCAAGTGTCAACTTGTCATGGTACTTGTAGACATCTGTTCGATCATGAGTCAACTAGTCAAACCTAACCATTCCTTACGAAAG
CGAAAGCCTGCAGAACGTTTATTTAGACACTGTCCCTTCGAGACGCTGTGTGTGCTGTGCGATGCGTTCACTGTAAGTCTGTCAGGTCTGTCAGACAAACCTAACCATTCCTTACGAAAG
CGAAAGCCTGCAGAACGTTTATTTACACACTGTCCCAGACCACACGAGTCACAGCTCACCGAACCTGTGCTGTGCGATGCGATCCAGCACAGGTCCAAACCTAACCATTCCTTACGAAAG
CGAAAGCCTGCAGAACGTTTATTTAGTCACTGTCCCTACCCAGACGACACTGGACACGTCTGCTCTCCACTGGTCCTGTCGTACCACCACCACACCAAACCTAACCATTCCTTACGAAAG
CGAAAGCCTGCAGAACGTTTATTTACTCACTGTCCTGGACCACACACCTCAGACCTGCACTCCACTGGACAGCACACGTCAGACCTCCACCACACCAAACCTAACCATTCCTTACGAAAG
CGAAAGCCTGCAGAACGTTTATTTATGGTCTGTCCCACACCACACCACACGTACGGATGATCGAATCACCACGACGACACAGACGTGGTGCTCTGCAAACCTAACCATTCCTTACGAAAG
CGAAAGCCTGCAGAACGTTTATTTAAGGTCTGTCCAGCTCAGAGGAGACGCAACCGTGTCGTTGGCATCCACGACCAGTCCTCTCAGACGAGCAGCAAACCTAACCATTCCTTACGAAAG
CGAAAGCCTGCAGAACGTTTATTTATCGTCTGTCCGACTCTGACGAGCAGGAACGCTGTGAGTCATCTGGAGACGTGCAGTGTGGAGACGCACAGCAAACCTAACCATTCCTTACGAAAG
CGAAAGCCTGCAGAACGTTTATTTAACGTCTGTCCGAACGCATGAGTGAAAGGAGGAAGAACGTATCAGGGACAGGATGATCACGACCTGGAACACAAACCTAACCATTCCTTACGAAAG
CGAAAGCCTGCAGAACGTTTATTTAGAGTCTGTCCTCGAGTCTCATCTGTGTTCGTGTCAAGTGTTCGAGCAAGATGCTAACACGTGTCAACCTACAAACCTAACCATTCCTTACGAAAG
CGAAAGCCTGCAGAACGTTTATTTACAGTCTGTCCGTTCGCAAGATCCTACTACGACTCAACCTAAGACGCTAGAGTCTATCACGTCTCAACCTACAAACCTAACCATTCCTTACGAAAG
CGAAAGCCTGCAGAACGTTTATTTAGTGTCTGTCCTCGTGGTGAAACAGTGACAGAGACAACCTACTGAGACACAGATGTTGCAGAGACACTCTACAAACCTAACCATTCCTTACGAAAG
CGAAAGCCTGCAGAACGTTTATTTACTGTCTGTCCAGTGATGGTAGAAGTGTGAGAGAGAACGAACTGTGTGCAATGAGTAGCAGAGTCAGTCAACAAACCTAACCATTCCTTACGAAAG
CGAAAGCCTGCAGAACGTTTATTTATGCTCTGTCCTGCAGGATCAACCAATGTGGCTACGGAGTGTGTGAGACAAGATGTTGACGTGCTGCTAGACAAACCTAACCATTCCTTACGAAAG
CGAAAGCCTGCAGAACGTTTATTTAAGCTCTGTCCTGAGGTGGAGGAGTGGACACGATGGGTTCGGAGAGCACTGAGTCAAGGTCAGAGGACACGCAAACCTAACCATTCCTTACGAAAG
CGAAAGCCTGCAGAACGTTTATTTATCCTCTGTCCGTCAGTCTGAGATCAGAGTCGTTGGCTTCGGAACGAGGTGGTTGATGCACCTCTCCTAGGCAAACCTAACCATTCCTTACGAAAG
CGAAAGCCTGCAGAACGTTTATTTAACCTCTGTCCCAAGGTGACGGACAGAGTGGGTAGGGTACGTCACGAGCAGGACTGGACTCGAAGGCAACGCAAACCTAACCATTCCTTACGAAAG
CGAAAGCCTGCAGAACGTTTATTTAGACTCTGTCCGAAGGGTTCGTGCAGTGAGGTCTCGACGAGGTAGGTGACGTCCAGTCAGGGATCGCAGAGCAAACCTAACCATTCCTTACGAAAG
CGAAAGCCTGCAGAACGTTTATTTACACTCTGTCCGACAGTCTGAGTAGACTGTGCAAGAAGACAGTGACAGCTCGTTGGAGGTCTCTGGCTAGGCAAACCTAACCATTCCTTACGAAAG
CGAAAGCCTGCAGAACGTTTATTTAGTCTCTGTCCAGAGAACGAACTCAACACTCCTTCGACGAGCTACACTGTAACTGTCATCACACAAAGCTACAAACCTAACCATTCCTTACGAAAG
CGAAAGCCTGCAGAACGTTTATTTACTCTCTGTCCGTACCGAGTCTGTGGACGTCAGAGGCATCGTGTGGTGACGGAGAGCTACCCTGTCACTGGCAAACCTAACCATTCCTTACGAAAG
CGAAAGCCTGCAGAACGTTTATTTATGTGGTGTCCTGGTCCACTCACAGGTCCACCTGTCCATGGCAGACGTGTCACTGGTGGTCTGTGGCAAGGCAAACCTAACCATTCCTTACGAAAG
CGAAAGCCTGCAGAACGTTTATTTAAGTGGTGTCCGAGTCAGTGGAGAGGCTCACCTCTCGTTGGAGCTCGTTGGGTAGGTCGTCCTCTCCTTGGCAAACCTAACCATTCCTTACGAAAG
CGAAAGCCTGCAGAACGTTTATTTATCTGGTGTCCTCCACGACTCACTGGGTCACTGTGGCTTGGGACACGACTCACTGGGTCACGTCTCCATGGCAAACCTAACCATTCCTTACGAAAG
CGAAAGCCTGCAGAACGTTTATTTAACTGGTGTCCTGGTCGTTGGGAAGGTCGTCTGAGGGTAGGCACACTGTGGCTTGGAGGTCGATGGACAGGCAAACCTAACCATTCCTTACGAAAG
CGAAAGCCTGCAGAACGTTTATTTAGATGGTGTCCCTCACAGAGGCTAGGCTCACCTTGGCAAGGTGGTCTGAGGGTAGGTGGTCTGAGGGTAGGCAAACCTAACCATTCCTTACGAAAG
CGAAAGCCTGCAGAACGTTTATTTACATGGTGTCCCTGTCCAAGGAGACGCTGTCTCAGGCTTCGCAGTCACAGGCTTCGGAGTCCTTGGGATCGCAAACCTAACCATTCCTTACGAAAG
CGAAAGCCTGCAGAACGTTTATTTAGTTGGTGTCCTCCACTGTGGGAAGGTCTGGCATCGTCGAGTGGTCGTTGGTCTCGGTCTCAGTCGGTACGCAAACCTAACCATTCCTTACGAAAG
CGAAAGCCTGCAGAACGTTTATTTACTTGGTGTCCAGGTCCTTGGACTCGACGTCGTTGGACTCGGTCACGATGGTGTCGACCTCGTAGGACACGCAAACCTAACCATTCCTTACGAAAG
CGAAAGCCTGCAGAACGTTTATTTATGAGGTGTCCCACACACTGGCTAGGGTGTCAGAGGGTTCGCACACACTGGCTAGGTCGTCCATGGTCTCGCAAACCTAACCATTCCTTACGAAAG
CGAAAGCCTGCAGAACGTTTATTTAAGAGGTGTCCTCGTCTCTGGCTAGGGTGTCGTTGGACTCGAGGTCAGTGGGTAGGCAGTCCATGGTCTCGCAAACCTAACCATTCCTTACGAAAG
CGAAAGCCTGCAGAACGTTTATTTATCAGGTGTCCCTCACCTCTCGAAGGAGCTCAGAGGGTTCGTGGTCTGTGGCAAGGCTGTCCTTGGGATCGCAAACCTAACCATTCCTTACGAAAG
CGAAAGCCTGCAGAACGTTTATTTAACAGGTGTCCTGCTCTGAGGCATCGTCTGGTCTCGCTACGACGTCACTGGTGTCGCTCTCCTAGGGAACGCAAACCTAACCATTCCTTACGAAAG
CGAAAGCCTGCAGAACGTTTATTTAGAAGGTGTCCGTGTCGTTGGACTCGACGTCACTGGTGTCGAGCTCAGAGGGTTCGGACTCGAAGGAGACGCAAACCTAACCATTCCTTACGAAAG
CGAAAGCCTGCAGAACGTTTATTTACAAGGTGTCCGTCACTCTGGCAAGGGTCACTCTGGCAAGGGAGTCTGAGGACTCGGTCACTCTGGCAAGGCAAACCTAACCATTCCTTACGAAAG
CGAAAGCCTGCAGAACGTTTATTTAGTAGGTGTCCTGGTCAGTGGGTAGGAGGTCTCTGGCTAGGCACACCTCTCTCAGGAGGTCACTGGGTAGGCAAACCTAACCATTCCTTACGAAAG
CGAAAGCCTGCAGAACGTTTATTTACTAGGTGTCCTCGTCAGTGGAGTCGTGGTCCTCTCCTAGGACGTCACTGGTGTCGAGGTCAGTGGGTAGGCAAACCTAACCATTCCTTACGAAAG
CGAAAGCCTGCAGAACGTTTATTTATGTCGTGTCCGTGTCACTGGACTCGCTGTCGATGGGATCGGAGTCAGTGGAGTCGGAGTCAGTGGAGTCGCAAACCTAACCATTCCTTACGAAAG
CGAAAGCCTGCAGAACGTTTATTTAAGTCGTGTCCCACTCCAAGGCAACGAGCTCAGAGGAGACGTCGTCTCTGGTCTCGACGTCACTGGACTCGCAAACCTAACCATTCCTTACGAAAG
CGAAAGCCTGCAGAACGTTTATTTATCTCGTGTCCAGCTCAGAGGAGACGGAGTCGATGGGATCGGTCTCGTAGGGTACGAGCTCAGAGGAGACGCAAACCTAACCATTCCTTACGAAAG
CGAAAGCCTGCAGAACGTTTATTTAACTCGTGTCCGTGTCGTTGGGTTCGACGTCACTGGACTCGAGCTCAGAGGAGACGTCGTCTCTGGTCTCGCAAACCTAACCATTCCTTACGAAAG
CGAAAGCCTGCAGAACGTTTATTTAGATCGTGTCCAGCTCAGAGGAGACGCTGTCCTTGGCTTCGGAGTCGATGGGATCGGAGTCGATGGGATCGCAAACCTAACCATTCCTTACGAAAG
CGAAAGCCTGCAGAACGTTTATTTACATCGTGTCCTGTGGAGACGCACAGCAAGGCAGAGAGCTGTCGTCGACTCCAAGGACGTCTGTGGTGTCGCAAACCTAACCATTCCTTACGAAAG
CGAAAGCCTGCAGAACGTTTATTTAGTTCGTGTCCCAACGGTTCACAGTACTGAGGTACACACTACTCTGTCCAACATGTAGTGATCCAAACTGTCAAACCTAACCATTCCTTACGAAAG
CGAAAGCCTGCAGAACGTTTATTTACTTCGTGTCCTCCTGCAGAAGTTGTCACAGAGACATGCTACTAGGTGAGATGCAAACACGAGTCATCGTACAAACCTAACCATTCCTTACGAAAG
CGAAAGCCTGCAGAACGTTTATTTATGACGTGTCCTCCACGTGTCTCTCGGTGAGACGTGCAAGACATGGCTACGCACTGCAACCTGCTCACTCGCAAACCTAACCATTCCTTACGAAAG
CGAAAGCCTGCAGAACGTTTATTTAAGACGTGTCCTGAGAACCAACTCTATCTGAGAGAAACCTAAGGTGGATCATGCAATCTCAGAGTAACAGTCAAACCTAACCATTCCTTACGAAAG
CGAAAGCCTGCAGAACGTTTATTTATCACGTGTCCAGACAGACTATGTCTAGGTGACTCATCCAACTACATCTGTGTTCTACGTGCATCAGACAACAAACCTAACCATTCCTTACGAAAG
CGAAAGCCTGCAGAACGTTTATTTAACACGTGTCCGAACGCTCTGACTCAACTCGCAGTGGAAGACTGTGTCACAGTCAATGGTGTCTCAAGCAACAAACCTAACCATTCCTTACGAAAG
CGAAAGCCTGCAGAACGTTTATTTAGAACGTGTCCGAGAGCTTGAACACAACAGGCACAGGATGAGATGGCTGAGACCTGAGCACACAGGTCGAGCAAACCTAACCATTCCTTACGAAAG
CGAAAGCCTGCAGAACGTTTATTTACAACGTGTCCGTGAGCATGAGAACATCTGGGTACGGTGTGAGAGACAGAACTTGTTGACGTCCTGCTTCACAAACCTAACCATTCCTTACGAAAG
CGAAAGCCTGCAGAACGTTTATTTAGTACGTGTCCAGAGACACTATCAGTCTCTGTGCAACTGTATCACGGTTGAACTCACTGTCTGACGTGCAGCAAACCTAACCATTCCTTACGAAAG
CGAAAGCCTGCAGAACGTTTATTTACTACGTGTCCACGTAACTGTTGGATCACAATCTGTGTACTGAACAAGTGTCTTCTGTCAATGTCTTGCATCAAACCTAACCATTCCTTACGAAAG
CGAAAGCCTGCAGAACGTTTATTTATGGAGTGTCCTCCAACATGTAGACTGTGAAAGAGTCAACTCACTAAGAGTCAGATGTCAAACTGTGTACTCAAACCTAACCATTCCTTACGAAAG
CGAAAGCCTGCAGAACGTTTATTTAAGGAGTGTCCTCGTATGTCTACGATTGCAACTTGTGAACTGTGAACTTGTTCACTTGCAAGAAGTGTACTCAAACCTAACCATTCCTTACGAAAG
CGAAAGCCTGCAGAACGTTTATTTATCGAGTGTCCACACGTGCAGGTCTGGTACAAGGTAGTTGTTCCAACTCTACATCTACGTAACAGTAGGATCAAACCTAACCATTCCTTACGAAAG
CGAAAGCCTGCAGAACGTTTATTTAACGAGTGTCCCTGACTCCACTGCTCAGAGCTCTCCCTACCTGGACCTGACTCCTCGAGAGTGGTGTCTGACAAACCTAACCATTCCTTACGAAAG
CGAAAGCCTGCAGAACGTTTATTTAGAGAGTGTCCACGACTGCACACCACAGCACTGGTCACGTCGACACCTCACCTGTCGACACGAGTCACCTCCAAACCTAACCATTCCTTACGAAAG
CGAAAGCCTGCAGAACGTTTATTTACAGAGTGTCCGACACAGCTCACCTCGTGACACGTCCAGTCGTGACACGTCCAGTCTGGACCACACCTCACCAAACCTAACCATTCCTTACGAAAG
CGAAAGCCTGCAGAACGTTTATTTAGTGAGTGTCCGACTCTGAGGGTAGGACCTCCTTGGCAAGGTCCACGTGTCTCCTCAGCACCAGTCAGCTCCAAACCTAACCATTCCTTACGAAAG
CGAAAGCCTGCAGAACGTTTATTTACTGAGTGTCCGTTGGTGTCGTCACGTCCTCGATGGGTAGGACCTCGTTGGGTAGGGTGTCAGTGGAGAGGCAAACCTAACCATTCCTTACGAAAG
CGAAAGCCTGCAGAACGTTTATTTATGCAGTGTCCACTGGGAAGGTCACGTGAGGAGTCGGTACGTCAGGACTCGTGGAGGATGGCAAGGTCACGCAAACCTAACCATTCCTTACGAAAG
CGAAAGCCTGCAGAACGTTTATTTAAGCAGTGTCCCACTCTGTCGCATCGGTTGGAGACGGTACGTGTGGACTCGTGACGGTTGGGTTCGGAACGCAAACCTAACCATTCCTTACGAAAG
CGAAAGCCTGCAGAACGTTTATTTATCCAGTGTCCACTGGGTTCGCAACGCACTCCTAGGGTTCGTGTGGTCTCGAGACGCTCTCAGTCGTGACGCAAACCTAACCATTCCTTACGAAAG
CGAAAGCCTGCAGAACGTTTATTTAACCAGTGTCCCTTGGGAACGGAGAGGTTGGAGACGAGGAGCATGGTGACGCTACGACTGGGTTCGCAACGCAAACCTAACCATTCCTTACGAAAG
CGAAAGCCTGCAGAACGTTTATTTAGACAGTGTCCGTTGGACACGACGAGGAAGGAGGAGAGCAGTCAGGCTACGCTGAGCATGGTCACGTCGAGCAAACCTAACCATTCCTTACGAAAG
CGAAAGCCTGCAGAACGTTTATTTACACAGTGTCCACAGGACACGAGGAGACTGGACTCGAGACGAGAGGAGACGCTACGCATGGCATCGACACGCAAACCTAACCATTCCTTACGAAAG
CGAAAGCCTGCAGAACGTTTATTTAGTCAGTGTCCCATGGCTTCGGTACGTGTGGTCTCGAGACGTGAGGACACGTGGAGAGTGGGATCGAGACGCAAACCTAACCATTCCTTACGAAAG
CGAAAGCCTGCAGAACGTTTATTTACTCAGTGTCCGTCTCAGTCGAGACGGACTCCTAGGCTTCGTCTGGCATCGGAACGCACTCTGTCGCTTCGCAAACCTAACCATTCCTTACGAAAG
CGAAAGCCTGCAGAACGTTTATTTATGGTGTGTCCTCCTCCTAGGCTTCGACCTCTGTCGTGACGAGCTCGTAGGGTTCGACCTCTGTCGTGACGCAAACCTAACCATTCCTTACGAAAG
CGAAAGCCTGCAGAACGTTTATTTAAGGTGTGTCCTGCTCGTAGGGATCGTCCTCTGTCGGTTCGTGCTCGTAGGGATCGGACTCTCTCGTGACGCAAACCTAACCATTCCTTACGAAAG
CGAAAGCCTGCAGAACGTTTATTTATCGTGTGTCCCAGTCTGAGGCTAGGACTGGGTTCGCAACGTGCTCACAGGTCTCGGTCTCAGTCGTGACGCAAACCTAACCATTCCTTACGAAAG
CGAAAGCCTGCAGAACGTTTATTTAACGTGTGTCCGAGTCGTTGGCAAGGCACTCCTAGGGTTCGGAGTCGTTGGCAAGGACTGGCATCGGAACGCAAACCTAACCATTCCTTACGAAAG
CGAAAGCCTGCAGAACGTTTATTTAGAGTGTGTCCCAGTCCATGGGAAGGACCTCACAGGTCTCGGTGTCGTTGGCAAGGACCTCACAGGTCTCGCAAACCTAACCATTCCTTACGAAAG
CGAAAGCCTGCAGAACGTTTATTTACAGTGTGTCCCAGTCACAGGAGTCGGACTCTCTCGTGACGACGTCACAGGAGTCGCTGTCCTAGGCATCGCAAACCTAACCATTCCTTACGAAAG
CGAAAGCCTGCAGAACGTTTATTTAGTGTGTGTCCGTGACGACTCTCTGGACGACAGCTCCTCTCCACACACTGGAGAGGTGGTCGTTGGGAAGGCAAACCTAACCATTCCTTACGAAAG
CGAAAGCCTGCAGAACGTTTATTTACTGTGTGTCCTCCACCACTCGATGGGTGTCAGAGGTGTCGAGCACGACTCACTGGACCACGTCTCCATGGCAAACCTAACCATTCCTTACGAAAG
CGAAAGCCTGCAGAACGTTTATTTATGCTGTGTCCTGCTCTCAGGAGTCGCACACCTCTCGTTGGGTCACTGTGGCTTGGGAGTCGTTGGCAAGGCAAACCTAACCATTCCTTACGAAAG
CGAAAGCCTGCAGAACGTTTATTTAAGCTGTGTCCTCCTCCAAGGGATCGAGGTCGATGGACAGGACGTCGTTGGCAAGGCACACTGTGGCTTGGCAAACCTAACCATTCCTTACGAAAG
CGAAAGCCTGCAGAACGTTTATTTATCCTGTGTCCGACACCTCTCGTTGGAGGACGAGTCACCTCCAGTCTGAGGCTAGGACCACGTCTCCATGGCAAACCTAACCATTCCTTACGAAAG
CGAAAGCCTGCAGAACGTTTATTTAACCTGTGTCCTGTGCTGTGCTGTGCTGTGCTGTGCTGTGCTCCACCACTCGATGGCTACCTCGTCAGCTCCAAACCTAACCATTCCTTACGAAAG
CGAAAGCCTGCAGAACGTTTATTTAAGTGCAGTCCGTGTCCATGGTGAGGCAGTCGATGGCTTGGGACACACCTCGTCTCCTGTCGTTGGAGAGGCAAACCTAACCATTCCTTACGAAAG
CGAAAGCCTGCAGAACGTTTATTTATCTGCAGTCCACGTCAGTGGCTTGGGAGTCTCTGGTGAGGGTGTCGATGGTCAGGCTGTCCATGGACAGGCAAACCTAACCATTCCTTACGAAAG
CGAAAGCCTGCAGAACGTTTATTTAACTGCAGTCCGAGTCAGTGGAGAGGTCCTCCTTGGCTAGGGAGTCAGTGGAGAGGAGCTCGTTGGGTAGGCAAACCTAACCATTCCTTACGAAAG
CGAAAGCCTGCAGAACGTTTATTTAGATGCAGTCCCTGTCACTGGCAAGGTCCTCGTTGGTGTCGCAGTCTCTGGTCAGGACGTCTGTGGTGAGGCAAACCTAACCATTCCTTACGAAAG
CGAAAGCCTGCAGAACGTTTATTTACATGCAGTCCCTGTCCTTGGGTAGGTGCTCTGAGGCTAGGCTGTCGATGGGAAGGGACTCAGAGGAGTCGCAAACCTAACCATTCCTTACGAAAG
CGAAAGCCTGCAGAACGTTTATTTAGTTGCAGTCCAGCTCAGAGGTGTCGGAGTCGATGGACAGGAGCTCAGAGGTGTCGCAGTCCATGGGAAGGCAAACCTAACCATTCCTTACGAAAG
CGAAAGCCTGCAGAACGTTTATTTACTTGCAGTCCTGCTCTCAGGAGTCGCTGTCAGAGGTGTCGCTGTCAGAGGTGTCGACGTCCATGGGAAGGCAAACCTAACCATTCCTTACGAAAG
CGAAAGCCTGCAGAACGTTTATTTATGAGCAGTCCACCTCGTAGGCATCGTGTGGACTCGTCACGAGCTCGAAGGACTCGGACTCCTAGGGTTCGCAAACCTAACCATTCCTTACGAAAG
CGAAAGCCTGCAGAACGTTTATTTAAGAGCAGTCCTGTGGGATCGAGACGGATGGTGACGCAACGCACTCAGTCGGTTCGACTGGCTTCGGAACGCAAACCTAACCATTCCTTACGAAAG
CGAAAGCCTGCAGAACGTTTATTTATCAGCAGTCCGTCTCAGTCGGTTCGAGTGGGATCGAGACGTCTGGCATCGTCACGGATGGTGACGCAACGCAAACCTAACCATTCCTTACGAAAG
CGAAAGCCTGCAGAACGTTTATTTAACAGCAGTCCGAGTCGATGGTCAGGGTGTCGTTGGGAAGGCTGTCTCAGGCTAGGAGCTCGAAGGAGTCGCAAACCTAACCATTCCTTACGAAAG
CGAAAGCCTGCAGAACGTTTATTTAGAAGCAGTCCCTGTCCTTGGCAAGGTGCTCTGAGGGTAGGCAGTCCATGGACAGGGTGTCGTTGGGAAGGCAAACCTAACCATTCCTTACGAAAG
CGAAAGCCTGCAGAACGTTTATTTACAAGCAGTCCAGCTCCATGGACAGGGTCTCTCAGGTGTCGTGCTCGATGGTCAGGACCTCCTTGGCAAGGCAAACCTAACCATTCCTTACGAAAG
CGAAAGCCTGCAGAACGTTTATTTAGTAGCAGTCCTGCTCGATGGTCAGGAGCTCCATGGACAGGGTGTCTCTGGTGAGGACCTCCTTGGCAAGGCAAACCTAACCATTCCTTACGAAAG
CGAAAGCCTGCAGAACGTTTATTTACTAGCAGTCCCTCTCACAGGAGTCGACCTCCTTGGCAAGGCTCTCACAGGAGTCGCACTCAGAGGCTAGGCAAACCTAACCATTCCTTACGAAAG
CGAAAGCCTGCAGAACGTTTATTTATGTCCAGTCCCACTCAGAGGCTAGGACGTCCTCTCCATGGACCTCCTTGGCAAGGCAGTCAGTGGCTTGGCAAACCTAACCATTCCTTACGAAAG
CGAAAGCCTGCAGAACGTTTATTTAAGTCCAGTCCGAGTCTGTGGGTTGGCACACAGCTCCTCTCGACTCTGAGGGTAGGACGTCCTCTCCATGGCAAACCTAACCATTCCTTACGAAAG
CGAAAGCCTGCAGAACGTTTATTTATCTCCAGTCCTCCACCTGTCCTCTCTGCACCAGTCCACTCCAGACAGGTCCTGTCGACACTGCTCGTCTCCAAACCTAACCATTCCTTACGAAAG
CGAAAGCCTGCAGAACGTTTATTTAACTCCAGTCCTGCTCCTTGGTGTCGTCGTCAGTGGTCAGGGTGTCACTGGACAGGCACACTCCTCTCTGGCAAACCTAACCATTCCTTACGAAAG
CGAAAGCCTGCAGAACGTTTATTTAGATCCAGTCCAGGTCTGTGGAGAGGGAGTCACTGGGAAGGACCTCTCAGGACTCGAGGTCTGTGGAGAGGCAAACCTAACCATTCCTTACGAAAG
CGAAAGCCTGCAGAACGTTTATTTACATCCAGTCCGTCTCGTAGGGTACGGTCTCGTAGGGTACGACGTCACTGGACTCGTGCTCTGAGGTGACGCAAACCTAACCATTCCTTACGAAAG
CGAAAGCCTGCAGAACGTTTATTTAGTTCCAGTCCTCCTCTCAGGCTTCGCACTCCAAGGTCACGCTCTCGTAGGGTACGTGTGGCTAGGCTACGCAAACCTAACCATTCCTTACGAAAG
CGAAAGCCTGCAGAACGTTTATTTACTTCCAGTCCACCTCAGAGGCATCGTGCTCCATGGACTCGGTCTCACAGGAGACGACCTCTGAGGGTTCGCAAACCTAACCATTCCTTACGAAAG
CGAAAGCCTGCAGAACGTTTATTTATGACCAGTCCTCAGGGTTCGTCGAGTGTGGGAAGGTGACGGACTCTCAGGGTTCGAGCTCCTTGGACTCGCAAACCTAACCATTCCTTACGAAAG
CGAAAGCCTGCAGAACGTTTATTTAAGACCAGTCCACCTCGTAGGCAACGTGTGGAGTCGGTACGCATGGCATCGTCGAGAGCTCAGTCGCAACGCAAACCTAACCATTCCTTACGAAAG
CGAAAGCCTGCAGAACGTTTATTTATCACCAGTCCGTTGGCTACGACGTGGTGTCGTTGGGTTCGCTCTCCATCGCTGAGTCCTCCTTGGCTTCGCAAACCTAACCATTCCTTACGAAAG
CGAAAGCCTGCAGAACGTTTATTTAACACCAGTCCCACAGTGAGATCGAAGTACGAGCTGGTAGAGTGAGTGTGATGACATCAGGTGGAGTCGTGCAAACCTAACCATTCCTTACGAAAG
CGAAAGCCTGCAGAACGTTTATTTAGAACCAGTCCGTGTCCATCGGTCAGGTCTCAGTCGGACAGACTCGAGGTGTCAGATCCAGTCTGATCACACAAACCTAACCATTCCTTACGAAAG
CGAAAGCCTGCAGAACGTTTATTTACAACCAGTCCCAGTCTCAGGAGACGCTACGACCTGGTTGAACACCGACTCACAGGAGCTCGATCGTCGAGCAAACCTAACCATTCCTTACGAAAG
CGAAAGCCTGCAGAACGTTTATTTAGTACCAGTCCCTGTCAGAGGGATCGTCTGGACAGGTGACGCTCTCCTAGGACACGAGTGGAGTCGCAACGCAAACCTAACCATTCCTTACGAAAG
CGAAAGCCTGCAGAACGTTTATTTACTACCAGTCCAGGAGTGGTGTGTGACTACGTCGTGAGTGAAGAGGAGACGCAGAGGAGTGTGAGAACTCACAAACCTAACCATTCCTTACGAAAG
CGAAAGCCTGCAGAACGTTTATTTATGGACAGTCCTCTGGTGGAGACGTGGTTGGCTGAGACCTGTCCTCTGTCGTCGAGACCTCGTAGGACGAGCAAACCTAACCATTCCTTACGAAAG
[truncated: 8,086 more rows]
