# Supplementary material for: Metastable hybridization-based DNA information storage to allow rapid and permanent erasure
Source: Nat Commun. 2020 Oct 6;11:5008. doi: 10.1038/s41467-020-18842-6 (PMC7538566; doi:10.1038/s41467-020-18842-6)
Supplement: Supplementary file 4 — Supplementary Software [file 41467_2020_18842_MOESM4_ESM.zip › Code/READ ME.txt]

1. System Requirements
- The code has been tested on Matlab_R2018a.
- For information about Matlab installation and system requirement: https://www.mathworks.com/support/requirements/matlab-system-requirements.html


2. Installation guide
- Follow instructions on the link : https://www.mathworks.com/downloads/
- Usually takes less than 5 minutes for installation.


3. Demo
1) Encoding Computer Data in DNA sequences : Use 'Remap.m' function or 'Remap_script.m' function.

- 'Remap.m' function is used to convert each byte of computer language to 5-digit DNA sequences following mapping table in Fig. 3b. You can simply input a computer language and it will give you the corresponding 5-digit DNA sequences. 

- 'Remap_script.m' function converts a whole 'file', which can be literature, image, movie, etc. 'Remap_script.m' uses 'Remap.m' function to convert not only data(information) itself but also spatial information of the data (For example, in an image, spatial information is the address/position of a pixel, while data is RGB value of the pixel). Also, Remap_script function returns DNA sequences which can be used in our method, including truth marker, address, message, and primer binding region. Bmp image can be input for this function and it returns a list of DNA sequences containing spatial and color information(RGB value) of the image. 

- To convert a 240X240 size image, it takes less than 2 seconds. 

2) Decoding Sequencing Data
:Decoding sequencing data and reconstructing original computer data require several steps.  

(1) Collect the reads with intended length, and no 'N'.
(2) Set random, big enough size of the image and convert address for each pixel to DNA sequences using 'Remap.m' function to produce reference address sequence. 
(3) Align and categorize the reads whose address parts match the reference address sequence. 
(4) Get the dominant sequence for each address. 
(5) Convert the dominant sequence of each address using 'Decode.m' and get RGB data in that address. 
(6) Reconstruct image. 

- To reconstruct image with sequencing data(~1.5M reads), it takes about 17 min.


4. Instruction for use
- Simply download the Matlab and open the Matlab files attached here and run the files. 
