# Supplementary material for: Metastable hybridization-based DNA information storage to allow rapid and permanent erasure
Source: Nat Commun. 2020 Oct 6;11:5008. doi: 10.1038/s41467-020-18842-6 (PMC7538566; doi:10.1038/s41467-020-18842-6)
Supplement: Supplementary file 4 — Supplementary Software [file 41467_2020_18842_MOESM4_ESM.zip › Code/fromGCAT.m]

function [output]=fromGCAT(inputseq)
for i = 1:length(inputseq)
    if ((inputseq(i) == 'A')|(inputseq(i) == 'a'))
        output(i) = 1;
    elseif ((inputseq(i) == 'T')|(inputseq(i) == 't')|(inputseq(i) == 'U')|(inputseq(i) == 'u'))
        output(i) = 2;
    elseif ((inputseq(i) == 'C')|(inputseq(i) == 'c'))
        output(i) = 3;
    elseif ((inputseq(i) == 'G')|(inputseq(i) == 'g'))
        output(i) = 4;
	elseif (inputseq(i) == ' ')
		output(i) = 0;
	else
        fprintf('Unexpected nucleotide!\n');
	end
       
% 	if (upper(inputseq{i}) == inputseq{i})
% 		output{i} = output{i} + 0.1;
% 	end
end
