# Supplementary material for: Metastable hybridization-based DNA information storage to allow rapid and permanent erasure
Source: Nat Commun. 2020 Oct 6;11:5008. doi: 10.1038/s41467-020-18842-6 (PMC7538566; doi:10.1038/s41467-020-18842-6)
Supplement: Supplementary file 4 — Supplementary Software [file 41467_2020_18842_MOESM4_ESM.zip › Code/Reconstruct_Image.m]

clear all

% addpath('/Users/jangwonkim/Dropbox (NABLab)/MATLAB/DNA Encryption/Original Images');
b=imread('Original Image.bmp');


% addpath('/Users/jangwonkim/Dropbox (NABLab)/MATLAB/DNA Encryption/190610 8 mix 2 month RT');
fid = fopen('8mix 2month RT.fastq', 'r');


tempstr = fgetl(fid);
counter = 1;
counter1 = 1; counter2 = 1; counter3=1; 
 

while ischar(tempstr)
    tempseq = fgetl(fid);
%     if length(tempseq) >=115 && isempty(find(tempseq(46:115) == 'N', 1))
%         seq{counter} = tempseq;
%         counter = counter + 1;
%     if length(tempseq) == 120  && isempty(find(tempseq(46:115) == 'N', 1))
    if length(tempseq) == 140 && isempty(find(tempseq == 'N', 1))
        seq{counter} = tempseq;
        counter = counter + 1;
    elseif length(tempseq) == 140 && ~isempty(find(tempseq == 'N', 1))
        seq1{counter1} = tempseq;
        counter1 = counter1 + 1;
    elseif length(tempseq) ~= 140  && isempty(find(tempseq == 'N', 1))
        seq2{counter2} = tempseq;
        counter2 = counter2 + 1; 
    elseif length(tempseq) ~= 140  && ~isempty(find(tempseq == 'N', 1))
        seq3{counter3} = tempseq;
        counter3 = counter3+1;
    end
    
   
    fgetl(fid); fgetl(fid);
    tempstr = fgetl(fid);
end


fclose(fid);

% % X = [counter-1 counter1-1 counter2-1 counter3-1];
% X = [counter-1 counter2-1+counter3-1];
% % labels = {'Exact Length no N', 'Exact Length with N', 'Different Length no N', 'Different Length with N'};
% pie(X)
% X./sum(X)*100
% totalreads = sum(X);

% save('ImageSeqs.mat', 'seq');

% ------
%%
% load('ImageSeqs.mat');
addpath('/Users/jangwonkim/Dropbox (NABLab)/MATLAB/MATLAB/EnergyCalculations');
num=1;

for i=1:160
    for j=1:160
        Address_ref{num} = revcompseq(Remap([i,j]));
        Address_ref{num} = upper(Address_ref{num});
        num = num+1;
    end
end

% for i=1:97
%     for j=1:126
%         Address_ref{num} = revcompseq(Remap([i,j]));
%         Address_ref{num} = upper(Address_ref{num});
%         num = num+1;
%     end
% end


count=ones(1,length(Address_ref));


for i= 1:length(seq)

%         index = find(ismember(Address_ref,seq{i}(26:35)));
    [~,index] = ismember(seq{i}(46:55),Address_ref);
%     [~,index] = ismember(seq{i}(26:35),Address_ref);

    if index == 0
        continue
        
    else
        Message{index,count(index)} = seq{i}(56:115);
        Pixel{index,count(index)} = seq{i}(46:115);
%         Message{index,count(index)} = seq{i}(36:95);

%         Message{index,count(index)} = seq{i};

        count(index) = count(index)+1;
    
    end
    
    if ~mod(i*100, length(seq))
        fprintf('.');
    end
    

end

%%

DominantMess = cell(1,25600);
ConsensusRatio = -1*ones(1,25600);

for i=1:size(Message,1)
    AllMessPerAdd = Message(i,:);
    if ~isempty(AllMessPerAdd{1})
        MessPerAdd{i} = AllMessPerAdd(~cellfun('isempty',AllMessPerAdd));
        y = unique(MessPerAdd{i});
%   
        n = zeros(length(y), 1);
        for j = 1:length(y)
            n(j) = length(find(strcmp(y(j), AllMessPerAdd)));
        end
        
        [dominant_count, itemp] = max(n);
        [second_dominant_count, itemp2] = max(n(n~=max(n)));
%         ConsensusRatio(i) = dominant_count/length(MessPerAdd{i});
        
        if max(n) >= 5 %&& ConsensusRatio(i)>0.5
            %             if length(second_dominant_count) == 0 
                DominantMess{i} = y(itemp);
                Dominant_count(i) = dominant_count;
                        
                ConsensusRatio(i) = dominant_count/length(MessPerAdd{i});

%             elseif dominant_count/second_dominant_count>=2
%                    DominantMess{i} = y(itemp);
%                    DominantMess{i} = char(DominantMess{i});
%                    SecondDominantMess{i} = y(itemp2);
%                    SecondDominantMess{i} = char(SecondDominantMess{i});
%                    Dominant_count(i) = dominant_count;
%              end
            
        end
        
         
        
       
    end

end

%%
addpath('/Users/jangwonkim/Dropbox (NABLab)/MATLAB/DNA Encryption')

a=-1*ones(320, 320 ,3);


count=1; 

for i=1:160
    for j=1:160
        
        inputseq  = char(DominantMess{count});
        count = count+1;
        
        if count > size(DominantMess,2)
            break;
        elseif ~isempty(inputseq)
            Decoded_Mess = Decode(revcompseq(inputseq),1);
            for k=1:3
                a(2*i-1,2*j-1,k) = Decoded_Mess(k);
                a(2*i,2*j-1,k) = Decoded_Mess(k+3);
                a(2*i-1,2*j,k) = Decoded_Mess(k+6);
                a(2*i,2*j,k) = Decoded_Mess(k+9);
            end
            
        end
    end
end
% 
a2 = a(1:240, 1:320,:);
% a2 = a(1:size(b,1), 1:size(b,2),:);

a2=uint8(a2);


image(a2)

%%
c=-1*ones(320,320,3);
count = 1;
for i = 1:160
    for j=1:160
        c(2*i-1,2*j-1,:) = ConsensusRatio(count);
        c(2*i,2*j-1,:) = ConsensusRatio(count);
        c(2*i-1,2*j,:) = ConsensusRatio(count);
        c(2*i,2*j,:) = ConsensusRatio(count);
        count = count + 1;
    end
end


c2 = c(1:240, 1:320,:);


% c2 = c(1:size(b,1), 1:size(b,2), :);

close all
image(c2)
hold on
colormap gray
colorbar
outfilename = '8-95 consensus ratio';
print('-depsc','-painters', outfilename);
% 
