# Supplementary material for: Metastable hybridization-based DNA information storage to allow rapid and permanent erasure
Source: Nat Commun. 2020 Oct 6;11:5008. doi: 10.1038/s41467-020-18842-6 (PMC7538566; doi:10.1038/s41467-020-18842-6)
Supplement: Supplementary file 4 — Supplementary Software [file 41467_2020_18842_MOESM4_ESM.zip › Code/Remap_script.m]

function [final_seq] = Remap_script(filename, varargin)


truth_marker = 'TAAATAAACGTTCTGCAGGCTTTCG';

if length(varargin)>0
    rp=varargin;
else
    rp = 'ctttcgtaaggaatggttaggtttg';
end

postseq = '';

% a=imread('Bitmap images/starbucks.bmp');
% a=imread(filename);
a=filename;

heighta = size(a, 1);
widtha = size(a, 2);

if mod(heighta, 2)
    %Height is odd, add a row of zeros;
    a(heighta+1,:,:) = zeros(widtha, 3);
    heighta = heighta+1;
end

if mod(widtha, 2)
    %Width is odd, add a column of zeros;
    a(:, widtha+1, :) = zeros(heighta, 3);
    widtha = widtha+1;
end

numseqs = 1;

for i = 1:floor(heighta/2)
    for j = 1:floor(widtha/2)
        
        temp = [a(2*i-1,2*j-1,1), a(2*i-1,2*j-1,2), a(2*i-1,2*j-1,3)];
        temp = [temp, a(2*i,2*j-1,1), a(2*i,2*j-1,2), a(2*i,2*j-1,3)];
        temp = [temp, a(2*i-1,2*j,1), a(2*i-1,2*j,2), a(2*i-1,2*j,3)];
        temp = [temp, a(2*i,2*j,1), a(2*i,2*j,2), a(2*i,2*j,3)];
        
        
        tempseq = Remap(temp);
        
        final_seq{numseqs} = [rp, postseq, tempseq, Remap([i, j]), truth_marker];
        numseqs = numseqs + 1;
        
    end
end

for i=1:(numseqs-1)
    final_seq{i} = revcompseq(final_seq{i});
end

end

% %  fid = fopen('bulk.csv','w'); for i=1:length(all); fprintf(fid,'%s,\n',all{i}); end;
