# Supplementary material for: Metastable hybridization-based DNA information storage to allow rapid and permanent erasure
Source: Nat Commun. 2020 Oct 6;11:5008. doi: 10.1038/s41467-020-18842-6 (PMC7538566; doi:10.1038/s41467-020-18842-6)
Supplement: Supplementary file 4 — Supplementary Software [file 41467_2020_18842_MOESM4_ESM.zip › Code/toGCAT.m]

function [output]=toGCAT(inputseq)
for i = 1:length(inputseq)
    if (floor(inputseq(i)) == 1)
        output(i) = 'a';
	elseif (floor(inputseq(i)) == 2)
		output(i) = 't';
    elseif (floor(inputseq(i)) == 3)
        output(i) = 'c';
    elseif (floor(inputseq(i)) == 4)
        output(i) = 'g';
	elseif (inputseq(i) == 0.1)
		output(i) = ' ';
	else
		output(i) = '?';
		fprintf('Unexpected nucleotide!\n');
	end
	
    if (inputseq(i) ~= floor(inputseq(i)))
		output(i) = upper(output(i));
	end
end
end
